# Supplementary material for: Evidence for Gender-Specific Transcriptional Profiles of Nigral Dopamine Neurons in Parkinson Disease
Source: PLoS One. 2010 Jan 25;5(1):e8856. doi: 10.1371/journal.pone.0008856 (PMC2810324; doi:10.1371/journal.pone.0008856)
Supplement: Table S3 — (3.40 MB XLS) [file pone.0008856.s003.xls]

## Sheet: fN_mN
BaseGenBank	Gene.Symbol	Entrez.Gene	allN_allPD	allN_allPD_p0_05	fN_fPD	fN_fPD_p0_05	fN_mN	fN_mN_p0_05	mN_mPD	mN_mPD_p0_05	mPD_fPD	mPD_fPD_p0_05
NR_002186	DKFZp586I1420	222161	0	0	0	3.06203	-2.22222	-2.18647	0	0	0	0
NM_006620	HBS1L	10767	0	0	0	0	-2.08333	-2.05846	0	0	0	0
NM_003107	SOX4	6659	1.42	1.42987	0	2.68342	-1.78571	-1.75972	0	0	0	0
BX110693	---	0	0	0	0	1.70732	-1.75439	-1.73549	0	0	0	0
NM_001892	CSNK1A1	1452	0	0	0	-1.02994	-1.6	-1.57962	0	0	0	0
NM_018656	SLC35E3	55508	0	0	0	0	-1.5625	-1.55267	0	0	0	0
NM_019016	KRT24	192666	0	1.39098	0	1.93343	-1.5625	-1.54082	0	0	0	0
NM_177483	GPLD1	2822	1.22	1.22297	0	0	-1.53846	-1.52299	0	1.242	0	0
NM_018994	FBXO42	54455	0	0	1.56	1.52061	-1.49254	-1.48949	0	0	0	0
NM_006938	SNRPD1	6632	-1.40845	-1.40547	0	-1.59031	-1.42857	-1.41699	0	0	0	0
NM_017512	ENOSF1	55556	0	0	0	1.51748	-1.42857	-1.41491	0	0	0	0
NM_014371	AKAP8L	26993	0	0	1.54	1.54822	-1.40845	-1.39294	0	0	0	0
XR_016287	LOC643332 /// RNASE2	NA	0	0	1.43	1.4379	-1.2987	-1.29361	0	0	0	0
XR_016287	LOC643332 /// RNASE2	6036 /// 643332	0	0	1.43	1.4379	-1.2987	-1.29361	0	0	0	0
NM_024309	TNIP2	79155	0	1.34083	0	1.63199	0	-1.61795	0	0	0	0
XM_001129019	SAPS2	9701	0	0	0	-1.33344	0	1.35421	0	0	0	0
NM_014667	VGLL4	9686	0	0	0	-1.35981	0	1.37781	0	0	0	0
NM_020659	TTYH1	57348	0	-1.23418	0	-1.50748	0	1.38035	0	0	0	0
NM_005855	RAMP1	10267	0	0	0	-1.47745	0	1.42507	0	0	0	0
NM_020810	TRMT5	57570	0	0	0	-1.47846	0	1.47824	0	0	0	0
NM_021032	FGF12	2257	0	0	0	0	0	1.48089	0	0	0	0
NM_004422	DVL2	1856	0	0	0	0	0	1.49877	0	0	0	0
NM_001359	DECR1	1666	0	0	0	-1.37998	0	1.51708	0	0	0	0
NM_014381	MLH3	27030	0	0	1.54	1.24726	0	1.53709	0	0	0	0
NM_002996	CX3CL1	6376	0	-1.34636	-1.81818	-1.78902	0	1.5703	0	0	0	0
NM_005439	MLF2	8079	-1.44928	-1.44633	0	-2.14206	0	1.65442	0	0	0	0
NM_173054	RELN	5649	0	0	0	0	0	1.76143	0	0	0	0
NM_012384	GMEB2	26205	0	0	0	-1.9119	0	1.85973	0	1.25688	0	0
NM_015462	NOL11	25926	0	0	0	-2.0598	0	1.94016	0	0	0	0
NM_015340	LARS2	23395	0	0	0	-1.58782	0	1.98887	0	0	0	0
NM_134265	WSB1	26118	0	0	0	0	0	2.01863	0	0	0	0
NM_030881	DDX17	10521	-2.63158	-2.61831	0	-3.33858	0	2.05931	-2.12766	-2.1101	0	0
NM_006561	CUGBP2	10659	0	0	0	0	0	2.53348	0	0	0	0
NM_183060	CREM	1390	0	0	0	-2.7486	0	2.53956	0	0	0	0
NM_003316	TTC3	7267	-1.65289	-1.63879	0	-1.66995	0	2.98398	0	-1.7316	0	0
NM_007362	NCBP2	22916	0	0	-1.40845	-1.40692	1.2	1.20943	0	0	0	0
NM_016518	PIPOX	51268	0	0	0	0	1.23	1.23276	0	0	0	0
NR_001298	HLA-DRB6	3128	0	0	0	0	1.23	1.23573	0	0	0	0
NM_031244	SIRT5	23408	1.29	1.29591	1.32	1.32782	1.24	1.24112	0	1.27783	0	0
XM_001128562	LOC441259 /// LOC729453 /// LOC730324	441259 /// 729453 /// 730324	0	0	0	-1.28461	1.25	1.25148	0	0	0	0
XM_001128562	LOC441259 /// LOC729453 /// LOC730324	NA	0	0	0	-1.28461	1.25	1.25148	0	0	0	0
NM_080797	DIDO1	11083	0	0	0	-1.32093	1.25	1.25918	0	0	0	0
NM_001263	CDS1	1040	0	0	0	0	1.27	1.27211	0	0	0	0
XM_001124814	DDX11	1663	1.31	1.31221	0	0	1.27	1.27713	1.26	1.35038	0	0
XM_940295	SEC14L5	9717	0	0	0	0	1.32	1.32263	0	0	0	0
NM_004761	RGL2	5863	0	0	0	0	1.34	1.34613	0	1.32654	0	0
NM_005981	TSPAN31	6302	0	1.27087	0	1.21807	1.35	1.3534	0	1.22526	0	0
NM_004945	DNM2	1785	0	0	0	-1.37465	1.36	1.36301	0	0	0	0
NM_017736	THUMPD1	55623	0	0	0	0	1.36	1.36841	0	0	0	0
NM_199363	TPD52L2	7165	0	0	0	-1.56246	1.37	1.37295	0	0	0	0
NM_033020	TRIM33	51592	0	1.05463	0	0	1.39	1.39449	0	0	0	0
NM_006246	PPP2R5E	5529	0	0	0	0	1.4	1.40715	0	0	0	0
NM_014239	EIF2B2	8892	0	-1.22915	-1.6129	-1.60975	1.41	1.41404	0	0	0	0
NM_005440	RND2	8153	0	0	-1.51515	-1.50428	1.41	1.41644	0	0	0	0
NM_182611	GPR144	347088	0	0	0	-1.25136	1.41	1.41922	1.38	1.38838	0	0
DA960151	---	NA	1.24	1.24922	0	-1.3625	1.42	1.42112	1.28	1.26097	0	0
DA960151	---	---	1.24	1.24922	0	-1.3625	1.42	1.42112	1.28	1.26097	0	0
DA960151	---	0	1.24	1.24922	0	-1.3625	1.42	1.42112	1.28	1.26097	0	0
NM_004381	CREBL1	1388	0	0	0	0	1.43	1.43303	1.53	1.53867	0	0
NM_003400	XPO1	7514	-1.51515	-1.49284	-1.78571	-1.77995	1.46	1.46038	-1.33333	-1.32948	0	0
NM_002579	PALM	5064	0	0	0	0	1.47	1.47477	0	0	0	0
NM_006271	S100A1	6271	0	0	0	0	1.49	1.49671	0	0	0	0
NM_017727	FLJ20254	54867	0	0	-1.51515	-1.51216	1.5	1.50011	0	0	0	0
NM_001085	SERPINA3	12	0	0	0	0	1.5	1.50089	0	0	0	0
NM_015056	RRP1B	23076	0	0	0	-1.54474	1.5	1.50617	0	0	0	0
NM_003932	ST13	6767	-1.66667	-1.64785	-1.66667	-1.64029	1.52	1.52419	0	0	0	0
NM_054026	CNOT7	29883	0	0	0	0	1.52	1.52945	0	0	0	0
NM_001036	RYR3	6263	0	0	-1.5873	-1.57631	1.55	1.55211	0	0	0	0
NM_018469	TEX2	55852	0	0	-1.51515	-1.49852	1.56	1.56524	0	0	0	0
NM_007363	NONO	4841	0	0	0	0	1.57	1.57702	0	0	0	0
NM_014961	RUFY3	22902	-1.5873	-2.0744	0	0	1.58	1.5888	0	0	0	0
NM_002067	GNA11	2767	0	0	-1.19048	-1.1883	1.6	1.60111	0	1.28995	0	0
NM_006336	ZER1	10444	0	0	-1.75439	-1.75384	1.6	1.60996	0	0	0	0
NM_005510	DOM3Z	1797	0	-1.26655	0	-1.75589	1.61	1.61198	0	0	0	0
NM_000853	GSTT1	2952	0	0	-1.6129	-1.59858	1.61	1.61718	0	0	0	0
NM_000255	MUT	4594	0	0	0	0	1.62	1.62316	0	0	0	0
NM_021999	ITM2B	9445	-2.43902	-1.72001	0	0	1.62	1.62912	0	-2.29504	0	0
NM_016002	SCCPDH	51097	-1.51515	-1.5114	-2.38095	-2.33311	1.63	1.63703	0	0	0	0
NM_002093	GSK3B	2932	0	0	0	-1.8238	1.64	1.64163	0	0	0	0
XM_931666	KIAA1641	57730	0	0	0	-1.50706	1.65	1.65495	0	0	0	0
NM_133370	YTHDC1	91746	0	0	0	0	1.65	1.6581	0	0	0	0
NM_000617	SLC11A2	4891	0	0	0	1.29377	1.68	1.68605	0	0	0	0
XM_001127362	KIAA0574	23359	0	0	-1.66667	-1.64278	1.7	1.70376	0	0	0	0
NM_005801	EIF1	10209	-1.73913	-1.72171	-2.43902	-2.39153	1.71	1.73581	-1.92308	-1.45556	0	0
NR_002800	FLJ35348	266655	0	-1.21014	-1.49254	-1.47822	1.72	1.72814	0	0	0	0
NM_138734	NRXN2	9379	0	-1.43792	-2.17391	-2.16354	1.72	1.7295	0	0	0	0
NM_015677	SH3YL1	26751	0	0	0	-1.78901	1.73	1.73968	0	0	0	0
NM_005517	HMGN2	3151	0	0	0	-1.73654	1.74	1.7489	0	0	0	0
NM_003315	DNAJC7	7266	-1.66667	-1.64217	-2.7027	-2.6466	1.77	1.77773	0	0	0	0
NM_013433	TNPO2	30000	1.21	1.21624	0	1.21061	1.79	1.7991	1.21	1.22833	0	0
NM_005540	INPP5B	3633	0	0	-1.92308	-1.90054	1.81	1.8171	0	0	0	0
NM_182800	ARS2	51593	0	-1.46149	-2.43902	-2.40464	1.82	1.82894	0	0	0	0
NM_058243	BRD4	23476	0	-1.46496	-2.38095	-2.33719	1.84	1.84929	0	0	0	0
XM_001133191	LOC728936 /// LOC728980 /// NBPF10 /// NBPF11 /// NBPF15 /// NBPF8	200030 /// 284565 /// 440673 /// 641559 /// 728936 /// 728980	0	-1.55327	0	-2.13699	1.84	1.84958	0	0	0	0
XM_001133191	LOC728936 /// LOC728980 /// NBPF10 /// NBPF11 /// NBPF15 /// NBPF8	NA	0	-1.55327	0	-2.13699	1.84	1.84958	0	0	0	0
NM_001010924	C10orf38	221061	0	-1.47432	-2.27273	-2.25517	1.87	1.87305	0	0	0	0
NM_004853	STX8	9482	0	0	-1.96078	-1.93267	1.88	1.88558	0	0	0	0
NM_002494	NDUFC1	4717	-1.72414	-1.72016	-2.5641	-2.5232	1.88	1.88691	0	0	0	0
NM_031314	HNRPC	3183	-1.44928	-1.44615	-2.43902	-2.40453	1.905	1.91128	0	-1.57276	0	0
NM_014921	LPHN1	22859	0	0	-2.12766	-2.08507	1.92	1.92299	0	0	0	0
NM_170782	KCNN3	3782	0	0	-1.92308	-1.91576	1.93	1.93136	0	0	0	0
XM_001132953	EEF1G /// LOC729998	1937 /// 729998	-2	-1.97898	-2.98507	-2.60078	1.95	1.95342	-1.63934	-1.54716	0	0
XM_001132953	EEF1G /// LOC729998	NA	-2	-1.97898	-2.98507	-2.60078	1.95	1.95342	-1.63934	-1.54716	0	0
NM_033450	ABCC10	89845	0	0	-2.12766	-2.09843	1.96	1.96708	0	0	0	0
NM_130843	PTPRN2	5799	-1.62602	-1.61796	-2.06186	-2.04249	1.97	1.97324	0	0	0	0
NM_033632	FBXW7	55294	0	0	0	0	1.98	1.9891	0	0	0	0
NM_004837	GGPS1	9453	0	0	-2.5	-2.48127	2	2.0036	0	0	0	0
NM_144782	CRAT	1384	0	0	-2.7027	-2.63587	2.01	2.01153	0	0	0	0
NM_177996	EPB41L1	2036	-1.88679	-1.86738	-2.5641	-2.4234	2.03	2.03161	-1.63934	-1.62844	0	0
NM_014676	PUM1	9698	-1.92308	-1.88931	-2	-2.10186	2.04	2.04246	0	-1.70984	0	0
NM_015198	COBL	23242	0	0	0	0	2.07	2.07882	0	0	0	0
NM_194301	GARNL1	253959	0	-1.74453	0	-2.45715	2.12	2.12299	0	0	0	0
NM_001039703	NBPF10	440673	-2	-1.97017	-3.44828	-3.42583	2.17	2.17463	0	0	0	0
NM_000094	COL7A1	1294	0	0	-2.27273	-2.2374	2.28	2.28058	0	1.25731	0	0
NM_002748	MAPK6	5597	0	-1.65578	-2.5641	-2.55594	2.38	2.38151	0	0	0	0
NM_170663	MINK1	50488	0	0	-2.94118	-2.86672	2.52	2.52755	0	0	0	0
AL162012	DKFZP761N09121	57183	-3.22581	-3.13617	-5	-4.77317	2.53	2.53409	-2.17391	-2.16958	0	0
NM_020481	ANK1	286	0	-2.18287	-3.84615	-3.77848	2.59	2.59613	0	0	0	0
NM_001788	SEPT7	989	-2.7027	-2.68904	0	-3.75419	2.68	2.68193	0	0	0	0
NM_001788		989	-2.7027	-2.68904	0	-3.75419	2.68	2.68193	0	0	0	0
NM_032775	KLHL22	84861	0	0	-2.0202	-2.00231	2.88	2.8889	0	0	0	0
NM_201559	FOXO3	2309	0	0	-3.44828	-3.41907	2.93	2.93247	0	0	0	0
NM_005503	APBA2	321	-3.22581	-1.10586	-7.69231	-7.23808	3.14	3.14135	0	0	0	0
NM_016841	MAPT	4137	0	0	-5	-4.90748	3.15	3.15254	0	0	0	0
NM_014826	CDC42BPA	8476	0	0	0	0	3.2	3.20921	0	0	0	0
NM_005507	CFL1	1072	0	-2.46163	0	-3.54123	3.36	3.36337	0	0	0	0
NM_022648	TNS1	7145	-4.54545	-4.51547	-6.25	-6.08498	3.985	3.98816	0	0	0	0

## Sheet: allN_allPD (2)
BaseGenBank	Gene.Symbol	Entrez.Gene	allN_allPD	allN_allPD_p0_05	fN_fPD	fN_fPD_p0_05	fN_mN	fN_mN_p0_05	mN_mPD	mN_mPD_p0_05	mPD_fPD	mPD_fPD_p0_05
NM_033481	FBXO9	26268	-11.1111	-10.4029	-16.6667	-14.6834	0	0	0	-9.103	0	0
NM_001069	TUBB2A	7280	-9.09091	-8.9216	0	-12.8689	0	0	-7.14286	-6.95949	0	0
NM_007262	PARK7	11315	-7.14286	-7.0831	0	0	0	0	-9.09091	-8.37111	0	0
NM_004408	DNM1	1759	-7.14286	-6.73712	0	0	0	0	-5.88235	-5.6745	0	0
NM_005004	NDUFB8	4714	-7.14286	-2.67264	0	-10.9643	0	0	-5.55556	-2.99516	0	0
NM_014905	GLS	2744	-6.66667	-6.29606	0	-8.82495	0	0	0	-4.91022	0	0
NM_001677	ATP1B1	481	-5.88235	-5.22534	0	0	0	0	-5.26316	-5.04531	0	0
NM_000988	RPL27	6155	-5.55556	-5.26663	0	0	0	0	-5.55556	-5.52858	0	0
NM_006009	TUBA1A	7846	-5.26316	-5.25115	0	-8.18264	0	0	0	-4.19707	0	0
NM_001280	CIRBP	1153	-5.26316	-5.15805	0	0	0	0	-5.55556	-5.357	0	0
NM_018955	UBB	7314	-5.26316	-5.07039	0	-8.99745	0	0	0	0	0	0
NM_006123	IDS	3423	-5.26316	-2.16768	0	-1.29872	0	0	-4	-3.8658	0	0
NM_139273	CARS	833	-5	-4.90812	0	0	0	0	0	0	0	0
NM_001024	RPS21	6227	-5	-4.90203	-4.16667	-4.04276	0	0	-5.55556	-5.44679	0	0
NM_019007	ARMCX6	54470	-5	-4.79427	0	-9.33344	0	0	0	-3.32777	0	0
NM_018640	LMO3	55885	-4.7619	-4.63933	-6.66667	-6.4411	0	0	0	-3.91939	0	0
NM_003020	SCG5	6447	-4.7619	-4.63879	0	-6.78471	0	0	0	0	0	0
NM_015994	ATP6V1D	51382	-4.7619	-4.63302	0	-6.49424	0	0	0	0	0	0
NM_015881	DKK3	27122	-4.7619	-4.55751	0	-5.19875	0	0	0	-4.18435	0	0
NM_139323	YWHAB	7529	-4.7619	-4.54848	0	-9.70185	0	0	0	0	0	0
NM_014392	D4S234E	27065	-4.7619	-1.41482	0	-9.43185	0	0	0	0	0	0
NM_022648	TNS1	7145	-4.54545	-4.51547	-6.25	-6.08498	3.985	3.98816	0	0	0	0
NM_005389	PCMT1	5110	-4.54545	-4.46098	-4.7619	-1.3933	0	0	0	-4.46801	0	0
NM_000374	UROD	7389	-4.54545	-4.44808	-7.14286	-6.74349	0	0	0	0	0	0
NM_005639	SYT1	6857	-4.54545	-4.43254	0	-6.65525	0	0	0	-1.2374	0	0
NM_012286	MORF4L2	9643	-4.54545	-4.39277	0	-4.84277	0	0	-4.16667	-4.12721	0	0
NM_018476	BEX1	55859	-4.54545	-4.37884	0	-7.54052	0	0	0	-3.26441	0	0
NM_004462	FDFT1	2222	-4.54545	-4.35132	0	-8.17631	0	0	0	0	0	0
NM_002567	PEBP1	5037	-4.54545	-2.07528	-8.33333	-3.6176	0	0	-3.0303	-2.96222	0	0
NM_004209	SYNGR3	9143	-4.34783	-4.25561	0	-5.6379	0	0	0	-3.51987	0	0
NM_014787	DNAJC6	9829	-4.34783	-4.22949	0	0	0	0	0	0	0	0
NM_206917	NGFRAP1	27018	-4.34783	-4.20788	0	-5.38443	0	0	-3.7037	-3.67695	0	0
NM_198829	RAC1	5879	-4.34783	-2.77976	0	0	0	0	-5	-4.8306	0	0
NM_006317	BASP1	10409	-4	-3.89994	0	0	0	0	-3.57143	-3.52114	0	0
NM_000986	RPL24	6152	-4	-2.32707	0	0	0	0	-3.7037	-2.09383	0	0
NM_000986	RPL24 /// SLC36A2	NA	-4	-2.32707	0	0	0	0	-3.7037	-2.09383	0	0
NM_178012	TUBB2B	347733	-3.84615	-3.8034	0	-3.67241	0	0	-4	-3.87617	0	0
NM_002300	LDHB	3945	-3.84615	-3.7912	0	0	0	0	-3.7037	-3.61189	0	0
NM_003165	STXBP1	6812	-3.84615	-3.77345	0	0	0	0	0	0	0	0
NM_003385	VSNL1	7447	-3.84615	-3.76081	0	0	0	0	0	0	0	0
NM_004411	DYNC1I1	1780	-3.84615	-3.75243	0	-3.16416	0	0	0	-4.05559	0	0
NM_004052	BNIP3	664	-3.84615	-3.70573	0	-3.76008	0	0	-3.84615	-3.72495	0	0
NM_016091	EIF3S6IP	51386	-3.7037	-3.6	0	-2.90826	0	0	-4	-3.93188	0	0
NR_003259	GNAS	2778	-3.7037	-3.16214	0	-1.84882	0	0	0	-2.98296	0	0
XM_943554	KIF5C	3800	-3.63636	-3.57703	0	-10.7841	0	0	-2.94118	-2.92579	0	0
NM_080390	TCEAL2	140597	-3.57143	-3.57075	0	0	0	0	0	-3.54996	0	0
NM_001696	ATP6V1E1	529	-3.57143	-3.54476	-4.7619	-4.73143	0	0	-3.22581	-3.14217	0	0
NM_032010		0	-3.57143	-3.45383	0	-4.88211	0	0	0	0	0	0
NM_003928	FAM127A	8933	-3.44828	-3.44699	-6.66667	-6.55862	0	0	-2.22222	-2.21242	0	0
NM_005382	NEFM	4741	-3.44828	-3.44377	0	-4.63267	0	0	0	0	0	0
NM_000454	SOD1	6647	-3.44828	-3.38083	0	0	0	0	-3.44828	-3.43789	0	0
XM_944753	RIG	10530	-3.44828	-3.35978	-5.55556	-5.52656	0	0	0	0	0	0
NM_003973	RPL14	0	-3.44828	-3.3335	0	1.22843	0	0	-4.54545	-4.4579	0	0
NM_003973	RPL14	9045	-3.44828	-3.3335	0	1.22843	0	0	-4.54545	-4.4579	0	0
NM_004546	NDUFB2	4708	-3.38983	-3.35101	-2.22222	-2.1794	0	0	-3.7037	-3.68945	0	0
NM_173848	LOC138046	138046	-3.33333	-3.3103	0	-5.6081	0	0	0	0	0	0
NM_020546	ADCY2	108	-3.33333	-3.30647	1.25	-1.39652	0	0	0	0	0	0
NM_001690	ATP6V1A	523	-3.33333	-3.2682	0	0	0	0	-3.7037	-3.66985	0	0
NM_006224	PITPNA	5306	-3.33333	-3.25257	0	-5.38236	0	0	0	-2.56111	0	0
NM_201414	APP	351	-3.33333	-1.24422	0	-1.0722	0	0	0	0	0	0
NM_001743	CALM2	805	-3.22581	-3.22502	0	0	0	0	0	-3.63373	0	0
NM_006407	ARL6IP5	10550	-3.22581	-3.14956	0	-4.89262	0	0	0	0	0	0
XM_001128468	NSF	4905	-3.22581	-3.14685	0	0	0	0	-2.94118	-2.91059	0	0
NM_130811	SNAP25	6616	-3.22581	-3.1413	0	0	0	0	0	-3.06725	0	0
NM_000320	QDPR	5860	-3.22581	-3.13802	0	0	0	0	0	0	0	0
AL162012	DKFZP761N09121	57183	-3.22581	-3.13617	-5	-4.77317	2.53	2.53409	-2.17391	-2.16958	0	0
NM_012137	DDAH1	23576	-3.22581	-3.13213	-4.7619	-4.67197	0	0	0	0	0	0
NM_005503	APBA2	321	-3.22581	-1.10586	-7.69231	-7.23808	3.14	3.14135	0	0	0	0
NM_001000	RPL39	6170	-3.125	-3.12335	0	0	0	0	0	-3.08514	0	0
NM_014850	SRGAP3	9901	-3.125	-3.08191	-5.88235	-5.78407	0	0	0	-2.25345	0	0
NM_002796	PSMB4	5692	-3.125	-3.08118	0	-1.63504	0	0	-4.16667	-4.00506	0	0
NM_001997	FAU	2197	-3.125	-3.07419	0	0	0	0	-2.85714	-2.80693	0	0
NM_003234	TFRC	7037	-3.125	-3.05475	0	0	0	0	0	-3.55834	0	0
NM_001614	ACTG1	71	-3.07692	-3.05534	0	0	0	0	-3.57143	-3.17101	0	0
NM_004539	NARS	4677	-3.0303	-3.02949	0	0	0	0	0	0	0	0
NM_016645	NGRN	51335	-3.0303	-3.01064	0	0	0	0	-2.38095	-2.37982	0	0
NM_044472	CDC42	998	-3.0303	-2.99636	0	0	0	0	0	-3.39376	0	0
NM_018975	TERF2IP	54386	-3.0303	-2.95114	0	-4.44286	0	0	0	-2.21355	0	0
NM_015137	KIAA0143	23167	-3.0303	-2.71054	0	0	0	0	0	-2.78393	0	0
NM_024293	FAM134A	79137	-3.0303	-1.8006	-7.14286	-6.93788	0	0	0	0	0	0
NM_000812	GABRB1	2560	-2.94118	-2.91505	0	0	0	0	-3.57143	-3.54192	0	0
NM_006000	TUBA4A	7277	-2.94118	-2.90077	0	-3.22035	0	0	0	-2.7747	0	0
NM_005235	ERBB4	2066	-2.94118	-2.88429	-3.44828	-3.36323	0	0	-2.7027	-2.69157	0	0
NM_006004	UQCRH	7388	-2.94118	-2.88188	-3.44828	-3.3658	0	0	-2.63158	-2.61886	0	0
NM_016127	TMEM66	51669	-2.94118	-2.87988	-3.33333	-3.28649	0	0	-2.77778	-2.71207	0	0
NM_004614	TK2	7084	-2.94118	-2.8752	-1.35135	-1.34285	0	0	0	-2.50858	0	0
NM_001867	COX7C	1350	-2.89855	-2.87334	-2.5641	-1.22383	0	0	-3.63636	-3.57726	0	0
NM_007029	STMN2	11075	-2.89855	-2.86577	0	0	0	0	0	-2.74372	0	0
NM_207521	RTN4	57142	-2.85714	-2.84764	0	0	0	0	-5.88235	-2.93373	0	0
NM_001659	ARF3	377	-2.85714	-2.84521	-11.1111	-4.40093	0	0	0	-1.60542	0	0
NM_006283	TACC1	6867	-2.85714	-2.83479	0	0	0	0	-2.7027	-2.65654	0	0
NM_005566	LDHA	3939	-2.85714	-2.81922	0	0	0	0	0	0	0	0
NM_006925	SFRS5	6430	-2.85714	-2.81768	0	-6.2297	0	0	0	0	0	0
NM_006335	TIMM17A	10440	-2.85714	-2.78379	0	0	0	0	0	0	0	0
NM_005548	KARS	3735	-2.85714	-2.78009	0	0	0	0	0	-3.19033	0	0
NM_005346	HSPA1A /// HSPA1B	3303 /// 3304	-2.85714	-2.66513	0	0	0	0	0	-3.72535	0	0
NM_005346	HSPA1B	3304	-2.85714	-2.66513	0	0	0	0	0	-3.72535	0	0
NM_001449	FHL1	2273	-2.85714	-1.26472	0	-1.29143	0	0	0	-2.60757	0	0
NM_002032	FTH1	2495	-2.8169	-2.77767	0	0	0	0	-2.77778	-2.74424	0	0
NM_004552	NDUFS5	4725	-2.77778	-2.77392	0	0	0	0	0	-2.48619	0	0
NM_020531	C20orf3	57136	-2.77778	-2.76852	0	-2.75898	0	0	-2.77778	-2.75742	0	0
NM_003746	DYNLL1	8655	-2.77778	-2.7422	0	0	0	0	-2.77778	-2.70918	0	0
NM_022151	MOAP1	64112	-2.77778	-2.70748	0	-2.87396	0	0	0	-2.64877	0	0
J04755	FTHP1	2509	-2.77778	-2.7062	0	0	0	0	-3.125	-3.0745	0	0
NM_004553	NDUFS6	4726	-2.77778	-2.70558	0	-2.08789	0	0	0	-2.98893	0	0
NM_153201	HSPA8	3312	-2.77778	-1.26815	0	0	0	0	-3.7037	-1.35018	0	0
NM_005348	HSP90AA1	3320	-2.7027	-2.70503	0	0	0	0	-3.33333	-3.46528	0	0
NM_001788	SEPT7	989	-2.7027	-2.68904	0	-3.75419	2.68	2.68193	0	0	0	0
NM_001788		989	-2.7027	-2.68904	0	-3.75419	2.68	2.68193	0	0	0	0
NM_000291	PGK1	5230	-2.7027	-2.68229	0	-1.99308	0	0	-3.125	-3.04117	0	0
XM_001132763	ARF4	378	-2.7027	-2.67506	0	-2.62336	0	0	-2.7027	-2.70062	0	0
NM_201222	MAGED2	10916	-2.7027	-2.67133	0	-4.69618	0	0	0	0	0	0
NM_014394	GHITM	27069	-2.7027	-2.65177	0	-2.70981	0	0	-2.7027	-2.63172	0	0
NM_014206	C11orf10	746	-2.7027	-2.63648	-4.7619	-4.59392	0	0	0	0	0	0
NM_006826	YWHAQ	10971	-2.7027	-2.53285	0	-1.44118	0	0	0	-2.48039	0	0
NM_007100	ATP5I	521	-2.63158	-2.6276	0	0	0	0	0	0	0	0
NM_030881	DDX17	10521	-2.63158	-2.61831	0	-3.33858	0	2.05931	-2.12766	-2.1101	0	0
NM_004545	NDUFB1	4707	-2.63158	-2.60765	0	0	0	0	-3.22581	-3.14321	0	0
NM_006088	TUBB2C	10383	-2.63158	-2.60296	0	-3.20061	0	0	-2.08333	-2.31544	0	0
NM_001386	DPYSL2	1808	-2.63158	-2.6013	0	0	0	0	-2.7027	-2.65441	0	0
NM_004542	NDUFA3	4696	-2.63158	-2.59985	0	0	0	0	0	-2.58584	0	0
NM_006818	MLLT11	10962	-2.63158	-2.59569	0	0	0	0	0	0	0	0
NM_015710	GLTSCR2	29997	-2.63158	-2.59478	0	0	0	0	-3.125	-3.09047	0	0
NM_006646	WASF3	10810	-2.63158	-2.59437	-3.0303	-2.94772	0	0	-2.38095	-2.36787	0	0
NM_001822	CHN1	1123	-2.63158	-2.59385	0	0	0	0	0	-2.92161	0	0
NM_031210	C14orf156	81892	-2.63158	-2.57926	0	0	0	0	-3.125	-3.05948	0	0
NM_199189	MATR3	9782	-2.63158	-2.5781	1.33	1.33508	0	0	0	-2.69878	0	0
XM_942665	FLJ30092	196515	-2.63158	-2.57396	0	-2.90135	0	0	0	-2.44897	0	0
NM_058199	OLFM1	10439	-2.63158	-1.97869	-4.34783	-4.20103	0	0	-1.96078	-1.95632	0	0
NM_001023	RPS20	6224	-2.5974	-2.56321	0	0	0	0	-2.73973	-2.68499	0	0
NM_000998	PLK1 /// RPL37A	5347 /// 6168	-2.5974	-2.55279	-1.96078	-1.93657	0	0	-2.43902	-2.40469	0	0
NM_000998	PLK1 /// RPL37A	NA	-2.5974	-2.55279	-1.96078	-1.93657	0	0	-2.43902	-2.40469	0	0
NM_000998	RPL37A	6168	-2.5974	-2.55279	-1.96078	-1.93657	0	0	-2.43902	-2.40469	0	0
NM_005102	FEZ2	9637	-2.5641	-2.56086	0	0	0	0	-3.125	-3.0826	0	0
NM_001009993	LOC130074	130074	-2.5641	-2.54015	0	-2.37743	0	0	-2.63158	-2.6054	0	0
NM_000944	PPP3CA	5530	-2.5641	-2.53719	0	0	0	0	-3.0303	-2.9482	0	0
NM_001275	CHGA	1113	-2.5641	-2.53679	0	-2.79629	0	0	0	-2.38473	0	0
NM_001035258	RPL38	6169	-2.5641	-2.53426	-3.7037	-3.57334	0	0	-2.5641	-2.53813	0	0
NM_001493	GDI1	2664	-2.5641	-2.51616	0	-4.26453	0	0	0	0	0	0
NM_014747	RIMS3	9783	-2.5641	-2.51531	-5.55556	-5.46841	0	0	0	0	0	0
NM_001967	EIF4A2	1974	-2.5641	-2.51502	0	0	0	0	-2.85714	-2.8171	0	0
NM_003134	SRP14	6727	-2.5641	-2.51185	0	-3.51585	0	0	0	-1.92658	0	0
NM_007184	NISCH	11188	-2.5641	-2.50505	-2.94118	-2.9152	0	0	0	-2.33255	0	0
NM_018307	RHOT1	55288	-2.5641	-2.03743	0	0	0	0	0	0	0	0
NM_001975	ENO2	2026	-2.5	-2.49392	0	-3.66122	0	0	-1.92308	-1.90773	0	0
NM_006574	CSPG5	10675	-2.5	-2.49222	0	-4.57941	0	0	0	0	0	0
NM_001011	RPS7	6201	-2.5	-2.48998	0	0	0	0	-3.57143	-3.46845	0	0
NM_001961	EEF2	1938	-2.5	-2.48789	0	0	0	0	-2.22222	-2.18101	0	0
NM_153200	EDF1	8721	-2.5	-2.48489	0	0	0	0	0	-2.53164	0	0
NM_007229	PACSIN2	11252	-2.5	-2.48338	0	0	0	0	0	-2.5175	0	0
NM_002491	NDUFB3	4709	-2.5	-2.47921	0	-2.80015	0	0	0	-2.35391	0	0
NM_170679	SKP1A	6500	-2.5	-2.46511	0	-2.06544	0	0	0	0	0	0
XR_015378	LOC375133 /// LOC728233 /// PIK4CA	NA	-2.5	-2.45382	-4.16667	-4.08492	0	0	0	0	0	0
XR_015378	LOC375133 /// LOC728233 /// PIK4CA	375133 /// 5297 /// 728233	-2.5	-2.45382	-4.16667	-4.08492	0	0	0	0	0	0
NM_015085	GARNL4	23108	-2.5	-2.45152	0	0	0	0	-3.0303	-2.95799	0	0
NM_006210	PEG3	5178	-2.5	-2.44859	0	0	0	0	0	0	0	0
NM_014848	SV2B	9899	-2.5	-2.4463	0	-4.94407	0	0	0	0	0	0
NM_203431	PPIA	5478	-2.5	-2.44498	0	0	0	0	-2.66667	-2.58059	0	0
NM_012319	SLC39A6	25800	-2.5	-2.44411	-3.7037	-3.59092	0	0	0	0	0	0
NM_003498	SNN	8303	-2.43902	-2.4376	0	0	0	0	-2.12766	-2.10596	0	0
NM_014341	MTCH1	23787	-2.43902	-2.43697	0	0	0	0	0	-2.18983	0	0
NM_001032	RPS29	6235	-2.43902	-2.43225	0	0	0	0	-2.77778	-2.71607	0	0
XM_001133393	KCMF1	56888	-2.43902	-2.43029	0	0	0	0	-2.77778	-2.74634	0	0
NM_001873	CPE	1363	-2.43902	-2.4206	0	0	0	0	0	-2.04122	0	0
NM_001685	ATP5J	522	-2.43902	-2.41639	0	-2.68984	0	0	-2.32558	-2.28009	0	0
NM_207578	KIAA1245 /// LOC728936 /// LOC728980 /// LOC730476 /// NBPF1 /// NBPF10 /// NBPF	149013 /// 200030 /// 25832 /// 284565 /// 400818 /// 440670 /// 440673 /// 5567	-2.43902	-2.40878	1.35	1.35151	0	0	-2.7027	-2.64913	0	0
NM_207578	KIAA1245 /// LOC728936 /// LOC728980 /// LOC730476 /// NBPF1 /// NBPF10 /// NBPF	NA	-2.43902	-2.40878	1.35	1.35151	0	0	-2.7027	-2.64913	0	0
NM_207578	PRKACB	5567	-2.43902	-2.40878	1.35	1.35151	0	0	-2.7027	-2.64913	0	0
NM_000997	RPL37	6167	-2.43902	-2.39637	0	0	0	0	-2.7027	-2.63245	0	0
T74067	---	0	-2.43902	-2.39521	0	-1.56394	0	0	0	-2.50135	0	0
NM_004046	ATP5A1	498	-2.43902	-2.39341	0	0	0	0	-2.77778	-2.73174	0	0
NM_021999	ITM2B	9445	-2.43902	-1.72001	0	0	1.62	1.62912	0	-2.29504	0	0
NM_014399	TSPAN13	27075	-2.38095	-2.377	-2.7027	-2.69998	0	0	0	-2.22523	0	0
NM_024863	TCEAL4	79921	-2.38095	-2.37611	0	0	0	0	0	-2.28122	0	0
NM_006640	SEPT9	10801	-2.38095	-2.37568	0	0	0	0	0	0	0	0
NM_006640		10801	-2.38095	-2.37568	0	0	0	0	0	0	0	0
NM_012486	PSEN2	5664	-2.38095	-2.37198	0	-4.11871	0	0	0	0	0	0
NM_002778	PSAP	5660	-2.38095	-2.37102	0	-2.84752	0	0	-2.12766	-2.11303	0	0
NM_002027	FNTA	2339	-2.38095	-2.36741	-2.63158	-2.6166	0	0	0	-2.2382	0	0
NM_014849	SV2A	9900	-2.38095	-2.36482	0	-4.21835	0	0	0	0	0	0
NM_015841	ADAR	103	-2.38095	-2.36157	0	-3.05277	0	0	0	0	0	0
NM_003061	SLIT1	6585	-2.38095	-2.35878	0	0	0	0	0	0	0	0
NM_030885	MAP4	4134	-2.38095	-2.35829	0	-1.57366	0	0	0	0	0	0
NM_005311	GRB10	2887	-2.38095	-2.33551	0	-1.19757	0	0	1.23	1.23209	0	0
NM_183079	PRNP	5621	-2.38095	-2.33289	0	0	0	0	0	-2.20633	0	0
NM_021814	ELOVL5	60481	-2.38095	-2.33081	0	-1.24032	0	0	0	-2.26166	0	0
NM_003295	TPT1	7178	-2.38095	-2.03601	0	0	0	0	-2.66667	-2.65178	0	0
NM_001040455	SIDT2	51092	-2.35294	-2.32945	-4.08163	-3.961	0	0	0	0	0	0
NR_003249	HNRPDL	9987	-2.35294	-2.31226	0	-2.7225	0	0	-2.08333	-2.06374	0	0
NM_000969	RPL5	6125	-2.32558	-2.32504	0	0	0	0	-4	-3.96004	0	0
NM_005003	NDUFAB1	4706	-2.32558	-2.3196	0	0	0	0	-2.43902	-2.43408	0	0
NM_014754	PTDSS1	9791	-2.32558	-2.31957	-3.57143	-3.5477	0	0	0	0	0	0
NM_004566	PFKFB3	5209	-2.32558	-2.3095	-2.7027	-2.65716	0	0	0	-2.1844	0	0
NM_004667	HERC2	8924	-2.32558	-2.30892	0	0	0	0	0	0	0	0
NM_012399	PITPNB	23760	-2.32558	-2.30513	0	0	0	0	0	-2.4463	0	0
NM_006288	THY1	7070	-2.32558	-2.30486	0	-2.21764	0	0	0	0	0	0
NM_015057	MYCBP2	23077	-2.32558	-2.28957	0	-2.68101	0	0	0	0	0	0
NM_178313	SPTBN1	6711	-2.32558	-2.28371	0	-2.4156	0	0	-2.22222	-2.1905	0	0
NM_002074	GNB1	2782	-2.29885	-2.298	-4.16667	-2.70272	0	0	0	-2.08005	0	0
NM_020686	ABAT	18	-2.29885	-2.2938	0	0	0	0	-2.85714	-2.85467	0	0
NM_014056	HIGD1A	25994	-2.29885	-2.27139	0	0	0	0	0	-2.54228	0	0
NM_000725	CACNB3	784	-2.29885	-2.26064	0	-3.14292	0	0	-2.08333	-2.10928	0	0
NM_013365	GGA1	26088	-2.29885	-2.13791	-3.125	-3.08337	0	0	-2.17391	-1.99301	0	0
NM_004894	C14orf2	9556	-2.27273	-2.4459	-5.55556	-5.52283	0	0	0	-2.23901	0	0
NM_020215	C14orf132	56967	-2.27273	-2.27133	0	0	0	0	-2.17391	-2.15487	0	0
NM_018215	FLJ10781	55228	-2.27273	-2.26401	-2.63158	-2.57263	0	0	0	0	0	0
NM_005954	MT3	4504	-2.27273	-2.26101	0	0	0	0	-2	-1.9905	0	0
NM_033546	MRLC2	103910	-2.27273	-2.25642	-3.0303	-3.00219	0	0	0	0	0	0
NM_019058	DDIT4	54541	-2.27273	-2.25485	0	-2.05029	0	0	0	-2.35847	0	0
NM_015294	TRIM37	4591	-2.27273	-2.2476	-3.33333	-3.25124	0	0	0	0	0	0
NM_000194	HPRT1	3251	-2.27273	-2.24389	0	-2.47146	0	0	0	-2.14152	0	0
NM_019856	MYOM1	8736	-2.27273	-2.24374	0	-2.95011	0	0	0	0	0	0
NM_031298	TMEM93	83460	-2.27273	-2.24071	-4.16667	-4.05724	0	0	0	0	0	0
XM_001133646	GTF2I /// GTF2IP1 /// LOC732437	2969 /// 2970 /// 732437	-2.27273	-2.23789	0	0	0	0	-2.5641	-2.54132	0	0
XM_001133646	GTF2I /// GTF2IP1 /// LOC732437	NA	-2.27273	-2.23789	0	0	0	0	-2.5641	-2.54132	0	0
NM_006366	CAP2	10486	-2.27273	-2.23543	0	-3.01332	0	0	0	0	0	0
NM_017944	USP47	55031	-2.27273	-2.22992	0	-3.58095	0	0	0	0	0	0
NM_199440	HSPD1	3329	-2.27273	-2.22628	0	0	0	0	-3.125	-3.10613	0	0
NM_002045	GAP43	2596	-2.27273	-1.58596	-3.22581	-3.14163	0	0	0	0	0	0
NM_001689	ATP5G3	518	-2.24719	-2.21154	-2.17391	-2.15166	0	0	-2.94118	-2.87596	0	0
NM_006701	TXNL4A	10907	-2.22222	-2.21776	-2.77778	-2.75932	0	0	0	0	0	0
NM_017455	NPTN	27020	-2.22222	-2.21174	0	-3.22224	0	0	0	0	0	0
NM_001627	ALCAM	214	-2.22222	-2.20452	-2.7027	-2.70043	0	0	-1.96078	-1.92667	0	0
NM_213725	RPLP1	6176	-2.22222	-2.20388	0	0	0	0	-2.94118	-2.91073	0	0
NM_004048	B2M	567	-2.22222	-2.19789	0	-2.89134	0	0	0	0	0	0
NM_022810	SLC25A14	9016	-2.22222	-2.18979	0	0	0	0	0	-2.42347	0	0
NM_025140	CCDC92	80212	-2.22222	-2.18775	0	-3.26169	0	0	0	0	0	0
NM_017933	PID1	55022	-2.22222	-2.18471	-2.7027	-2.65248	0	0	0	0	0	0
NM_002475	MYL6B	140465	-2.22222	-2.18108	0	0	0	0	-2.38095	-2.33007	0	0
NM_000989	RPL30	6156	-2.22222	-2.17826	0	0	0	0	-3.22581	-3.13407	0	0
NM_001093	ACACB	32	-2.22222	-1.89165	0	0	0	0	0	0	0	0
NM_153822	PSMD4	5710	-2.22222	-1.11638	0	-2.46788	0	0	-2.12766	-2.09008	0	0
NM_183422	TSC22D1	8848	-2.17391	-2.17349	0	0	0	0	-2.38095	-2.33868	0	0
NM_006464	TGOLN2	10618	-2.17391	-2.17027	0	0	0	0	-2.5641	-2.5627	0	0
NM_021103	TMSB10	9168	-2.17391	-2.16783	0	0	0	0	0	-2.01435	0	0
NM_001017	RPS13	6207	-2.17391	-2.15366	0	0	0	0	0	-2.18614	0	0
NM_178191	ATPIF1	93974	-2.17391	-2.15294	0	-2.42213	0	0	0	-2.07901	0	0
NM_174858	AK5	26289	-2.17391	-2.14534	0	0	0	0	0	-1.92908	0	0
NM_015569	DNM3	26052	-2.17391	-2.14326	0	-2.37933	0	0	0	-2.03327	0	0
NM_006870	DSTN	11034	-2.17391	-2.14253	0	-2.39902	0	0	0	0	0	0
NM_006045	ATP9A	10079	-2.17391	-2.14181	0	0	0	0	0	-2.02338	0	0
NM_001030	RPS27	6232	-2.17391	-2.13782	0	0	0	0	-2.12766	-2.12708	0	0
NM_006986	MAGED1	9500	-2.17391	-2.13047	0	-2.54293	0	0	-1.96078	-1.95918	0	0
NM_001861	COX4I1	1327	-2.15054	-2.13179	0	0	0	0	-2.63158	-2.33005	0	0
NM_002948	RPL15	6138	-2.12766	-2.12934	0	0	0	0	-2.46914	-2.45997	0	0
NM_001418	EIF4G2	1982	-2.12766	-2.11711	0	0	0	0	-2.38095	-2.37195	0	0
NM_020150	SAR1A	56681	-2.12766	-2.11697	0	0	0	0	0	-1.99493	0	0
NM_006585	CCT8	10694	-2.12766	-2.11633	0	1.21439	0	0	-2.43902	-2.41728	0	0
NM_003333	UBA52	7311	-2.12766	-2.11436	0	-2.78082	0	0	0	0	0	0
NM_001082971	DDC	1644	-2.12766	-2.11118	0	0	0	0	0	0	0	0
NM_213595	ISCU	23479	-2.12766	-2.11067	0	-2.68796	0	0	0	0	0	0
NM_002599	PDE2A	5138	-2.12766	-2.10677	0	-2.6929	0	0	0	-1.81657	0	0
NM_014766	SCRN1	9805	-2.12766	-2.09929	0	-2.20342	0	0	0	-2.05691	0	0
NM_003217	TEGT	7009	-2.12766	-2.09517	0	-2.40946	0	0	-1.92308	-1.89793	0	0
NM_015149	RGL1	23179	-2.12766	-2.09491	0	0	0	0	0	0	0	0
NM_006294	UQCRB	7381	-2.12766	-2.08526	0	0	0	0	-1.68067	-2.23475	0	0
NM_025222	TMEM113	80335	-2.12766	-2.08484	-3.57143	-3.47288	0	0	0	0	0	0
NM_005458	GABBR2	9568	-2.12766	-1.78936	0	0	0	0	0	-2.20908	0	0
NM_005688	ABCC5	10057	-2.08333	-2.08169	0	-3.10434	0	0	0	0	0	0
NM_013322	SNX10	29887	-2.08333	-2.0816	0	-2.60432	0	0	0	-1.80718	0	0
XM_001125915	LOC727762 /// NDUFB4	4710 /// 727762	-2.08333	-2.08029	0	0	0	0	-2.17391	-2.16629	0	0
XM_001125915	LOC727762 /// NDUFB4	NA	-2.08333	-2.08029	0	0	0	0	-2.17391	-2.16629	0	0
NM_004549	NDUFC2	4718	-2.08333	-2.07996	0	0	0	0	-2.7027	-2.646	0	0
XM_936874	RPL32	6161	-2.08333	-2.07609	0	0	0	0	-2.5	-2.45593	0	0
NM_004124	GMFB	2764	-2.08333	-2.07476	0	0	0	0	-1.78571	-1.77242	0	0
NM_006359	SLC9A6	10479	-2.08333	-2.07402	0	0	0	0	0	-2.04309	0	0
NM_003026	SH3GL2	6456	-2.08333	-2.07286	0	0	0	0	0	-2.41316	0	0
NM_004718	COX7A2L	9167	-2.08333	-2.06908	0	-1.90628	0	0	-2.17391	-2.1448	0	0
NM_014752	SPCS2	9789	-2.08333	-2.06877	0	0	0	0	0	-1.77961	0	0
NM_006839	IMMT	10989	-2.08333	-2.06615	-2.94118	-2.90416	0	0	0	0	0	0
NM_006876	B3GNT1	11041	-2.08333	-2.06222	0	-3.38395	0	0	0	0	0	0
NM_015161	ARL6IP1	23204	-2.08333	-2.05806	0	0	0	0	-1.81818	-1.78954	0	0
NM_004374	COX6C	1345	-2.08333	-2.0551	0	0	0	0	0	-2.07522	0	0
NM_016400	HYPK	25764	-2.08333	-2.05229	0	0	0	0	0	-2.30965	0	0
NM_134421	HPCAL1	3241	-2.08333	-2.04897	0	0	0	0	-1.92308	-1.90552	0	0
NM_138565	CTTN	2017	-2.08333	-2.0479	0	0	0	0	0	-1.9729	0	0
NM_030978	ARPC5L	81873	-2.08333	-2.04414	0	0	0	0	0	-1.96785	0	0
NM_014141	CNTNAP2	26047	-2.08333	-1.98634	0	-2.32513	0	0	0	0	0	0
XM_001132795	DST	667	-2.08333	-1.63311	0	-1.1583	0	0	0	0	0	0
NM_032409	PINK1	65018	-2.08333	-1.53358	0	-2.55886	0	0	-1.85185	-1.82566	0	0
NM_001099693	RPL31	6160	-2.04082	-2.03157	0	0	0	0	-2.85714	-2.77808	0	0
NM_016146	TRAPPC4	51399	-2.04082	-2.03112	0	-2.17109	0	0	0	0	0	0
NM_079423	MYL6	4637	-2.04082	-2.02884	0	0	0	0	-2	-1.99803	0	0
NM_194434	VAPA	9218	-2.04082	-2.02829	0	0	0	0	0	-2.1892	0	0
NM_002130	HMGCS1	3157	-2.04082	-2.02265	0	0	0	0	-2.22222	-2.21239	0	0
NM_182661	CERK	64781	-2.04082	-2.0164	-2.7027	-2.68052	0	0	0	0	0	0
NM_001020	RPS16	6217	-2.04082	-2.01283	0	0	0	0	0	-1.9689	0	0
NM_012458	TIMM13	26517	-2.04082	-2.01166	-2.38095	-2.33737	0	0	0	0	0	0
NM_014869	IQSEC1	9922	-2.04082	-2.00755	-2.7027	-2.64839	0	0	-1.75439	-1.7274	0	0
NM_003542	HIST1H4C	8364	-2.04082	-2.00678	0	0	0	0	0	0	0	0
NM_001780	CD63	967	-2.04082	-2.0057	0	-2.48348	0	0	-1.81818	-1.81466	0	0
NM_003795	SNX3	8724	-2.04082	-2.00314	0	0	0	0	-4.34783	-4.25575	0	0
NM_201274	M-RIP	23164	-2.04082	-1.60876	0	0	0	0	-2.27273	-2.22947	0	0
NM_001007	RPS4X	6191	-2.0202	-2.01507	0	0	0	0	-2.38095	-2.3724	0	0
NM_006158	NEFL	4747	-2	-2.46842	0	-4.01794	0	0	0	-1.33847	0	0
NM_014183	DYNLRB1	83658	-2	-2.00297	0	-3.30288	0	0	-2.32558	-2.28244	0	0
NM_014972	TCF25	22980	-2	-1.99635	0	0	0	0	-2.17391	-2.13131	0	0
NM_018206	VPS35	55737	-2	-1.99212	0	0	0	0	-2.22222	-2.2144	0	0
NM_001446	FABP7	2173	-2	-1.9879	0	0	0	0	0	-1.89668	0	0
NM_014764	DAZAP2	9802	-2	-1.98596	0	-2.35306	0	0	0	0	0	0
NM_005669	REEP5	7905	-2	-1.98476	0	0	0	0	0	0	0	0
NM_006365	C1orf61	10485	-2	-1.98243	0	0	0	0	0	-1.50927	0	0
NM_054033	FKBP1B	2281	-2	-1.98172	0	-2.51336	0	0	0	0	0	0
NM_199424	WWP2	11060	-2	-1.97928	-2.5	-2.45913	0	0	0	0	0	0
XM_001132953	EEF1G /// LOC729998	1937 /// 729998	-2	-1.97898	-2.98507	-2.60078	1.95	1.95342	-1.63934	-1.54716	0	0
XM_001132953	EEF1G /// LOC729998	NA	-2	-1.97898	-2.98507	-2.60078	1.95	1.95342	-1.63934	-1.54716	0	0
NM_004541	NDUFA1	4694	-2	-1.97895	0	-3.01353	0	0	0	0	0	0
NM_203372	ACSL3	0 /// 2181	-2	-1.97889	0	0	0	0	0	-1.86756	0	0
NM_203372	ACSL3	NA	-2	-1.97889	0	0	0	0	0	-1.86756	0	0
NM_005493	RANBP9	10048	-2	-1.97681	0	-1.74594	0	0	0	-2.09142	0	0
NM_201592	GPM6A	2823	-2	-1.97525	0	0	0	0	-2.12766	-2.11206	0	0
NM_152374	FLJ38984	127703	-2	-1.97468	-2.94118	-2.93973	0	0	0	0	0	0
NM_006113	VAV3	10451	-2	-1.97467	0	-1.66872	0	0	0	-2.13592	0	0
NM_182810	ATF4	468	-2	-1.97148	0	-2.13302	0	0	-1.85185	-1.82611	0	0
NM_001039703	NBPF10	440673	-2	-1.97017	-3.44828	-3.42583	2.17	2.17463	0	0	0	0
NM_015933	CCDC72	51372	-2	-1.96701	0	0	0	0	0	-2.04169	0	0
NM_003632	CNTNAP1	8506	-2	-1.96671	0	-2.29831	0	0	0	-1.80497	0	0
NM_182666	UBE2E1	7324	-2	-1.9651	-2.5	-2.46282	0	0	0	-1.75176	0	0
NM_184043	ALDOA	226	-2	-1.8336	0	-2.54924	0	0	0	0	0	0
NM_152862	ARPC2	10109	-2	-1.73495	0	0	0	0	-2.04082	-2.02823	0	0
NM_181738	PRDX2	7001	-1.9802	-1.33413	-2.85714	-1.70995	0	0	0	0	0	0
NM_020708	SLC12A5	57468	-1.96078	-1.95964	0	0	0	0	0	-1.89395	0	0
NM_007208	MRPL3	11222	-1.96078	-1.95732	0	0	0	0	-1.66667	-1.66618	0	0
NM_007375	TARDBP	23435	-1.96078	-1.95484	0	0	0	0	-2.27273	-2.26096	0	0
XM_939686	SOBP	55084	-1.96078	-1.94936	0	-2.68077	0	0	0	-1.60209	0	0
NM_032727	INA	9118	-1.96078	-1.94373	0	0	0	0	0	0	0	0
NM_006029	PNMA1	9240	-1.96078	-1.94118	0	0	0	0	-2	-1.96964	0	0
NM_003633	ENC1	8507	-1.96078	-1.93904	0	0	0	0	0	-2.31881	0	0
NM_001247	ENTPD6	955	-1.96078	-1.93721	0	-2.71277	0	0	0	0	0	0
NM_004156	PPP2CB	5516	-1.96078	-1.9324	0	0	0	0	-1.78571	-1.75562	0	0
NM_005025	SERPINI1	5274	-1.96078	-1.93181	0	0	0	0	0	-1.87781	0	0
NM_001981	EPS15	2060	-1.96078	-1.93017	0	0	0	0	0	0	0	0
NM_005194	CEBPB	1051	-1.96078	-1.9287	0	0	0	0	-2.08333	-2.06056	0	0
NM_003768	PEA15	8682	-1.96078	-1.9253	0	0	0	0	0	0	0	0
NM_033504	TMEM54 /// UQCR	NA	-1.96078	-1.92341	0	-1.96127	0	0	0	0	0	0
NM_033504	TMEM54 /// UQCR	10975 /// 113452	-1.96078	-1.92341	0	-1.96127	0	0	0	0	0	0
NM_001033853	RPL3	6122	-1.96078	-1.72669	0	0	0	0	-2.17391	-2.16806	0	0
NM_020738	KIDINS220	57498	-1.96078	-1.14005	0	-1.09164	0	0	0	-1.80131	0	0
NM_014884	SFRS14	10147	-1.94175	-1.92784	0	0	0	0	0	-1.83302	0	0
NM_020414	DDX24	57062	-1.92308	-1.91921	0	-2.06785	0	0	0	0	0	0
NM_003001	SDHC	6391	-1.92308	-1.91564	0	-2.05078	0	0	-1.85185	-1.84283	0	0
NM_003017	SFRS3	6428	-1.92308	-1.91437	0	1.24737	0	0	-2.08333	-2.06726	0	0
NM_018947	CYCS	54205	-1.92308	-1.9111	0	0	0	0	0	-2.18041	0	0
NM_020853	KIAA1467	57613	-1.92308	-1.91106	-2.5641	-2.55217	0	0	0	-1.6337	0	0
NM_022549	FEZ1	9638	-1.92308	-1.90997	0	-2.4972	0	0	0	0	0	0
NM_001607	ACAA1	30	-1.92308	-1.90938	-2.5641	-1.78568	0	0	0	0	0	0
NM_013397	C6orf49	29964	-1.92308	-1.90889	0	-2.88294	0	0	0	0	0	0
NM_001021	LOC402057 /// RPS17	402057 /// 6218	-1.92308	-1.90686	1.34	1.34947	0	0	-2.17391	-2.16538	0	0
NM_001021	LOC402057 /// RPS17	NA	-1.92308	-1.90686	1.34	1.34947	0	0	-2.17391	-2.16538	0	0
NM_001021	RPS17	6218	-1.92308	-1.90686	1.34	1.34947	0	0	-2.17391	-2.16538	0	0
NM_001862	COX5B	1329	-1.92308	-1.90049	0	0	0	0	-1.96078	-1.93765	0	0
NM_021648	TSPYL4	23270	-1.92308	-1.89996	0	0	0	0	0	-1.7943	0	0
NM_001068	TOP2B	7155	-1.92308	-1.89988	0	-1.89704	0	0	-1.92308	-1.8976	0	0
NM_053024	PFN2	5217	-1.92308	-1.89928	0	-2.26765	0	0	0	-1.7408	0	0
NM_012307	EPB41L3	23136	-1.92308	-1.89484	0	-1.80723	0	0	-1.96078	-1.9361	0	0
NM_004162	RAB5A	5868	-1.92308	-1.89387	0	0	0	0	0	-1.90871	0	0
NM_002764	PRPS1	5631	-1.92308	-1.89284	-1.75439	-1.73071	0	0	0	-1.97317	0	0
NM_014676	PUM1	9698	-1.92308	-1.88931	-2	-2.10186	2.04	2.04246	0	-1.70984	0	0
NM_001328	CTBP1	0	-1.92308	-1.88876	-1.66667	-1.90787	0	0	0	-2.23131	0	0
NM_001328	CTBP1	1487	-1.92308	-1.88876	-1.66667	-1.90787	0	0	0	-2.23131	0	0
NM_177924	ASAH1	427	-1.88679	-1.94004	0	-1.14325	0	0	0	0	0	0
NM_022804	SNRPN /// SNURF	NA	-1.88679	-1.885	0	-2.91525	0	0	0	0	0	0
NM_022804	SNRPN /// SNURF	6638 /// 8926	-1.88679	-1.885	0	-2.91525	0	0	0	0	0	0
NM_004181	UCHL1	7345	-1.88679	-1.88372	0	0	0	0	0	-1.71512	0	0
NM_016404	HSPC152	51504	-1.88679	-1.88105	0	-2.40313	0	0	0	-1.60437	0	0
NM_019006	ZFAND6	54469	-1.88679	-1.87806	-2.12766	-2.12455	0	0	0	-1.74888	0	0
NM_013986	EWSR1	2130	-1.88679	-1.8754	0	0	0	0	0	-2.08129	0	0
NM_004161	RAB1A	5861	-1.88679	-1.87279	0	0	0	0	-2.22222	-2.20718	0	0
BX647087	LOC151162	151162	-1.88679	-1.87254	0	0	0	0	0	0	0	0
NM_177996	EPB41L1	2036	-1.88679	-1.86738	-2.5641	-2.4234	2.03	2.03161	-1.63934	-1.62844	0	0
NM_000146	FTL	2512	-1.88679	-1.86714	0	0	0	0	-1.81818	-1.80431	0	0
NM_000690	ALDH2	217	-1.88679	-1.86659	0	0	0	0	0	-1.64091	0	0
NM_078474	TM2D3	80213	-1.88679	-1.8653	0	0	0	0	-2.43902	-2.42234	0	0
XM_001125916	CHCHD2	51142	-1.88679	-1.8601	0	-1.78437	0	0	-1.92308	-1.8965	0	0
NM_007308	SNCA	6622	-1.88679	-1.85843	0	-1.84593	0	0	-2.12766	-1.1279	0	0
NM_006055	LANCL1	10314	-1.88679	-1.85225	0	1.29656	0	0	0	-2.06026	0	0
NM_001022	RPS19	---	-1.88679	-1.85214	0	1.26463	0	0	-2	-1.96825	0	0
NM_001022	RPS19	6223	-1.88679	-1.85214	0	1.26463	0	0	-2	-1.96825	0	0
NM_001010	RPS6	6194	-1.88679	-1.62563	0	0	0	0	0	-1.93254	0	0
NM_145918	CTSL1	1514	-1.85185	-1.84753	0	-1.44492	0	0	0	-2.05818	0	0
NM_001636	SLC25A6	293	-1.85185	-1.84681	0	0	0	0	0	-1.93576	0	0
NM_024003	L1CAM	3897	-1.85185	-1.84617	0	-2.8635	0	0	0	0	0	0
NM_014575	SCHIP1	29970	-1.85185	-1.84447	0	-2.06704	0	0	0	0	0	0
NM_032144	RAB6A /// RAB6C	5870 /// 84084	-1.85185	-1.84358	0	0	0	0	0	0	0	0
NM_032144	RAB6A /// RAB6C	NA	-1.85185	-1.84358	0	0	0	0	0	0	0	0
NM_005340	HINT1	3094	-1.85185	-1.84257	0	0	0	0	-2.17391	-2.14659	0	0
NM_002805	PSMC5	5705	-1.85185	-1.83486	0	0	0	0	0	-1.74076	0	0
NM_006918	SC5DL	6309	-1.85185	-1.83038	-1.23457	-1.22876	0	0	0	0	0	0
NM_000274	OAT	4942	-1.85185	-1.82861	0	0	0	0	-2	-1.98596	0	0
NM_205768	ZNF238	10472	-1.85185	-1.82243	0	0	0	0	0	-2.07725	0	0
NM_003749	IRS2	8660	-1.85185	-1.68627	0	0	0	0	0	-1.90426	0	0
NM_004905	PRDX6	9588	-1.85185	-1.60353	0	0	0	0	-1.47059	-1.46081	0	0
NM_013387	UCRC	29796	-1.81818	-1.81772	0	-2.48985	0	0	0	-1.53122	0	0
NM_004255	COX5A	9377	-1.81818	-1.81561	0	0	0	0	0	-2.08799	0	0
U90916	C11orf32	442871	-1.81818	-1.81074	0	-2.00884	0	0	0	-1.71621	0	0
NM_001281	TBCB	1155	-1.81818	-1.80639	0	0	0	0	0	-1.78261	0	0
NM_005381	NCL	4691	-1.81818	-1.80038	0	0	0	0	0	-1.83292	0	0
NM_031407	HUWE1	10075	-1.81818	-1.80015	0	0	0	0	-2.12766	-2.10656	0	0
NM_015025	MYT1L	23040	-1.81818	-1.79725	0	0	0	0	-1.78571	-1.78168	0	0
NM_198197	UBE1C	9039	-1.81818	-1.79197	-2.5	-2.44416	0	0	0	0	0	0
NM_006705	GADD45G	10912	-1.81818	-1.78892	0	0	0	0	-2.04082	-2.02775	0	0
W19976	---	0	-1.81818	-1.78801	-1.96078	-1.94835	0	0	0	-1.73159	0	0
NM_002490	NDUFA6	4700	-1.8018	-1.79815	-1.5625	-2.07799	0	0	0	-2.19939	0	0
NM_170665	ATP2A2	488	-1.8018	-1.7933	0	0	0	0	0	0	0	0
XM_940585	LOC645899 /// LOC646195 /// RPS28	NA	-1.78571	-1.78441	0	0	0	0	0	0	0	0
XM_940585	LOC645899 /// LOC646195 /// RPS28	6234 /// 645899 /// 646195	-1.78571	-1.78441	0	0	0	0	0	0	0	0
NM_001688	ATP5F1	515	-1.78571	-1.77783	0	0	0	0	-2.04082	-2.01766	0	0
NM_014500	HTATSF1	27336	-1.78571	-1.76509	0	0	0	0	0	-1.75295	0	1.4513
NM_138610	H2AFY	9555	-1.78571	-1.75836	1.28	1.289	0	0	-2.04082	-2.03456	0	0
XM_001132949	UBC	7316	-1.78571	-1.75654	0	0	0	0	0	-2.02734	0	0
NM_001539	DNAJA1	3301	-1.78571	-1.7554	0	0	0	0	0	-2.14699	0	0
NM_014367	C3orf28	26355	-1.78571	-1.10501	-2.32558	-1.15667	0	0	0	-1.56621	0	0
NM_014335	EID1	23741	-1.76991	-1.75973	0	-2.99332	0	0	0	-1.69987	0	0
NM_001101	ACTB	60	-1.76991	-1.75694	0	0	0	0	0	-1.63074	0	0
NM_178014	TUBB	203068	-1.75439	-1.74524	0	0	0	0	-1.75439	-1.74341	0	0
NM_012264	C22orf5	25829	-1.75439	-1.74428	0	0	0	0	0	0	0	0
NM_005625	SDCBP	6386	-1.75439	-1.74397	0	0	0	0	0	0	0	0
NM_006216	SERPINE2	5270	-1.75439	-1.7429	0	0	0	0	0	-1.65377	0	0
NM_001015	RPS11	6205	-1.75439	-1.74289	0	0	0	0	-2.5	-2.44244	0	0
NM_006082	TUBA1B	10376	-1.75439	-1.74	0	0	0	0	0	0	0	0
NM_002194	INPP1	3628	-1.75439	-1.73804	-2.17391	-2.17261	0	0	0	0	0	0
NM_176801	ADD1	118	-1.75439	-1.73758	0	-1.11449	0	0	0	-1.55906	0	0
NM_002797	PSMB5	5693	-1.75439	-1.73614	0	0	0	0	-2.04082	-2.00865	0	0
NM_003252	TIAL1	7073	-1.75439	-1.73526	0	1.27173	0	0	0	-1.80324	0	0
NM_014944	CLSTN1	22883	-1.75439	-1.73517	0	-2.27078	0	0	0	0	0	0
NM_006400	DCTN2	10540	-1.75439	-1.73321	0	-1.24272	0	0	0	0	0	0
NM_003896	ST3GAL5	8869	-1.75439	-1.72781	-2	-1.98555	0	0	-1.6129	-1.58981	0	0
NM_005801	EIF1	10209	-1.73913	-1.72171	-2.43902	-2.39153	1.71	1.73581	-1.92308	-1.45556	0	0
NM_145690	YWHAZ	7534	-1.73913	-1.71861	0	0	0	0	-1.72414	-1.70227	0	0
NM_002494	NDUFC1	4717	-1.72414	-1.72016	-2.5641	-2.5232	1.88	1.88691	0	0	0	0
NM_000968	RPL4	6124	-1.72414	-1.7181	0	-2.83053	0	0	-1.49254	-1.48839	0	0
NM_002792	PSMA7	5688	-1.72414	-1.7176	-1.78571	-1.77003	0	0	0	0	0	0
NM_198896	RAB6A	5870	-1.72414	-1.71745	0	0	0	0	0	0	0	0
NM_001823	CKB	1152	-1.72414	-1.71703	0	0	0	0	-1.72414	-1.7055	0	0
NM_002046	GAPDH	2597	-1.72414	-1.71597	0	0	0	0	-1.66667	-1.77299	0	0
NM_021980	OPTN	10133	-1.72414	-1.71586	0	0	0	0	0	-2.47842	0	0
NM_006095	ATP8A1	---	-1.72414	-1.71548	0	0	0	0	0	0	0	0
NM_006095	ATP8A1	NA	-1.72414	-1.71548	0	0	0	0	0	0	0	0
NM_005918	MDH2	4191	-1.72414	-1.71522	0	-2.4142	0	0	0	0	0	0
NM_030797	FAM49A	81553	-1.72414	-1.71275	-2.04082	-1.15933	0	0	0	0	0	0
NM_014462	LSM1	27257	-1.72414	-1.71246	0	0	0	0	0	0	0	0
NM_001018161	PON2	5445	-1.72414	-1.71232	0	0	0	0	0	-1.43604	0	0
NM_012459	TIMM8B	26521	-1.72414	-1.71009	0	0	0	0	-2.27273	-2.25179	0	0
NM_020126	SPHK2	56848	-1.72414	-1.70624	0	-1.99769	0	0	0	0	0	0
NM_013242	C16orf80	29105	-1.72414	-1.70605	0	-1.6822	0	0	-1.72414	-1.72144	0	0
NM_052834	WDR7	23335	-1.72414	-1.7059	0	0	0	0	0	0	0	0
NM_015921	CUTA	51596	-1.72414	-1.7036	0	0	0	0	0	-1.8637	0	0
NM_033251	RPL13	6137	-1.72414	-1.70212	0	0	0	0	-1.5625	-1.64831	0	0
NM_139267	STARD7	56910	-1.72414	-1.70016	0	-2.52648	0	0	0	0	0	0
NM_017761	PNRC2	55629	-1.72414	-1.69961	0	-1.94015	0	0	0	0	0	0
NM_004788	UBE4A	9354	-1.72414	-1.69842	-2.43902	-2.41205	0	0	0	0	0	0
NM_001152	SLC25A5	292	-1.72414	-1.69697	0	0	0	0	-2.04082	-2.03427	0	0
NM_003828	MTMR1	8776	-1.72414	-1.69674	-1.96078	-1.90742	0	0	0	0	0	0
NM_004074	COX8A	1351	-1.72414	-1.69623	0	-2.00045	0	0	0	-1.49258	0	0
NM_002097	GTF3A	2971	-1.72414	-1.61563	0	0	0	0	0	0	0	0
NM_007096	CLTA	1211	-1.72414	-1.61196	0	-1.99556	0	0	1.27	-1.55598	0	0
NM_004685	MTMR6	9107	-1.69492	-1.69452	0	0	0	0	0	-1.43588	0	0
NM_012290	TLK1	9874	-1.69492	-1.69256	0	-1.68543	0	0	0	0	0	0
XM_001130742	ATP6V0C	527	-1.69492	-1.69216	-1.88679	-2.14774	0	0	0	0	0	0
NM_030752	TCP1	6950	-1.69492	-1.6894	-2.22222	-2.17505	0	0	0	0	0	0
NM_012394	PFDN2	5202	-1.69492	-1.68862	0	0	0	0	0	-1.54307	0	0
NM_021963	NAP1L2	4674	-1.69492	-1.68835	0	0	0	0	-1.72414	-1.71278	0	0
NM_006808	SEC61B	10952	-1.69492	-1.68581	0	0	0	0	-1.63934	-1.62026	0	0
NM_020739	CCPG1	9236	-1.69492	-1.68248	1.21	-1.14856	0	0	0	0	0	0
NM_201517	H2AFV	94239	-1.69492	-1.68176	0	-1.06998	0	0	0	0	0	0
NM_002715	PPP2CA	5515	-1.69492	-1.68158	-2.63158	-2.5801	0	0	0	0	0	0
NM_014402	UQCRQ	27089	-1.69492	-1.67967	0	0	0	0	0	-1.67282	0	0
NM_002834	PTPN11	5781	-1.69492	-1.67768	-2.32558	-2.3087	0	0	0	0	0	0
NM_003931	WASF1	8936	-1.69492	-1.67722	0	0	0	0	-1.53846	-1.53591	0	0
NM_019000	FAM134B	54463	-1.69492	-1.67422	-1.63934	-1.62085	0	0	0	0	0	0
U79277	---	0	-1.69492	-1.67375	0	0	0	0	0	-1.85191	0	0
XM_936467	BEXL1	56271	-1.69492	-1.66977	0	-1.84493	0	0	0	-1.58069	0	0
NM_015980	HMP19	51617	-1.69492	-1.66942	0	0	0	0	0	0	0	0
NM_001863	COX6B1	1340	-1.69492	-1.6685	0	-1.68569	0	0	0	0	0	0
NM_177424	STX12	23673	-1.69492	-1.52749	-1.66667	-1.65134	0	0	0	0	0	0
NM_198902	TSPAN3	10099	-1.66667	-1.6652	0	0	0	0	0	-1.65634	0	0
NM_014710	GPRASP1	9737	-1.66667	-1.66281	0	-2.0496	0	0	0	0	0	0
NM_138793	CANT1	124583	-1.66667	-1.66261	-2.27273	-1.89241	0	0	0	0	0	0
NM_030796	ECOP	81552	-1.66667	-1.66239	0	0	0	0	0	-1.7881	0	0
XM_001128317	AATK	9625	-1.66667	-1.66174	-2.5641	-2.53768	0	0	0	0	0	0
NM_003204	NFE2L1	4779	-1.66667	-1.6605	-2.27273	-2.34131	0	0	0	-1.73477	0	0
NM_002489	NDUFA4	4697	-1.66667	-1.65952	0	0	0	0	-1.69492	-1.68671	0	0
NM_002386	TUBB3	10381	-1.66667	-1.65633	0	-2.36557	0	0	-2.32558	-1.63887	0	0
NM_021824	NIF3L1	60491	-1.66667	-1.65502	-1.6129	-1.58931	0	0	0	-1.68932	0	0
NM_001880	ATF2	1386	-1.66667	-1.65312	0	0	0	0	0	0	0	0
NM_002337	LRPAP1	4043	-1.66667	-1.65263	0	0	0	0	0	-1.81496	0	0
NM_003042	SLC6A1	6529	-1.66667	-1.65085	-1.85185	-1.8306	0	0	-1.5625	-1.55493	0	0
NM_005875	EIF1B	10289	-1.66667	-1.64919	0	0	0	0	0	-1.75119	0	0
NM_016107	ZFR	51663	-1.66667	-1.64839	0	-1.89656	0	0	0	-1.5207	0	0
NM_020372	SLC22A17	51310	-1.66667	-1.64803	0	-2.72253	0	0	0	0	0	0
NM_003932	ST13	6767	-1.66667	-1.64785	-1.66667	-1.64029	1.52	1.52419	0	0	0	0
XM_001128441	RBBP7	5931	-1.66667	-1.64754	0	0	0	0	-1.85185	-1.82157	0	0
NM_012341	GTPBP4	23560	-1.66667	-1.64626	0	-1.34327	0	0	-1.81818	-1.80201	0	0
NM_003315	DNAJC7	7266	-1.66667	-1.64217	-2.7027	-2.6466	1.77	1.77773	0	0	0	0
XM_001133729	C7orf28A	51622	-1.66667	-1.6417	0	0	0	0	-1.63934	-1.61641	0	0
NM_004344	CETN2	1069	-1.66667	-1.64104	0	0	0	0	0	-1.66206	0	0
NM_004528	MGST3	4259	-1.66667	-1.64045	0	0	0	0	0	0	0	0
NM_003903	CDC16	8881	-1.66667	-1.58644	0	-1.83788	0	0	0	0	0	0
XM_001134037	RPL23A	6147	-1.66667	-1.56449	0	0	0	0	-1.85185	-1.84907	0	1.80618
NM_206909	PSD3	23362	-1.65289	-1.64892	0	0	0	0	-1.6129	-1.73895	0	0
NM_014844	KIAA0329	9895	-1.65289	-1.64451	-2.38095	-2.36395	0	0	0	0	0	0
NM_003316	TTC3	7267	-1.65289	-1.63879	0	-1.66995	0	2.98398	0	-1.7316	0	0
NM_006888	CALM1	801	-1.63934	-2.48715	0	-2.03198	0	0	-1.63934	-1.63576	0	0
NM_004901	ENTPD4	9583	-1.63934	-1.63585	0	-2.2347	0	0	0	0	0	0
NM_014372	RNF11	26994	-1.63934	-1.63078	0	-2.00275	0	0	0	0	0	0
NM_018683	ZNF313	55905	-1.63934	-1.62593	0	-1.37098	0	0	0	-1.63797	0	0
NM_032704	TUBA1C	84790	-1.63934	-1.62529	0	0	0	0	0	-1.60674	0	0
NM_003752	EIF3S8 /// LOC728689	728689 /// 8663	-1.63934	-1.62391	0	-2.03541	0	0	0	0	0	0
NM_003752	EIF3S8 /// LOC728689	NA	-1.63934	-1.62391	0	-2.03541	0	0	0	0	0	0
NM_005166	APLP1	333	-1.63934	-1.62261	0	-2.15342	0	0	0	0	0	0
NM_002803	PSMC2	5701	-1.63934	-1.62076	0	0	0	0	0	-1.75433	0	0
NM_003938	AP3D1	8943	-1.63934	-1.62006	0	-2.29526	0	0	0	0	0	0
NM_203459	CAMSAP1L1	23271	-1.63934	-1.61997	0	-2.04024	0	0	0	-1.45527	0	0
NM_006265	RAD21	5885	-1.63934	-1.61465	0	0	0	0	-1.6129	-1.60124	0	0
NM_004508	IDI1	3422	-1.63934	-1.50864	0	0	0	0	-1.88679	-1.76491	0	0
NM_130843	PTPRN2	5799	-1.62602	-1.61796	-2.06186	-2.04249	1.97	1.97324	0	0	0	0
NM_030971	SFXN3	81855	-1.6129	-1.61135	-2.5641	-2.52589	0	0	0	0	0	0
NM_014874	MFN2	9927	-1.6129	-1.61022	0	0	0	0	0	0	0	0
XM_001131387	ATR	545	-1.6129	-1.60748	0	-1.87373	0	0	0	0	0	0
XM_929797	FAM128A	653784	-1.6129	-1.60484	0	-1.64536	0	0	0	-1.58289	0	0
NM_030795	STMN4	81551	-1.6129	-1.60226	0	0	0	0	0	-1.74791	0	0
NM_003469	SCG2	7857	-1.6129	-1.60011	0	0	0	0	0	0	0	0
NM_014901	RNF44	22838	-1.6129	-1.59983	0	-1.67926	0	0	0	0	0	0
NM_006356	ATP5H	10476	-1.6129	-1.59695	0	-1.85411	0	0	-1.44928	-1.43904	0	0
NM_005998	CCT3	7203	-1.6129	-1.59637	0	0	0	0	0	-1.68044	0	0
NM_006284	TAF10	6881	-1.6129	-1.59458	0	-1.8825	0	0	0	-1.44437	0	0
XM_001133271	KPNA2	3838	-1.6129	-1.59383	0	0	0	0	0	0	0	0
NM_015229	KIAA0664	23277	-1.6129	-1.59272	0	-2.39913	0	0	0	0	0	0
NM_133499	SYN1	6853	-1.6129	-1.58985	-2.12766	-2.0902	0	0	0	0	0	0
NM_130440	PTPRF	5792	-1.6129	-1.58947	-2.04082	-2.00723	0	0	-1.38889	-1.38689	0	0
NM_031442	TMEM47	83604	-1.6129	-1.58932	0	-1.75361	0	0	0	0	0	0
NM_005105	RBM8A	9939	-1.6129	-1.58767	0	1.01749	0	0	-1.66667	-1.64712	0	0
NM_172209	TAPBP	6892	-1.6129	-1.58743	-2.04082	-2.0227	0	0	0	0	0	0
NM_001012452	GOLGA8E /// GOLGA8G	NA	-1.6	-1.59153	-3.57143	-3.55047	0	0	0	0	0	0
NM_001012452	GOLGA8E /// GOLGA8G	283768 /// 390535	-1.6	-1.59153	-3.57143	-3.55047	0	0	0	0	0	0
NM_005594	NACA	4666	-1.6	-1.58771	0	0	0	0	-1.35135	-1.35866	0	0
NM_005721	ACTR3	10096	-1.5873	-2.14442	0	-4.72883	0	0	0	0	0	0
NM_014961	RUFY3	22902	-1.5873	-2.0744	0	0	1.58	1.5888	0	0	0	0
NM_198941	SERINC3	10955	-1.5873	-1.94325	0	-3.11937	0	0	-1.85185	-1.82377	0	0
NM_203463	LASS6	253782	-1.5873	-1.58723	0	0	0	0	0	0	0	0
NM_020338	ZMIZ1	57178	-1.5873	-1.58391	0	0	0	0	0	-1.45789	0	0
XM_001130537	ERH	2079	-1.5873	-1.58337	0	0	0	0	0	0	0	0
NM_016292	TRAP1	10131	-1.5873	-1.58259	0	0	0	0	0	-1.72728	0	0
NM_033360	KRAS	3845	-1.5873	-1.5823	0	-1.8009	0	0	-1.72414	-1.69734	0	0
NM_018946	NANS	54187	-1.5873	-1.57979	0	-1.87313	0	0	0	0	0	0
NM_001028	RPS25	6230	-1.5873	-1.579	0	0	0	0	-1.81818	-1.80315	0	0
NM_014444	76P	27229	-1.5873	-1.57877	0	-2.22462	0	0	0	0	0	0
NM_002539	ODC1	4953	-1.5873	-1.57818	0	-1.47782	0	0	-1.63934	-1.62398	0	0
NM_023019	DCTN1	1639	-1.5873	-1.57766	0	0	0	0	0	0	0	0
NM_004521	KIF5B	3799	-1.5873	-1.57737	0	0	0	0	-1.49254	-1.01221	0	0
NM_007069	HRASLS3	11145	-1.5873	-1.57342	0	0	0	0	0	-1.5652	0	0
NM_199483	C20orf24	55969	-1.5873	-1.57326	0	-1.68806	0	0	0	0	0	0
NM_003760	EIF4G3	8672	-1.5873	-1.57323	-2.32558	-2.29535	0	0	0	0	0	0
NM_006644	HSPH1	10808	-1.5873	-1.5728	0	0	0	0	0	-1.47175	0	0
NM_006815	TMED2	10959	-1.5873	-1.5715	0	1.37342	0	0	0	-1.71555	0	0
XM_942712	MGC87895 /// RPS14	6208 /// 644068	-1.5873	-1.57107	0	0	0	0	-1.66667	-1.65115	0	0
XM_942712	MGC87895 /// RPS14	NA	-1.5873	-1.57107	0	0	0	0	-1.66667	-1.65115	0	0
NM_015005	KIAA0284	283638	-1.5873	-1.57096	0	-1.88409	0	0	0	0	0	0
NM_002998	SDC2	6383	-1.5873	-1.56907	0	-1.49499	0	0	0	-1.60273	0	0
NM_006402	HBXIP	10542	-1.5873	-1.567	0	0	0	0	-1.63934	-1.62038	0	0
NM_007103	NDUFV1	4723	-1.5873	-1.56586	0	0	0	0	0	-1.50103	0	0
NM_005066	SFPQ	6421	-1.5873	-1.47863	0	-1.85261	0	0	0	0	0	0
NM_138970	NRXN3	9369	-1.5625	-1.56055	0	-1.66151	0	0	0	0	0	0
NM_014732	KIAA0513	9764	-1.5625	-1.5572	0	0	0	0	0	0	0	0
NM_003009	SEPW1	6415	-1.5625	-1.55717	-2	-1.97947	0	0	0	0	0	0
NM_006570	RRAGA	10670	-1.5625	-1.55621	0	-1.90312	0	0	0	0	0	0
NM_014445	SERP1	27230	-1.5625	-1.55576	0	0	0	0	-1.5873	-1.58617	0	0
NM_002737	PRKCA	5578	-1.5625	-1.55545	0	1.25447	0	0	-1.5625	-1.54331	0	0
NM_004844	SH3BP5	9467	-1.5625	-1.55539	0	0	0	0	-1.5625	-1.55386	0	0
NM_000972	RPL7A	6130	-1.5625	-1.55481	0	0	0	0	-1.5625	-1.54341	0	0
XM_945888	LOC201229	201229	-1.5625	-1.55416	0	-1.69443	0	0	0	0	0	0
NM_005104	BRD2	6046	-1.5625	-1.55361	0	0	0	0	0	-1.47086	0	0
NM_003946	NOL3	8996	-1.5625	-1.55231	-1.94175	-1.92059	0	0	0	0	0	0
XM_001133189	INPP5A	3632	-1.5625	-1.5505	0	0	0	0	0	0	0	0
NM_006842	SF3B2	10992	-1.5625	-1.5497	0	-1.61293	0	0	0	0	0	0
NM_014292	CBX6	23466	-1.5625	-1.54953	-2.12766	-2.12551	0	0	0	0	0	0
NM_021962	ABR	29	-1.5625	-1.54824	0	-1.02124	0	0	0	-1.45985	0	0
NM_017594	DIRAS2	54769	-1.5625	-1.54737	0	0	0	0	0	-1.53342	0	0
NM_001683	ATP2B2	491	-1.5625	-1.54702	0	0	0	0	0	-1.4031	0	0
NM_014015	DEXI	28955	-1.5625	-1.5467	-1.47059	-1.45282	0	0	-1.6129	-1.59181	0	0
NM_002014	FKBP4	2288	-1.5625	-1.54627	0	-2.09838	0	0	0	0	0	0
NM_003133	SRP9	6726	-1.5625	-1.54469	0	0	0	0	0	-1.51006	0	0
NM_002775	HTRA1	5654	-1.5625	-1.54439	0	0	0	0	0	-1.33381	0	0
NM_000984	RPL23A	6147	-1.5625	-1.54416	0	0	0	0	-1.81818	-1.78582	0	0
NM_006367	CAP1	10487	-1.5625	-1.54256	0	-1.81038	0	0	0	0	0	0
NM_006720	ABLIM1	3983	-1.5625	-1.54166	0	0	0	0	0	-1.4264	0	0
NM_054025	B3GAT1	27087	-1.5625	-1.54038	0	0	0	0	-1.72414	-1.70671	0	0
NM_000857	GUCY1B3	2983	-1.5625	-1.53924	0	0	0	0	-1.66667	-1.66477	0	0
NM_016577	RAB6B	51560	-1.5625	-1.3819	0	0	0	0	-1.5625	-1.54659	0	0
NM_000517	HBA1	3039	-1.55039	-1.28412	0	0	0	0	-1.33333	-1.3352	0	0
NM_000517	HBA1 /// HBA2	NA	-1.55039	-1.28412	0	0	0	0	-1.33333	-1.3352	0	0
NM_012249	RHOQ	23433	-1.53846	-1.53732	0	-1.48396	0	0	0	-1.57241	0	0
NM_182739	NDUFB6	4712	-1.53846	-1.53696	0	0	0	0	-1.63934	-1.63749	0	0
Z43837	---	0	-1.53846	-1.5368	0	0	0	0	-1.72414	-1.71029	0	0
NM_002633	PGM1	5236	-1.53846	-1.5354	0	0	0	0	-1.81818	-1.79966	0	0
NM_173834	YIPF6	286451	-1.53846	-1.53465	0	-1.76648	0	0	0	0	0	0
NM_015535	LOC26010	26010	-1.53846	-1.53331	0	0	0	0	-1.53846	-1.51865	0	0
NM_003072	SMARCA4	6597	-1.53846	-1.53195	-1.47059	-1.50992	0	0	0	-2.01158	0	0
NM_002487	NDN	4692	-1.53846	-1.53186	0	0	0	0	0	-1.60313	0	0
NM_139279	MCFD2	90411	-1.53846	-1.53157	0	0	0	0	0	0	0	0
NM_198262	RSRC2	65117	-1.53846	-1.53146	0	0	0	0	-1.75439	-1.73942	0	0
NM_007285	GABARAPL2	11345	-1.53846	-1.5312	0	-1.54316	0	0	-1.51515	-1.50487	0	0
NM_144497	AKAP12	9590	-1.53846	-1.52991	0	0	0	0	-1.78571	-1.78123	0	0
NM_006145	DNAJB1	3337	-1.53846	-1.52958	0	1.28124	0	0	0	-1.44881	0	0
NM_006024	TAX1BP1	8887	-1.53846	-1.52881	0	-1.88783	0	0	0	0	0	0
NM_018127	ELAC2	60528	-1.53846	-1.52768	-2.12766	-2.1273	0	0	0	0	0	0
NM_178124	CXorf40A	91966	-1.53846	-1.52638	-3.0303	-1.92612	0	0	0	-1.58442	0	0
NM_178124	CXorf40A /// CXorf40B	NA	-1.53846	-1.52638	-3.0303	-1.92612	0	0	0	-1.58442	0	0
NM_021132	PPP3CB	5532	-1.53846	-1.52627	0	0	0	0	0	-1.62404	0	0
NM_178237	EXOC1	55763	-1.53846	-1.5259	0	0	0	0	0	-1.72915	0	0
NM_013236	ATXN10	25814	-1.53846	-1.52546	-1.96078	-1.92458	0	0	0	0	0	0
NM_004776	B4GALT5	9334	-1.53846	-1.52387	-1.36986	-1.35718	0	0	0	0	0	0
NM_001024662	RPL6	6128	-1.53846	-1.5238	0	-1.60822	0	0	-1.49254	-1.47653	0	0
XM_942694	C19orf7	23211	-1.53846	-1.52327	-2.08333	-2.0653	0	0	0	0	0	0
NM_012215	MGEA5	10724	-1.53846	-1.52123	0	-2.04329	0	0	0	0	0	0
NM_000289	PFKM	5213	-1.53846	-1.51993	0	0	0	0	0	-1.77447	0	0
NM_002129	HMGB2	3148	-1.53846	-1.51777	0	0	0	0	-1.75439	-1.72877	0	0
NM_006513	SARS	6301	-1.53846	-1.51755	0	0	0	0	0	0	0	0
NM_177542	SNRPD2	6633	-1.53846	-1.51573	0	0	0	0	0	0	0	0
NM_015060	KIAA0241	23080	-1.53846	-1.51569	0	-1.63417	0	0	0	0	0	0
NM_014412	CACYBP	27101	-1.53846	-1.50198	0	-1.59691	0	0	0	0	0	0
NM_006559	KHDRBS1	10657	-1.52672	-1.51474	0	0	0	0	-1.75439	-1.748	0	0
NM_198530	MXRA7	439921	-1.51515	-1.51429	0	-1.37043	0	0	0	0	0	0
NM_001015001	CKMT1A /// CKMT1B	NA	-1.51515	-1.51281	0	0	0	0	-1.5625	-1.55634	0	0
NM_001015001	CKMT1A /// CKMT1B	1159 /// 548596	-1.51515	-1.51281	0	0	0	0	-1.5625	-1.55634	0	0
NM_014623	MEA1	4201	-1.51515	-1.51146	0	0	0	0	0	0	0	0
NM_016002	SCCPDH	51097	-1.51515	-1.5114	-2.38095	-2.33311	1.63	1.63703	0	0	0	0
NM_003304	TRPC1	7220	-1.51515	-1.50855	0	0	0	0	-1.53846	-1.52308	0	0
NM_015530	GORASP2	26003	-1.51515	-1.50544	0	-1.33207	0	0	0	-1.50626	0	0
NM_024113	C11orf49	79096	-1.51515	-1.50543	0	-1.73853	0	0	0	0	0	0
NM_001321	CSRP2	1466	-1.51515	-1.50418	0	0	0	0	0	0	0	0
NM_181443	BTBD3	22903	-1.51515	-1.50351	0	0	0	0	-1.47059	-1.4581	0	0
NM_005694	COX17	10063	-1.51515	-1.49907	0	0	0	0	-1.63934	-1.62682	0	0
NM_003670	BHLHB2	8553	-1.51515	-1.49897	0	0	0	0	-1.6129	-1.60371	0	0
NM_006694	JTB	10899	-1.51515	-1.49796	0	0	0	0	-1.63934	-1.63216	0	0
NM_004627	WRB	7485	-1.51515	-1.49756	0	0	0	0	-1.88679	-1.8634	0	0
NM_001320	CSNK2B	1460	-1.51515	-1.49337	-1.75439	-1.74712	0	0	0	0	0	0
NM_021204	ENOPH1	58478	-1.51515	-1.49308	0	-1.48563	0	0	0	-1.49312	0	0
NM_003400	XPO1	7514	-1.51515	-1.49284	-1.78571	-1.77995	1.46	1.46038	-1.33333	-1.32948	0	0
NM_007178	STRAP	11171	-1.51515	-1.49254	0	0	0	0	0	-1.56684	0	0
NM_012245	SNW1	22938	-1.51515	-1.02933	0	1.34181	0	0	0	-1.48516	0	0
NM_133259	LRPPRC	10128	-1.50376	-1.49808	0	-1.60652	0	0	0	-1.70852	0	0
NM_015917	GSTK1	373156	-1.49254	-1.49126	0	-1.64798	0	0	0	0	0	0
NM_014841	SNAP91	9892	-1.49254	-1.49113	0	0	0	0	0	0	0	0
NM_205842	NCKAP1	10787	-1.49254	-1.49048	0	0	0	0	-1.47059	-1.46117	0	0
NM_006886	ATP5E	514	-1.49254	-1.48973	0	0	0	0	0	0	0	0
NM_005826	HNRPR	10236	-1.49254	-1.48906	0	0	0	0	-1.5625	-1.55433	0	0
NM_005174	ATP5C1	509	-1.49254	-1.48568	0	0	0	0	0	-1.83368	0	0
NM_002883	RANGAP1	5905	-1.49254	-1.48505	0	0	0	0	0	0	0	0
NM_005745	BCAP31	10134	-1.49254	-1.48504	0	-1.67596	0	0	0	0	0	0
NM_002240	KCNJ6	3763	-1.49254	-1.48252	0	-1.66576	0	0	0	0	0	0
NM_078480	SIAHBP1	22827	-1.49254	-1.48249	0	0	0	0	0	-1.53625	0	0
NM_004713	SDCCAG1	9147	-1.49254	-1.48229	0	0	0	0	0	-1.52151	0	0
NM_020232	TNFSF5IP1	56984	-1.49254	-1.48209	0	-1.85526	0	0	0	0	0	0
NM_013264	DDX25	29118	-1.49254	-1.48113	0	0	0	0	-1.5873	-1.57593	0	0
NM_004615	TSPAN7	7102	-1.49254	-1.47999	0	-1.96984	0	0	0	0	0	0
NM_000183	HADHB	3032	-1.49254	-1.4797	0	0	0	0	-1.49254	-1.49252	0	0
NM_006416	SLC35A1	10559	-1.49254	-1.47816	-1.78571	-1.76734	0	0	-1.36986	-1.35934	0	0
NM_017583	TRIM44	54765	-1.49254	-1.47789	-1.66667	-1.64214	0	0	0	0	0	0
NM_002791	PSMA6	5687	-1.49254	-1.47647	0	0	0	0	0	-1.40247	0	0
NM_001605	AARS	16	-1.49254	-1.47512	0	0	0	0	-1.49254	-1.49075	0	0
NM_014969	WDR47	22911	-1.49254	-1.47478	0	0	0	0	0	-1.49811	0	0
NM_024292	UBL5	59286	-1.49254	-1.47352	0	0	0	0	-1.72414	-1.70825	0	0
NM_001039842	LOC339229	339229	-1.49254	-1.47343	0	-1.97754	0	0	0	0	0	0
NM_014889	PITRM1	10531	-1.49254	-1.47119	0	-1.4423	0	0	0	-1.48573	0	0
NM_183004	EIF5	1983	-1.49254	-1.45582	0	0	0	0	-1.6129	-1.60105	0	0
NM_201626	USP33	23032	-1.49254	-1.43983	0	0	0	0	0	-1.50585	0	0
NM_138736	GNAO1	2775	-1.47059	-1.63457	-2.77778	-2.77591	0	0	0	-1.37475	0	0
NM_032870	C6orf111	25957	-1.47059	-1.46933	0	0	0	0	0	-1.33648	0	0
CA411999	---	0	-1.47059	-1.46805	-1.66667	-1.64597	0	0	-1.38889	-1.38049	0	0
NM_018400	SCN3B	55800	-1.47059	-1.46658	0	0	0	0	-1.49254	-1.47761	0	0
XM_001132122	NUAK1	9891	-1.47059	-1.46518	0	-1.58398	0	0	0	-1.41006	0	0
NM_183394	CADPS	8618	-1.47059	-1.46122	-1.63934	-1.62404	0	0	0	-1.36641	0	0
NM_198155	C21orf33	8209	-1.47059	-1.45891	0	0	0	0	-1.51515	-1.5113	0	0
NM_006476	ATP5L	10632	-1.47059	-1.45828	0	-1.31949	0	0	-1.47059	-1.48775	0	0
W27248	---	0	-1.47059	-1.45747	0	-1.67704	0	0	0	0	0	0
NM_006070	TFG	10342	-1.47059	-1.45574	0	0	0	0	0	0	0	0
XR_019461	PARP1	142	-1.47059	-1.45496	0	-1.4501	0	0	0	-1.45785	0	0
NM_006430	CCT4	10575	-1.47059	-1.45334	0	0	0	0	-1.75439	-1.75069	0	0
NM_153746	ZDHHC14	79683	-1.47059	-1.4519	0	0	0	0	0	-1.63072	0	0
NM_004595	SMS	6611	-1.47059	-1.45186	0	-1.28126	0	0	0	0	0	0
NM_001365	DLG4	1742	-1.47059	-1.45074	0	0	0	0	0	-1.46791	0	0
NM_006159	NELL2	4753	-1.47059	-1.45018	0	0	0	0	-1.5625	-1.55992	0	0
NM_001416	EIF4A1	1973	-1.45985	-1.45492	0	-1.31596	0	0	-1.38889	-1.50866	0	0
NM_003463	PTP4A1	7803	-1.44928	-1.44881	0	0	0	0	0	0	0	0
NM_003794	SNX4	8723	-1.44928	-1.4484	0	-1.25544	0	0	0	-1.54605	0	0
NM_005439	MLF2	8079	-1.44928	-1.44633	0	-2.14206	0	1.65442	0	0	0	0
NM_031314	HNRPC	3183	-1.44928	-1.44615	-2.43902	-2.40453	1.905	1.91128	0	-1.57276	0	0
NM_017491	WDR1	9948	-1.44928	-1.44444	0	0	0	0	-1.6129	-1.59906	0	0
NM_007355	HSP90AB1	3326	-1.44928	-1.44441	0	0	0	0	-1.31579	-1.31196	0	0
NM_198723	TCEA2	6919	-1.44928	-1.44417	-1.69492	-1.68597	0	0	0	0	0	0
XM_001133620	LOC728215 /// LOC731895	728215 /// 731895	-1.44928	-1.44278	0	-1.66902	0	0	0	0	0	0
XM_001133620	LOC728215 /// LOC731895	NA	-1.44928	-1.44278	0	-1.66902	0	0	0	0	0	0
NM_015033	FNBP1	23048	-1.44928	-1.44212	0	0	0	0	-1.33333	-1.32636	0	0
NM_138578	BCL2L1	598	-1.44928	-1.44204	0	0	0	0	0	-1.37583	0	0
NM_030571	NDFIP1	80762	-1.44928	-1.43861	0	0	0	0	0	0	0	0
NM_133344	RAD17	5884	-1.44928	-1.4386	1.47	1.44427	0	0	0	0	0	0
NM_001428	ENO1	2023	-1.44928	-1.43751	0	0	0	0	0	0	0	0
NM_003639	IKBKG	8517	-1.44928	-1.43635	-1.85185	-1.83335	0	0	0	0	0	0
NM_006835	CCNI	10983	-1.44928	-1.43554	0	0	0	0	0	0	0	0
NM_015834	ADARB1	104	-1.44928	-1.43461	1.31	1.31013	0	0	0	0	0	0
NM_012111	AHSA1	10598	-1.44928	-1.43239	0	0	0	0	0	0	0	0
NM_000143	FH	2271	-1.43885	-1.42292	0	-1.60152	0	0	0	0	0	0
NM_176863	PSME3	10197	-1.43885	-1.38793	0	-1.47342	0	0	0	-1.48663	0	0
NM_004809	STOML1	9399	-1.42857	-1.81122	-2.77778	-2.71572	0	0	0	0	0	0
NM_001008567	TSC1	7248	-1.42857	-1.42648	0	0	0	0	-1.53846	-1.52876	0	0
W28152	---	0	-1.42857	-1.42585	0	-1.81317	0	0	0	0	0	0
NM_019056	NDUFB11	54539	-1.42857	-1.42563	-1.63934	-1.63653	0	0	0	0	0	0
NM_003022	SH3BGRL	6451	-1.42857	-1.42542	0	0	0	0	0	0	0	0
NM_001357	DHX9	1660	-1.42857	-1.42482	0	0	0	0	0	0	0	0
NM_002712	PPP1R7	5510	-1.42857	-1.42357	0	-1.39548	0	0	0	0	0	0
NM_005500	SAE1	10055	-1.42857	-1.41979	-1.69492	-1.68017	0	0	0	0	0	0
NM_000430	PAFAH1B1	5048	-1.42857	-1.41916	-1.63934	-1.62167	0	0	-1.51515	-1.49884	0	0
NM_018229	C14orf108	55745	-1.42857	-1.41896	0	-1.46834	0	0	0	-1.38701	0	0
NM_002157	HSPE1	3336	-1.42857	-1.41599	0	-1.48641	0	0	-1.38889	-1.37096	0	0
NM_002954	RPS27A	6233	-1.42857	-1.41541	0	0	0	0	-1.47059	-1.4498	0	0
NM_006431	CCT2	10576	-1.42857	-1.41502	0	0	0	0	-1.53846	-1.53391	0	0
NM_006320	PGRMC2	10424	-1.42857	-1.40964	0	0	0	0	-1.75439	-1.74009	0	0
NM_005803	FLOT1	10211	-1.41844	-1.40778	-1.05263	-1.7049	0	0	0	0	0	0
NM_002254	KIF3C	3797	-1.41844	-1.40508	0	-1.28191	0	0	0	-1.77043	0	0
NM_004087	DLG1	1739	-1.40845	-1.40755	0	-1.76324	0	0	0	0	0	0
NM_014061	MAGEH1	28986	-1.40845	-1.4072	0	0	0	0	-1.6129	-1.5946	0	0
NM_006938	SNRPD1	6632	-1.40845	-1.40547	0	-1.59031	-1.42857	-1.41699	0	0	0	0
NM_080792	SIRPA	140885	-1.40845	-1.404	0	0	0	0	0	-1.0332	0	0
XM_936510	KIAA1644	85352	-1.40845	-1.40337	0	-1.71035	0	0	0	-1.3727	0	0
NM_016437	TUBG2	27175	-1.40845	-1.40289	0	-1.46092	0	0	0	-1.37228	0	0
XM_934503	FAM91A2	57234	-1.40845	-1.40004	0	0	0	0	-1.35135	-1.33879	0	0
NM_006077	CBARA1	10367	-1.40845	-1.3981	0	-1.71523	0	0	0	0	0	0
NM_138558	PPP1R8	5511	-1.40845	-1.39743	0	-1.39161	0	0	0	0	0	0
NM_002415	MIF	4282	-1.40845	-1.39662	0	0	0	0	0	0	0	0
NM_006141	DYNC1LI2	1783	-1.40845	-1.39345	0	0	0	0	-1.49254	-1.47085	0	0
NM_014329	EDC4	23644	-1.40845	-1.39299	0	0	0	0	-1.40845	-1.39556	0	0
NM_032667	BSCL2 /// HNRPUL2	NA	-1.40845	-1.39261	0	0	0	0	0	-1.50708	0	0
NM_032667	BSCL2 /// HNRPUL2	221092 /// 26580	-1.40845	-1.39261	0	0	0	0	0	-1.50708	0	0
NM_017526	LEPR /// LEPROT	3953 /// 54741	-1.40845	-1.39179	-1.51515	-1.49346	0	0	-1.35135	-1.34467	0	0
NM_017526	LEPR /// LEPROT	NA	-1.40845	-1.39179	-1.51515	-1.49346	0	0	-1.35135	-1.34467	0	0
NM_001207	BTF3	689	-1.38889	-1.44527	0	0	0	0	0	-1.47189	0	0
NM_198901	SRI	6717	-1.38889	-1.40055	0	-1.48101	0	0	0	0	0	0
NM_000558	HBA2	3040	-1.38889	-1.38807	0	0	0	0	0	-1.48661	0	0
NM_182744	NBL1	4681	-1.38889	-1.38787	-1.81818	-1.80418	0	0	0	0	0	0
NM_198401	ANKRD46	157567	-1.38889	-1.38606	0	-1.54007	0	0	0	0	0	0
XM_001128983	DDB1	1642	-1.38889	-1.38516	0	0	0	0	-1.49254	-1.48816	0	0
NM_001568	EIF3S6	3646	-1.38889	-1.38468	0	-1.6165	0	0	0	0	0	0
NM_198061	CES2	8824	-1.38889	-1.38396	-1.47059	-1.00833	0	0	0	0	0	0
NM_015328	KIAA0828	23382	-1.38889	-1.38392	-1.88679	-1.8544	0	0	0	0	0	0
NM_031992	EIF4H	7458	-1.38889	-1.38359	0	0	0	0	-1.51515	-1.50541	0	0
NM_001512	GSTA4	2941	-1.38889	-1.38322	0	0	0	0	-1.38889	-1.38888	0	0
NM_198397	CACNA1G	8913	-1.38889	-1.37913	0	-1.63711	0	0	0	0	0	0
NM_006324	CFDP1	10428	-1.38889	-1.37889	0	0	0	0	-1.5873	-1.57849	0	0
NM_006156	NEDD8	4738	-1.38889	-1.37839	0	0	0	0	0	-1.32393	0	0
NM_014634	PPM1F	9647	-1.38889	-1.37828	0	-1.51351	0	0	0	0	0	0
NM_003458	BSN	8927	-1.38889	-1.37826	0	0	0	0	-1.2987	-1.29559	0	0
NM_002376	MARK3	4140	-1.38889	-1.37804	0	0	0	0	0	-1.44941	0	0
NM_033301	RPL8	6132	-1.38889	-1.3775	0	0	0	0	-1.44928	-1.43434	0	0
NM_004551	NDUFS3	4722	-1.38889	-1.37624	0	-1.39807	0	0	0	-1.36468	0	0
NM_002902	RCN2	5955	-1.38889	-1.37544	0	0	0	0	0	-1.44445	0	0
NM_012071	COMMD3	23412	-1.38889	-1.37456	0	0	0	0	-1.51515	-1.49446	0	0
NM_006136	CAPZA2	830	-1.38889	-1.37373	0	-1.36131	0	0	0	-1.38586	0	0
216246_at	---	---	-1.38889	-1.37057	0	0	0	0	-1.53846	-1.51711	0	0
216246_at	---	NA	-1.38889	-1.37057	0	0	0	0	-1.53846	-1.51711	0	0
NM_198970	AES	166	-1.38889	-1.37035	0	0	0	0	0	0	0	0
NM_206877	PPP1CB	5500	-1.36986	-1.36924	0	0	0	0	0	-1.4322	0	0
NM_004094	EIF2S1	1965	-1.36986	-1.36901	0	1.27827	0	0	0	-1.33922	0	0
NM_002696	POLR2G	5436	-1.36986	-1.36849	0	-1.40723	0	0	0	0	0	0
NM_014051	TMEM14A	28978	-1.36986	-1.36753	0	0	0	0	0	0	0	0
NM_001664	RHOA	387	-1.36986	-1.3664	0	0	0	0	-1.47059	-1.45599	0	0
NM_017719	SNRK	54861	-1.36986	-1.36549	0	1.21418	0	0	0	-1.29468	0	0
NM_001018108	SERF2	10169	-1.36986	-1.36498	0	0	0	0	0	0	0	0
NM_015102	NPHP4	261734	-1.36986	-1.36465	0	0	0	0	0	0	0	0
NM_014175	MRPL15	29088	-1.36986	-1.36443	0	-1.32123	0	0	-1.38889	-1.38693	0	0
XM_001129080	LOC730744 /// MAEA	10296 /// 730744	-1.36986	-1.36358	0	0	0	0	0	-1.46969	0	0
XM_001129080	LOC730744 /// MAEA	NA	-1.36986	-1.36358	0	0	0	0	0	-1.46969	0	0
NM_006628	ARPP-19	10776	-1.36986	-1.36083	0	0	0	0	0	-1.44016	0	0
NM_006565	CTCF	10664	-1.36986	-1.35624	-1.47059	-1.46643	0	0	0	-1.29939	0	0
NM_019088	PAF1	54623	-1.36986	-1.3543	0	0	0	0	0	0	0	0
NM_001968	EIF4E	1977	-1.36986	-1.35308	0	0	0	0	-1.36986	-1.36213	0	0
NM_004896	VPS26A	9559	-1.36986	-1.35237	0	-1.64467	0	0	0	0	0	0
XM_940854	KCTD2	23510	-1.36986	-1.35197	0	0	0	0	0	0	0	0
NM_001754	RUNX1	861	-1.36986	-1.0321	0	1.30025	0	0	-1.47059	-1.45753	0	0
XM_930111	H3F3A /// LOC440926 /// LOC644914 /// LOC730740	NA	-1.35135	-1.45973	0	0	0	0	0	-1.91093	0	0
XM_930111	H3F3A /// LOC440926 /// LOC644914 /// LOC730740	3020 /// 440926 /// 644914 /// 730740	-1.35135	-1.45973	0	0	0	0	0	-1.91093	0	0
NM_006362	NXF1	10482	-1.35135	-1.34926	0	0	0	0	0	0	0	0
NM_182743	TXNRD1	7296	-1.35135	-1.34917	0	0	0	0	-1.47059	-1.4582	0	0
NM_000942	PPIB	5479	-1.35135	-1.3488	0	0	0	0	0	-1.2993	0	0
XM_001133930	PH-4	54681	-1.35135	-1.34716	0	-1.5978	0	0	0	0	0	0
NM_198700	CUGBP1	10658	-1.35135	-1.34706	0	0	0	0	0	-1.28967	0	0
NM_025075	THOC7	80145	-1.35135	-1.34669	0	0	0	0	0	-1.39319	0	0
NM_003038	SLC1A4	6509	-1.35135	-1.34625	0	-1.54081	0	0	1.23	1.23124	0	0
NM_199141	CARM1	10498	-1.35135	-1.34587	0	-1.68868	0	0	0	0	0	0
NM_003105	SORL1	6653	-1.35135	-1.34574	0	0	0	0	-1.38889	-1.37844	0	0
NM_002081	GPC1	2817	-1.35135	-1.34534	0	-1.83862	0	0	0	0	0	0
XM_001128834	GPR89A /// LOC728932 /// UNQ192	NA	-1.35135	-1.34238	-1.53846	-1.51642	0	0	0	0	0	0
XM_001128834	GPR89A /// LOC728932 /// UNQ192	51463 /// 653519 /// 728932	-1.35135	-1.34238	-1.53846	-1.51642	0	0	0	0	0	0
NM_012203	GRHPR	9380	-1.35135	-1.34117	0	0	0	0	0	0	0	0
NM_002798	PSMB6	5694	-1.35135	-1.33944	0	0	0	0	0	0	0	0
NM_015330	SPECC1L	23384	-1.35135	-1.33878	0	-1.40322	0	0	0	0	0	0
NM_001634	AMD1	262	-1.35135	-1.33678	0	-1.71352	0	0	0	0	0	0
NM_015263	DMXL2	23312	-1.35135	-1.33649	0	1.0516	0	0	0	0	0	0
NM_007174	CIT	11113	-1.35135	-1.33649	0	0	0	0	0	0	0	0
NM_003634	NIPSNAP1	8508	-1.35135	-1.33565	0	-1.42723	0	0	0	0	0	0
NM_014723	SNPH	9751	-1.35135	-1.33458	0	-1.9276	0	0	0	0	0	0
NM_003031	SIAH1	6477	-1.35135	-1.00982	0	0	0	0	0	-1.36341	0	0
NM_139313	YME1L1	10730	-1.33333	-1.53618	0	0	0	0	0	0	0	0
NM_005008	NHP2L1	4809	-1.33333	-1.33166	0	-1.5395	0	0	0	0	0	0
NM_004730	ETF1	2107	-1.33333	-1.33156	0	0	0	0	0	-1.36101	0	0
217249_x_at	---	---	-1.33333	-1.33104	0	0	0	0	0	-1.39174	0	0
217249_x_at	---	NA	-1.33333	-1.33104	0	0	0	0	0	-1.39174	0	0
NM_000332	ATXN1	6310	-1.33333	-1.32984	0	0	0	0	0	0	0	0
NM_018023	YEATS2	55689	-1.33333	-1.32965	0	0	0	0	0	0	0	0
NM_004859	CLTC	1213	-1.33333	-1.32906	-5.55556	-5.45881	0	0	-3.125	-1.29979	0	0
NM_153464	ILF3	3609	-1.33333	-1.32906	0	-1.45817	0	0	0	0	0	0
NM_006048	UBE4B	10277	-1.33333	-1.32858	-1.5625	-1.54452	0	0	0	0	0	0
NM_003366	UQCRC2	7385	-1.33333	-1.3282	0	0	0	0	0	0	0	0
NM_080703	BAT3	7917	-1.33333	-1.32645	0	0	0	0	-1.38889	-1.37385	0	0
NM_021932	RIC8A	60626	-1.33333	-1.32496	0	0	0	0	0	0	0	0
NM_025241	UBXD1	80700	-1.33333	-1.32394	0	0	0	0	0	0	0	0
XM_933066	FLJ40113 /// LOC161527 /// LOC642346 /// LOC643696 /// LOC728636	161527 /// 374650 /// 642346 /// 643696 /// 728636	-1.33333	-1.32331	0	-1.58946	0	0	0	0	0	0
XM_933066	FLJ40113 /// LOC161527 /// LOC642346 /// LOC643696 /// LOC728636	NA	-1.33333	-1.32331	0	-1.58946	0	0	0	0	0	0
W92310	---	0	-1.33333	-1.32258	0	-1.45632	0	0	0	0	0	0
NM_015476	C18orf10	25941	-1.33333	-1.32118	0	0	0	0	0	0	0	0
NM_023926	ZSCAN18	65982	-1.33333	-1.31998	0	0	0	0	-1.35135	-1.34169	0	0
NM_021737	CLCN6	1185	-1.33333	-1.31688	0	0	0	0	0	0	0	0
NM_015705	RUTBC3	27352	-1.3245	-1.23722	-1.50376	-1.5523	0	0	0	0	0	0
NM_199482	PREI3	25843	-1.31579	-1.32116	0	0	0	0	0	0	0	0
NM_013318	KIAA0515	84726	-1.31579	-1.31495	-1.44928	-1.44541	0	0	0	0	0	0
NM_014330	PPP1R15A	23645	-1.31579	-1.31224	-1.40845	-1.40153	0	0	0	0	0	0
NM_015336	ZDHHC17	23390	-1.31579	-1.31151	-1.5625	-1.55286	0	0	0	0	0	0
NM_203506	GRB2	2885	-1.31579	-1.31096	0	-1.4467	0	0	0	0	0	0
NM_015050	KIAA0082	23070	-1.31579	-1.30668	-1.63934	-1.62534	0	0	0	0	0	0
NM_002208	ITGAE	3682	-1.31579	-1.30651	-1.47059	-1.45973	0	0	0	0	0	0
NM_017850	C1orf109	54955	-1.31579	-1.30582	0	0	0	0	-1.42857	-1.40874	0	0
NM_014047	C19orf53	28974	-1.31579	-1.30358	0	0	0	0	0	0	0	0
NM_018241	TMEM34	55751	-1.31579	-1.30355	0	-1.38241	0	0	-1.28205	-1.27582	0	0
NM_013234	EIF3S12	27335	-1.31579	-1.30256	0	0	0	0	0	-1.44247	0	0
NM_001039182	BOLA2 /// BOLA2B	552900 /// 654483	-1.31579	-1.30247	0	0	0	0	0	0	0	0
NM_001039182	BOLA2 /// BOLA2B	NA	-1.31579	-1.30247	0	0	0	0	0	0	0	0
NM_015049	TRAK2	66008	-1.31579	-1.30164	0	0	0	0	0	0	0	0
NM_005000	NDUFA5	4698	-1.31579	-1.30118	0	0	0	0	0	-1.34458	0	0
NM_014739	BCLAF1	9774	-1.31579	-1.30086	0	-1.68285	0	0	0	0	0	0
NM_013407	DHPS	1725	-1.31579	-1.30053	-1.31579	-1.30728	0	0	0	-1.29508	0	0
NM_023937	MRPL34	64981	-1.31579	-1.30037	0	0	0	0	0	0	0	0
NM_002381	MATN3	4148	-1.31579	-1.29877	0	0	0	0	0	0	0	0
XM_001128605	ACTR3B	57180	-1.31579	-1.29875	0	-1.44369	0	0	-1.23457	-1.22159	0	0
AF180519	GABARAPL1 /// GABARAPL3	NA	-1.30719	-1.30344	0	0	0	0	-3.84615	-1.32137	0	0
AF180519	GABARAPL3	23766	-1.30719	-1.30344	0	0	0	0	-3.84615	-1.32137	0	0
NM_181483	C18orf1	753	-1.2987	-1.29858	-1.49254	-1.48138	0	0	0	0	0	0
NM_014839	LPPR4	9890	-1.2987	-1.29844	0	-1.40197	0	0	0	0	0	0
NM_013265	C11orf2	738	-1.2987	-1.29838	0	0	0	0	0	0	0	0
NM_006233	POLR2I /// RPSA	NA	-1.2987	-1.29799	0	0	0	0	0	0	0	0
NM_006233	POLR2I /// RPSA	3921 /// 5438	-1.2987	-1.29799	0	0	0	0	0	0	0	0
NM_014945	ABLIM3	22885	-1.2987	-1.29706	-1.5625	-1.55456	0	0	0	0	0	0
NM_001293	CLNS1A	1207	-1.2987	-1.29667	0	-1.35659	0	0	0	0	0	0
NM_006805	HNRPA0	10949	-1.2987	-1.29591	-1.47059	-1.47052	0	0	0	0	0	0
NM_003088	FSCN1	6624	-1.2987	-1.29464	0	0	0	0	-1.35135	-1.33374	0	0
NM_080632	UPF3B	65109	-1.2987	-1.29107	-1.35135	-1.34498	0	0	0	0	0	0
NM_014867	KBTBD11	9920	-1.2987	-1.2909	0	0	0	0	0	0	0	0
NM_018557	LRP1B	53353	-1.2987	-1.29075	0	0	0	0	0	-1.3382	0	0
NM_014382	ATP2C1	27032	-1.2987	-1.28921	0	0	0	0	-1.20482	-1.20038	0	0
NM_014685	HERPUD1	9709	-1.2987	-1.28797	0	0	0	0	-1.31579	-1.31474	0	0
NM_015497	TMEM87A	25963	-1.2987	-1.28707	0	0	0	0	0	0	0	0
NM_005778	RBM5	10181	-1.2987	-1.28596	0	-1.32461	0	0	0	0	0	0
NM_003016	SFRS2	6427	-1.2987	-1.28557	-1.5873	-1.56569	0	0	0	0	0	0
NM_004507	HUS1	3364	-1.2987	-1.28531	0	1.01745	0	0	0	1.24285	0	0
NM_001009	RPS5	6193	-1.2987	-1.2852	0	0	0	0	0	-1.39048	0	0
NM_014280	DNAJC8	22826	-1.2987	-1.28424	0	0	0	0	0	0	0	0
NM_002851	PTPRZ1	5803	-1.2987	-1.28397	0	0	0	0	0	0	0	0
NM_001667	ARL2	402	-1.2987	-1.28363	0	0	0	0	0	0	0	0
NM_014041	SPCS1	28972	-1.28205	-1.27805	0	0	0	0	0	-1.30571	0	0
NM_001352	DBP	1628	-1.28205	-1.27796	0	0	0	0	0	0	0	0
NM_025235	TNKS2	80351	-1.28205	-1.2768	0	-1.36405	0	0	0	0	0	0
XM_001131210	PIK4CA	5297	-1.28205	-1.27601	-1.53846	-1.52166	0	0	0	0	0	0
NM_139207	NAP1L1	4673	-1.28205	-1.27554	0	0	0	0	0	-1.29474	0	0
NM_018447	TMEM111	55831	-1.28205	-1.27379	0	-1.3308	0	0	0	0	0	0
NM_006032	CPNE6	9362	-1.28205	-1.27287	0	0	0	0	-1.36986	-1.36802	0	0
NM_016044	FAHD2A	51011	-1.28205	-1.26836	1.28	1.01539	0	0	0	0	0	0
NM_004356	CD81	975	-1.26582	-1.26389	0	0	0	0	0	0	0	0
NM_014814	PSMD6	9861	-1.26582	-1.26322	0	0	0	0	0	-1.27795	0	0
NM_148923	CYB5A	1528	-1.26582	-1.26301	0	0	0	0	-1.40845	-1.39976	0	0
217672_x_at	---	NA	-1.26582	-1.25976	0	-1.35645	0	0	0	0	0	0
217672_x_at	---	---	-1.26582	-1.25976	0	-1.35645	0	0	0	0	0	0
NM_018473	THEM2	55856	-1.26582	-1.25886	0	0	0	0	0	0	0	0
NM_015130	TBC1D9	23158	-1.26582	-1.25633	0	0	0	0	0	-1.30064	0	0
NM_003769	SFRS9	8683	-1.26582	-1.25565	0	-1.48053	0	0	0	0	0	0
NM_003449	TRIM26	7726	-1.26582	-1.25558	0	0	0	0	0	0	0	0
NM_021574	BCR	613	-1.26582	-1.25533	0	0	0	0	0	0	0	0
NM_003753	EIF3S7	8664	-1.26582	-1.25518	0	-1.49211	0	0	0	0	0	0
NM_006837	COPS5	10987	-1.26582	-1.25479	0	0	0	0	0	0	0	0
NM_031216	SEH1L	81929	-1.26582	-1.2547	0	0	0	0	0	0	0	0
NM_021943	ZFAND3	60685	-1.26582	-1.25288	0	-1.47689	0	0	0	0	0	0
NM_015267	CUTL2	23316	-1.26582	-1.25265	0	0	0	0	0	0	0	0
NM_025238	BTBD1	53339	-1.26582	-1.2505	0	0	0	0	0	0	0	0
NM_004068	AP2M1	1173	-1.26582	-1.25001	0	-1.36304	0	0	0	0	0	0
NM_006007	ZFAND5	7763	-1.25786	-1.25308	0	0	0	0	-1.20482	-1.19657	0	0
NM_012423	RPL13A	23521	-1.25	-1.35285	0	0	0	0	0	-1.32721	0	0
NM_031263	HNRPK	3190	-1.25	-1.26773	0	-1.72697	0	0	-1.2987	-1.28617	0	0
NM_006345	SLC30A9	10463	-1.25	-1.2477	0	0	0	0	0	0	0	0
NM_004044	ATIC	471	-1.25	-1.2468	0	0	0	0	-1.31579	-1.30801	0	0
NM_022062	PKNOX2	63876	-1.25	-1.24302	0	0	0	0	0	0	0	0
NM_207514	FLJ20186	54849	-1.25	-1.24167	-1.47059	-1.45048	0	0	0	0	0	0
NM_203499	DDX42	11325	-1.25	-1.23996	0	-1.41124	0	0	0	0	0	0
NM_000858	GUK1	2987	-1.25	-1.2378	-1.26582	-1.25792	0	0	0	-1.23139	0	0
NM_015313	ARHGEF12	23365	-1.25	-1.2362	0	0	0	0	0	0	0	0
NM_012308	FBXL11	22992	-1.23457	-1.28527	0	0	0	0	0	0	0	0
NM_007171	POMT1	10585	-1.23457	-1.23374	0	0	0	0	0	0	0	0
NM_015113	ZZEF1	23140	-1.23457	-1.23305	0	0	0	0	-1.28205	-1.27834	0	0
NM_145160	MAP2K5	5607	-1.23457	-1.22906	0	0	0	0	0	0	0	0
NM_006702	PNPLA6	10908	-1.23457	-1.22857	0	-1.29768	0	0	0	0	0	0
NM_006741	PPP1R1A	5502	-1.23457	-1.22838	0	0	0	0	0	0	0	0
NM_016063	HDDC2	51020	-1.23457	-1.22703	0	0	0	0	0	1.27683	0	0
NM_172195	EIF2B4	8890	-1.23457	-1.22533	0	-1.38385	0	0	0	0	0	0
NM_153645	NUP50	10762	-1.23457	-1.22523	0	1.64634	0	0	0	0	0	0
NM_002492	NDUFB5	4711	-1.23457	-1.22346	0	0	0	0	0	0	0	0
XR_015599	LOC731302	731302	-1.23457	-1.2224	0	0	0	0	0	-1.28954	0	0
NM_000729	CCK	885	-1.23457	-1.22124	0	0	0	0	-1.31579	-1.30748	0	0
NM_015847	MBD1	4152	-1.23457	-1.2207	0	1.39933	0	0	0	0	0	0
NM_033222	PSIP1	11168	-1.21951	-1.2176	0	0	0	0	0	0	0	0
NM_005339	HIP2	3093	-1.21951	-1.21478	0	0	0	0	0	0	0	0
NM_016308	CMPK	51727	-1.21951	-1.21333	0	0	0	0	0	0	0	0
NM_006423	RABAC1	10567	-1.21951	-1.21315	0	0	0	0	0	-1.26676	0	0
NM_021974	POLR2F	5435	-1.21951	-1.21312	0	0	0	0	-1.28205	-1.27102	0	0
NM_004263	SEMA4F	10505	-1.21951	-1.21248	0	1.22847	0	0	0	0	0	0
NM_016217	HECA	51696	-1.21951	-1.2122	0	0	0	0	0	0	0	0
NM_052822	SCAMP1	9522	-1.21951	-1.21071	-1.25786	1.26386	0	0	0	1.223	0	0
NM_001282	AP2B1	163	-1.21951	-1.2102	0	-1.33549	0	0	-1.21951	-1.21023	0	0
NR_002732	FAM127B	26071	-1.21951	-1.2091	0	-1.3101	0	0	0	0	0	0
NM_194261	UBE2I	7329	-1.21951	-1.20868	0	0	0	0	-1.26582	-1.26461	0	0
NM_203341	SEP15	9403	-1.21951	-1.20857	0	0	0	0	-1.23457	-1.2265	0	0
NM_203341		9403	-1.21951	-1.20857	0	0	0	0	-1.23457	-1.2265	0	0
NM_021149	COTL1	23406	-1.21951	-1.20798	0	0	0	0	0	0	0	0
NM_013232	PDCD6	10016	-1.21951	-1.20692	-1.31579	-1.30468	0	0	0	0	0	0
NM_016172	UBAC1	10422	-1.21951	-1.20667	0	-1.31713	0	0	0	0	0	0
NM_003100	SNX2	6643	-1.20482	-1.20386	0	0	0	0	0	0	0	0
NM_006155	SEPT2	4735	-1.20482	-1.2033	0	0	0	0	0	-1.2339	0	0
NM_006155		4735	-1.20482	-1.2033	0	0	0	0	0	-1.2339	0	0
NM_019116	UBFD1	56061	-1.20482	-1.20279	0	0	0	0	0	-1.2407	0	0
NM_153048	FYN	2534	-1.1976	-1.19645	0	-1.92433	0	0	-1.1976	-1.19484	0	0
NM_004130	GYG1	2992	-1.1976	-1.1896	0	-2.69193	0	0	0	1.23283	0	0
NM_004741	NOLC1	9221	-1.18343	-1.17823	-2.08333	-2.06104	0	0	1.2	1.20084	0	0
NM_006936	SUMO3	6612	-1.16959	-1.1655	0	-2.48589	0	0	-2.94118	-1.24392	0	0
NM_145802	SEPT6	23157	-1.13636	-1.13147	0	-2.57025	0	0	0	1.29685	0	0
NM_145802		23157	-1.13636	-1.13147	0	-2.57025	0	0	0	1.29685	0	0
NM_006713	SUB1	10923	-1.12994	-1.3309	0	0	0	0	1.26	-1.13007	0	0
NM_014294	TRAM1	23471	-1.12994	-1.12017	-2.08333	-1.1089	0	0	0	1.22773	0	0
NM_197957	MAX	4149	-1.11111	-1.1048	0	0	0	0	0	1.21921	0	0
NM_014309	RBM9	23543	-1.08696	-1.44687	-2.15054	-2.13289	0	0	1.33	1.33895	0	0
NM_006667	PGRMC1	10857	-1.08108	-1.07306	0	0	0	0	0	-1.7899	0	0
NM_174958	ATP2A3	489	-1.06952	-1.06339	0	-1.9082	0	0	0	1.25114	0	0
NM_005177	ATP6V0A1	535	-1.05263	-1.04398	0	-1.20953	0	0	0	0	0	0
NM_014810	CEP350	9857	-1.04712	-1.04232	0	-1.23799	0	0	-1.5625	-1.05949	0	0
NM_198868	TBC1D9B	23061	-1.03627	-1.034	-1.88679	-1.88094	0	0	0	1.26327	0	0
NM_024979	MCF2L	23263	-1.01523	-1.01239	0	-1.80338	0	0	0	1.23855	0	0
NM_207013	TCEB2	6923	1.21	-1.02646	-1.75439	-1.74943	0	0	1.24	1.24109	0	0
XM_001126085	hCG_1789710	728758	1.22	-2.01185	0	0	0	0	0	-1.36263	0	0
XM_001126085	PIN4	5303	1.22	-2.01185	0	0	0	0	0	-1.36263	0	0
NM_003045	SLC7A1	6541	1.22	-1.13599	-2.7027	-2.64835	0	0	0	0	0	0
NM_201541	NDRG2	57447	1.22	-1.12571	1.34	1.34345	0	0	0	0	0	0
NM_001494	GDI2	2665	1.23	-1.03898	1.49	1.49843	0	0	0	0	0	0
NM_005870	SAP18	10284	1.24	-1.10285	1.33	1.33006	0	0	-2.17391	-2.14039	0	0
NM_139035	SMARCA1	6594	1.27	-1.03773	0	-1.71743	0	0	1.24	1.24345	0	0
NM_015361	R3HDM1	23518	1.29	-1.00174	0	0	0	0	0	1.22354	0	0
NM_012197	RABGAP1	23637	1.33	-1.14142	1.59	1.59075	0	0	0	0	0	0
NM_198830	ACLY	47	1.33	-1.06577	0	-1.24952	0	0	1.34	1.34324	0	0
NM_139045	SMARCA2	6595	1.34	-1.00379	1.56	1.56149	0	0	1.23	1.20601	0	0
NM_138559	BCL11A	53335	1.24	1.00086	0	0	0	0	0	1.23548	0	0
NM_172109	KCNQ2	3785	1.26	1.00325	1.4	1.40659	0	0	0	0	0	0
NM_031267	CDC2L5	8621	1.22	1.00566	0	1.30792	0	0	0	0	0	0
NM_020977	ANK2	287	1	1.0059	0	-1.86517	0	0	0	1.28066	0	0
NM_175767	IL6ST	3572	1.26	1.02919	0	0	0	0	0	-1.32437	0	0
NM_014709	USP34	9736	1.03	1.03526	-1.16959	-1.16918	0	0	0	0	0	0
NM_020155	GPR137	56834	1.25	1.03831	0	0	0	0	0	1.31633	0	0
NM_002885	RAP1GAP	5909	1.39	1.04679	0	1.46836	0	0	1.36	1.36147	0	0
NM_006914	RORB	6096	1.2	1.20044	1.27	1.27486	0	0	0	0	0	0
NM_201277	CNN2	1265	1.2	1.20049	0	0	0	0	0	0	0	0
NM_022377	ICAM4	3386	1.2	1.20058	0	0	0	0	0	0	0	0
XM_938901	FLJ14126	79907	1.2	1.2006	0	1.27623	0	0	0	0	0	0
NM_023921	TAS2R10	50839	1.2	1.20066	0	0	0	0	1.22	1.22517	0	0
NM_212469	CHKA	1119	1.2	1.20069	0	0	0	0	0	0	0	0
NM_148964	CTSE	1510	1.2	1.20079	0	0	0	0	0	0	0	0
NM_172220	CSF3	1440	1.2	1.20108	0	0	0	0	0	0	0	0
NM_002510	GPNMB	10457	1.2	1.20134	0	0	0	0	0	1.20696	0	0
NM_003028	SHB	6461	1.2	1.20149	0	0	0	0	1.23	1.23374	0	0
XR_019008	LOC220077	220077	1.2	1.20153	0	0	0	0	0	1.21015	0	0
NR_002174	CMAH	8418	1.2	1.20154	0	0	0	0	1.26	1.26477	0	0
NM_017765	PQLC2	54896	1.2	1.20155	0	0	0	0	0	0	0	0
NM_006133	DAGLA	747	1.2	1.20159	1.27	1.27413	0	0	0	0	0	0
NM_002692	POLE2	5427	1.2	1.2016	0	0	0	0	0	0	0	0
XM_001130617	RYK	6259	1.2	1.20163	0	0	0	0	1.24	1.2402	0	0
X57809	IGL@	3535	1.2	1.20167	0	0	0	0	0	0	0	0
NM_052847	GNG7	2788	1.2	1.20182	0	1.27617	0	0	0	0	0	0
NM_001989	EVX1	2128	1.2	1.20196	0	0	0	0	0	0	0	0
207273_at	---	---	1.2	1.20216	0	0	0	0	0	0	0	0
207273_at	---	NA	1.2	1.20216	0	0	0	0	0	0	0	0
NM_021176	G6PC2	57818	1.2	1.20217	0	1.31123	0	0	0	0	0	0
NM_016341	PLCE1	51196	1.2	1.20223	0	1.28553	0	0	0	0	0	0
NM_004337	OSGIN2	734	1.2	1.20224	0	1.26144	0	0	1.26	1.2641	0	0
NM_030753	WNT3	7473	1.2	1.20231	0	1.24531	0	0	0	0	0	0
NM_003264	TLR2	7097	1.2	1.20232	0	0	0	0	1.22	1.22133	0	0
NM_015335	THRAP2	23389	1.2	1.2024	1.2	1.20945	0	0	0	0	0	0
NM_000314	PTEN	5728	1.2	1.20251	0	0	0	0	1.2	1.20542	0	0
NM_002857	PEX19	5824	1.2	1.20259	0	0	0	0	0	0	0	0
NM_000499	CYP1A1	1543	1.2	1.2026	1.36	1.36792	0	0	0	0	0	0
NM_000226	KRT9	3857	1.2	1.20265	0	0	0	0	1.2	1.20314	0	0
NM_003159	CDKL5	6792	1.2	1.20275	0	1.20928	0	0	0	0	0	0
NM_003924	PHOX2B	8929	1.2	1.20282	0	0	0	0	1.25	1.25178	0	0
NM_017635	SUV420H1	51111	1.2	1.20307	0	0	0	0	1.28	1.28921	0	0
207946_at	---	NA	1.2	1.20322	0	0	0	0	0	0	0	0
207946_at	---	---	1.2	1.20322	0	0	0	0	0	0	0	0
NM_014584	ERO1L	30001	1.2	1.20325	0	0	0	0	0	1.21703	0	0
NM_021117	CRY2	1408	1.2	1.20341	0	0	0	0	0	1.2073	0	0
BE069340	---	0	1.2	1.20345	0	0	0	0	0	0	0	0
NM_152267	RNF185	91445	1.2	1.2036	0	1.32131	0	0	0	0	0	0
NM_004350	RUNX3	864	1.2	1.20364	1.28	1.28341	0	0	0	0	0	0
NM_000098	CPT2	1376	1.2	1.2037	0	0	0	0	0	0	0	0
NM_024817	THSD4	79875	1.2	1.20424	0	0	0	0	0	0	0	0
NM_003995	NPR2	4882	1.2	1.20424	0	0	0	0	1.23	1.23399	0	0
NM_015696	GPX7	2882	1.2	1.2043	1.3	1.30137	0	0	0	0	0	0
NM_031485	GRWD1	83743	1.2	1.20437	0	0	0	0	1.25	1.25694	0	0
NM_020142	NDUFA4L2	56901	1.2	1.20438	0	0	0	0	0	0	0	0
NM_014241	PTPLA	9200	1.2	1.20458	0	0	0	0	0	0	0	0
NM_030883	OR2H1	26716	1.2	1.20461	0	0	0	0	0	0	0	0
NM_198321	GALNT10	55568	1.2	1.20462	0	1.31604	0	0	0	0	0	0
NM_002777	PRTN3	5657	1.2	1.20464	0	0	0	0	1.25	1.25475	0	0
NM_005787	ALG3	10195	1.2	1.20466	0	0	0	0	1.2	1.2013	0	0
NM_139011	HFE	3077	1.2	1.2051	0	1.26179	0	0	1.23	1.23561	0	0
XM_001133154	HMX1	3166	1.2	1.20519	0	1.22708	0	0	0	0	0	0
NM_005520	HNRPH1	3187	1.2	1.20542	1.28	1.28755	0	0	0	0	0	0
NM_014989	RIMS1	22999	1.2	1.20547	0	0	0	0	0	0	0	0
NM_000599	IGFBP5	3488	1.2	1.20555	0	0	0	0	0	1.22131	0	0
NM_005893	CCIN	881	1.2	1.20561	0	0	0	0	1.22	1.22709	0	0
NM_001235	SERPINH1	871	1.2	1.20565	0	0	0	0	0	0	0	0
NM_000173	GP1BA	2811	1.2	1.20576	0	0	0	0	0	1.20172	0	0
BX118078	---	0	1.2	1.20579	0	0	0	0	0	1.2613	0	0
NM_015659	RSL1D1	26156	1.2	1.20585	1.2	1.25239	0	0	0	0	0	0
NM_003667	LGR5	8549	1.2	1.20586	1.25	1.25254	0	0	0	0	0	0
NM_183361	DTNB	1838	1.2	1.20596	0	1.41518	0	0	0	0	0	0
NM_002572	PAFAH1B2	5049	1.2	1.20605	0	0	0	0	0	1.21358	0	0
NM_007015	LECT1	11061	1.2	1.20609	0	1.32559	0	0	0	0	0	0
NM_032052	PATZ1	23598	1.2	1.2061	0	0	0	0	0	0	0	0
NM_016563	RASL12	51285	1.2	1.20615	0	1.37686	0	0	0	0	0	0
NM_002163	IRF8	3394	1.2	1.20626	0	1.31793	0	0	0	0	0	0
NM_004211	SLC6A5	9152	1.2	1.20628	0	0	0	0	0	1.21909	0	0
NM_033274	ADAM19	8728	1.2	1.20673	0	0	0	0	0	0	0	0
NM_000504	F10	2159	1.2	1.20675	1.3	1.30298	0	0	0	0	0	0
NM_005334	HCFC1	3054	1.2	1.20679	0	0	0	0	1.27	1.27408	0	0
NR_001538	TTTY1	50858	1.2	1.20683	0	0	0	0	0	0	0	0
NM_000201	ICAM1	3383	1.2	1.20697	0	1.2817	0	0	0	0	0	0
NM_018358	ABCF3	55324	1.2	1.20705	1.31	1.31123	0	0	0	0	0	0
NM_004969	IDE	3416	1.21	1.20709	0	0	0	0	0	1.22541	0	0
NM_005936	MLLT4	4301	1.2	1.20732	1.3	1.30891	0	0	0	1.21517	0	0
NM_005071	SLC1A6	6511	1.2	1.20745	0	1.24056	0	0	0	0	0	0
NM_018297	NGLY1	55768	1.2	1.20756	0	0	0	0	0	0	0	0
NM_000306	POU1F1	5449	1.2	1.20774	0	0	0	0	0	1.22468	0	0
NM_000090	COL3A1	1281	1.2	1.20777	0	1.40123	0	0	0	0	0	0
NM_020157	OTOR	56914	1.2	1.20782	0	0	0	0	0	1.20363	0	0
NM_019010	KRT20	54474	1.2	1.20791	0	1.33603	0	0	0	0	0	0
NM_021912	GABRB3	2562	1.2	1.20802	0	0	0	0	0	1.23248	0	0
NM_018167	BTBD7	55727	1.2	1.20811	0	0	0	0	0	1.22	0	0
NM_001701	BAAT	570	1.2	1.20814	0	0	0	0	1.24	1.24685	0	0
NM_000856	GUCY1A3	2982	1.2	1.20816	0	0	0	0	0	1.2301	0	0
NM_017852	NLRP2	55655	1.2	1.2082	0	1.29157	0	0	0	0	0	0
N46001	---	0	1.2	1.20834	0	0	0	0	0	0	0	0
NM_025009	CEP135	9662	1.2	1.20847	0	1.37454	0	0	0	0	0	0
NM_019052	CCHCR1	54535	1.2	1.20849	0	0	0	0	1.24	1.24872	0	0
NM_006456	ST6GALNAC2	10610	1.2	1.2085	0	1.25331	0	0	0	0	0	0
AK024995	---	0	1.2	1.20862	0	0	0	0	1.21	1.21324	0	0
NM_031370	HNRPD	3184	1.2	1.20878	0	0	0	0	0	1.22771	0	0
NM_199327	SPRY1	10252	1.2	1.20889	0	0	0	0	1.22	1.22418	0	0
NM_025004	CCDC15	80071	1.2	1.20891	1.24	1.24638	0	0	0	0	0	0
NM_002246	KCNK3	3777	1.2	1.20895	0	1.26888	0	0	0	0	0	0
NM_032385	C5orf4	10826	1.2	1.20896	0	1.28405	0	0	0	0	0	0
BC073797	TRBC1 /// TRBV19	28568 /// 28639	1.2	1.20901	0	1.26173	0	0	0	0	0	0
BC073797	TRBC1 /// TRBV19 /// TRBV3-1 /// TRBV5-4 /// TRBV7-2	28568 /// 28596 /// 28611 /// 28619 /// 28639	1.2	1.20901	0	1.26173	0	0	0	0	0	0
BC073797	TRBC1 /// TRBV19 /// TRBV3-1 /// TRBV5-4 /// TRBV7-2	NA	1.2	1.20901	0	1.26173	0	0	0	0	0	0
NM_017824	MARCH5	54708	1.2	1.20904	0	0	0	0	1.28	1.28031	0	0
NM_017824		54708	1.2	1.20904	0	0	0	0	1.28	1.28031	0	0
NM_004998	LOC390588 /// MYO1E	390588 /// 4643	1.2	1.20922	0	1.304	0	0	0	0	0	0
NM_004998	LOC390588 /// MYO1E	NA	1.2	1.20922	0	1.304	0	0	0	0	0	0
NM_006044	HDAC6	10013	1.2	1.20923	0	0	0	0	0	0	0	0
NM_024555	FBXL6	26233	1.2	1.20924	0	0	0	0	0	1.21043	0	0
NM_016648	LARP7	51574	1.2	1.2093	0	0	0	0	0	0	0	0
NM_080591	PTGS1	5742	1.205	1.20931	0	0	0	0	0	1.24625	0	0
NM_130855	PTPRS	5802	1.2	1.20971	0	0	0	0	0	0	0	0
NM_024656	GLT25D1	79709	1.2	1.20983	0	0	0	0	1.21	1.21561	0	0
XM_001127358	ANXA8 /// ANXA8L1 /// LOC728113	NA	1.2	1.20985	0	0	0	0	0	0	0	0
XM_001127358	ANXA8 /// ANXA8L1 /// LOC728113	244 /// 653145 /// 728113	1.2	1.20985	0	0	0	0	0	0	0	0
AK000130	---	0	1.2	1.20994	0	1.35287	0	0	0	0	0	0
NM_014761	KIAA0174	9798	1.2	1.20995	0	1.31256	0	0	0	0	0	0
NM_030639	BHLHB9	80823	1.2	1.20995	0	0	0	0	1.25	1.25158	0	0
NM_001001392	CD44	960	1.21	1.21	0	1.2667	0	0	1.26	1.26275	0	0
NM_032515	BOK	666	1.21	1.21018	0	0	0	0	0	0	0	0
NM_015832	MBD2	8932	1.21	1.21026	0	0	0	0	1.25	1.25122	0	0
NM_001050	SSTR2	6752	1.21	1.21035	0	0	0	0	0	1.22399	0	0
NM_015837	FCN2	2220	1.21	1.21045	0	0	0	0	0	1.21677	0	0
NM_000706	AVPR1A	552	1.21	1.21051	0	1.27211	0	0	0	0	0	0
NM_057096	CYP3A43	64816	1.2	1.2106	0	0	0	0	1.205	1.21007	0	0
NM_058216	RAD51C	5889	1.21	1.21066	0	0	0	0	1.21	1.21631	0	0
NM_015993	PLLP	51090	1.21	1.21071	1.4	1.40736	0	0	0	0	0	0
NM_194324	MGC39900	286527	1.21	1.21086	0	0	0	0	0	1.21944	0	0
NM_000833	GRIN2A	2903	1.21	1.21105	0	0	0	0	0	1.24464	0	0
NM_004928	C21orf2	755	1.21	1.21109	0	-1.38844	0	0	0	0	0	0
NM_018344	SLC29A3	55315	1.21	1.2111	0	0	0	0	1.23	1.23535	0	0
XM_927344	LOC729277	729277	1.21	1.21112	0	1.33081	0	0	0	0	0	0
XM_938030	PPBPL2	10895	1.21	1.21114	1.24	1.24704	0	0	0	0	0	0
NM_012146	DUX1	26584	1.21	1.21116	0	0	0	0	0	1.2112	0	0
NM_004348	RUNX2	860	1.21	1.21132	0	1.30048	0	0	0	0	0	0
220701_at	---	---	1.21	1.21141	0	0	0	0	0	0	0	0
220701_at	---	NA	1.21	1.21141	0	0	0	0	0	0	0	0
NM_001621	AHR	196	1.21	1.21165	0	1.2996	0	0	0	0	0	0
NM_007035	KERA	11081	1.21	1.21173	1.32	1.32531	0	0	0	0	0	0
NM_013284	POLM	27434	1.21	1.21177	0	0	0	0	1.22	1.22786	0	0
DB333286	---	0	1.21	1.21187	0	0	0	0	1.28	1.28137	0	0
216948_at	---	---	1.21	1.21194	0	0	0	0	1.23	1.23124	0	0
216948_at	---	NA	1.21	1.21194	0	0	0	0	1.23	1.23124	0	0
221642_at	---	---	1.21	1.21198	0	0	0	0	1.26	1.26573	0	0
221642_at	---	NA	1.21	1.21198	0	0	0	0	1.26	1.26573	0	0
NM_152877	FAS	355	1.21	1.21199	0	1.32047	0	0	0	0	0	0
NM_000821	GGCX	2677	1.21	1.21201	1.39	1.39311	0	0	0	0	0	0
NM_005108	XYLB	9942	1.21	1.21203	0	0	0	0	0	0	0	0
NM_005897	IPP	3652	1.21	1.21222	0	0	0	0	0	1.22781	0	0
NM_006911	RLN1	6013	1.21	1.21222	0	1.29283	0	0	0	0	0	0
NM_005931	MICA /// MICB	NA	1.21	1.21223	0	1.27275	0	0	0	0	0	0
NM_005931	MICA /// MICB	4276 /// 4277	1.21	1.21223	0	1.27275	0	0	0	0	0	0
NM_006273	CCL7	6354	1.21	1.21235	0	0	0	0	0	0	0	0
NM_181435	C1QTNF3	114899	1.21	1.21236	1.31	1.31629	0	0	0	0	0	0
NM_007350	PHLDA1	22822	1.21	1.21241	0	1.29087	0	0	0	0	0	0
NM_182797	PLCB4	5332	1.21	1.21246	0	1.22064	0	0	0	1.20689	0	0
207479_at	---	NA	1.21	1.21251	0	0	0	0	0	1.20667	0	0
207479_at	---	---	1.21	1.21251	0	0	0	0	0	1.20667	0	0
NM_000125	ESR1	2099	1.22	1.21261	0	1.46132	0	0	0	1.2486	0	0
NM_002205	ITGA5	3678	1.21	1.21269	0	1.30507	0	0	0	0	0	0
NM_005549	KCNA10	3744	1.21	1.21272	0	0	0	0	1.2	1.20815	0	0
NM_002198	IRF1	3659	1.21	1.21273	0	0	0	0	0	0	0	0
NM_020203	MEPE	56955	1.21	1.21277	1.4	1.40723	0	0	0	0	0	0
NM_007322	RANBP3	8498	1.21	1.2128	0	0	0	0	1.25	1.23645	0	0
NM_022307	ICA1	3382	1.21	1.21282	0	1.22082	0	0	0	1.20467	0	0
NM_001442	FABP4	2167	1.21	1.21289	0	1.27616	0	0	0	0	0	0
NM_020369	FSCN3	29999	1.21	1.21295	0	0	0	0	0	0	0	0
NM_001460	FMO2	2327	1.21	1.21296	1.32	1.32572	0	0	0	0	0	0
NM_014440	IL1F6	27179	1.21	1.21302	0	1.33127	0	0	0	0	0	0
NM_017803	DUS2L	54920	1.21	1.21302	0	0	0	0	1.25	1.25279	0	0
XM_001126326	AGRN	375790	1.21	1.21317	0	0	0	0	1.32	1.32637	0	0
NM_024821	CCDC134	79879	1.21	1.21331	0	0	0	0	1.24	1.24761	0	0
XM_942816	MAP7D3	79649	1.21	1.21336	0	0	0	0	1.21	1.21578	0	0
NM_003371	VAV2	7410	1.21	1.21354	0	1.46287	0	0	0	0	0	0
NM_145811	CACNG5	27091	1.21	1.21363	0	1.21082	0	0	0	1.21388	0	0
NM_014386	PKD2L2	27039	1.21	1.21386	0	1.31368	0	0	0	0	0	0
NM_004341	CAD	790	1.21	1.21404	1.26	1.26316	0	0	0	0	0	0
NM_021794	ADAM30	11085	1.21	1.21414	0	0	0	0	0	0	0	0
NM_004838	HOMER3	9454	1.21	1.21424	0	1.27767	0	0	0	0	0	0
NM_007186	CEP250	11190	1.21	1.21429	0	0	0	0	0	1.20059	0	0
NM_015187	KIAA0746	23231	1.21	1.21444	0	0	0	0	1.23	1.2342	0	0
NM_001409	MEGF6	1953	1.21	1.21446	1.4	1.40147	0	0	0	0	0	0
NM_004032	DDO	8528	1.21	1.21448	0	1.20113	0	0	0	1.20786	0	0
NM_003545	HIST1H4E	8367	1.21	1.21456	0	0	0	0	1.26	1.26947	0	0
NM_014478	RCP9	27297	1.21	1.2146	0	1.27533	0	0	0	0	0	0
NM_001884	HAPLN1	1404	1.21	1.21467	0	1.3644	0	0	0	0	0	0
NM_019064	SDK2	54549	1.21	1.21494	0	1.25738	0	0	0	0	0	0
NM_004999	MYO6	4646	1.21	1.21511	0	1.25613	0	0	0	0	0	0
NM_139266	STAT1	6772	1.21	1.21523	0	1.34946	0	0	0	0	0	0
NM_198129	LAMA3	3909	1.21	1.21528	1.32	1.3206	0	0	0	0	0	0
NM_024741	ZNF408	79797	1.21	1.2154	0	1.25932	0	0	0	0	0	0
XM_001134452	LOC93432	93432	1.21	1.21548	0	0	0	0	0	1.20879	0	0
NM_001999	FBN2	2201	1.21	1.21582	0	1.3893	0	0	0	0	0	0
NM_004269	CRSP8	9442	1.21	1.21589	-1.40845	-1.39768	0	0	0	1.22927	0	0
NM_005570	LMAN1	3998	1.21	1.21589	0	1.22266	0	0	0	1.21257	0	0
NM_004958	FRAP1	2475	1.21	1.21591	0	0	0	0	1.22	1.22116	0	0
NM_032281	ELAVL3	1995	1.21	1.21591	0	0	0	0	1.27	1.27613	0	0
NM_013433	TNPO2	30000	1.21	1.21624	0	1.21061	1.79	1.7991	1.21	1.22833	0	0
NM_005202	COL8A2	1296	1.21	1.21624	0	0	0	0	1.25	1.2595	0	0
Z43486	---	0	1.21	1.21635	0	0	0	0	0	1.2131	0	0
NM_014779	TSC22D2	9819	1.21	1.21636	0	0	0	0	0	1.23484	0	0
NM_031226	CYP19A1	1588	1.21	1.21638	0	1.23449	0	0	0	0	0	0
NM_002449	MSX2	4488	1.21	1.2164	0	0	0	0	1.235	1.23718	0	0
NM_014238	KSR1	8844	1.21	1.21651	0	0	0	0	0	1.2134	0	0
XM_001132247	C1orf108	79647	1.21	1.2168	0	1.36518	0	0	0	0	0	0
NM_058241	CCNT2	905	1.21	1.21685	1.23	1.23577	0	0	1.23	1.2213	0	0
NM_020344	SLC24A2	25769	1.21	1.21687	0	0	0	0	1.24	1.24283	0	0
NM_003627	SLC43A1	8501	1.21	1.21694	0	0	0	0	0	1.23233	0	0
XM_001132409	NY-REN-7	285596	1.21	1.21711	0	1.25899	0	0	0	0	0	0
NM_033379	CDC2	983	1.21	1.21716	0	1.28132	0	0	0	0	0	0
NM_001776	CD39; ENTPD1	NA	1.21	1.21719	0	1.25296	0	0	1.22	1.22231	0	0
NM_001776	CD39; ENTPD1	---	1.21	1.21719	0	1.25296	0	0	1.22	1.22231	0	0
NM_001776	ENTPD1	953	1.21	1.21719	0	1.25296	0	0	1.22	1.22231	0	0
XM_001132169	HLA-DRB1	3123	1.21	1.21778	0	0	0	0	1.24	1.24815	0	0
NM_000620	NOS1	4842	1.21	1.21795	1.28	1.28221	0	0	1.25	1.25288	0	0
NM_015346	ZFYVE26	23503	1.21	1.21803	1.27	1.27133	0	0	0	0	0	0
NM_002427	MMP13	4322	1.21	1.21812	0	1.29114	0	0	0	0	0	0
NM_207357	LOC339524	339524	1.21	1.21838	0	0	0	0	0	0	0	0
XR_019291	LOC442215	442215	1.21	1.21862	0	1.3009	0	0	0	0	0	0
NM_006076	HRBL	3268	1.21	1.21865	0	1.28244	0	0	1.26	1.26416	0	0
NM_003161	RPS6KB1	6198	1.21	1.21888	0	1.43774	0	0	0	0	0	0
NM_000324	RHAG	6005	1.21	1.21894	0	1.32126	0	0	0	0	0	0
NM_001511	CXCL1	2919	1.21	1.21896	0	0	0	0	1.29	1.29673	0	0
NM_013289	KIR3DL1	3811	1.21	1.21908	1.42	1.42842	0	0	0	0	0	0
NM_021705	NFYA	4800	1.215	1.21914	0	1.2297	0	0	0	1.2148	0	0
NM_007309	DIAPH2	1730	1.21	1.2192	0	0	0	0	0	0	0	0
NM_001215	CA6	765	1.21	1.2193	0	0	0	0	0	0	0	0
NM_018249	CDK5RAP2	55755	1.21	1.21938	0	0	0	0	1.23	1.23149	0	0
NM_004055	CAPN5	726	1.21	1.21943	0	0	0	0	0	0	0	0
NM_181873	MTMR11	10903	1.21	1.21964	0	0	0	0	0	1.20889	0	0
BC069810	PRO1880	29023	1.21	1.21983	0	1.4404	0	0	0	0	0	0
NM_019028	ZDHHC13	54503	1.21	1.21993	0	0	0	0	0	0	0	0
XM_928984	PVT1	5820	1.215	1.21995	0	0	0	0	0	0	0	0
AF069740	LOC51190	51190	1.22	1.22021	0	0	0	0	0	1.25829	0	0
NM_181900	STARD5	80765	1.22	1.22042	0	1.29146	0	0	0	0	0	0
NM_018308	ACOXL	55289	1.22	1.22044	0	0	0	0	1.23	1.23257	0	0
NM_024674	LIN28	79727	1.22	1.22048	0	1.25978	0	0	1.2	1.20453	0	0
XM_001131938	RP4-692D3.1	728621	1.22	1.22053	0	0	0	0	0	0	0	0
NM_020866	KLHL1	57626	1.22	1.22068	0	0	0	0	1.26	1.26109	0	0
NM_005453	ZBTB22	9278	1.22	1.22069	0	0	0	0	0	1.24528	0	0
NM_022664	ECM1	1893	1.22	1.22088	0	0	0	0	0	0	0	0
NM_003900	SQSTM1	8878	1.215	1.2209	0	0	0	0	0	1.25329	0	0
XM_944892	LOC196993	196993	1.22	1.22119	0	0	0	0	0	1.25227	0	0
NM_021020	LZTS1	11178	1.22	1.22119	0	0	0	0	1.25	1.25412	0	0
NM_014065	ASTE1	28990	1.22	1.22121	1.41	1.41281	0	0	0	0	0	0
NM_001417	EIF4B	1975	1.22	1.22121	1.51	1.51124	0	0	0	0	0	0
NM_005084	PLA2G7	7941	1.22	1.22122	0	0	0	0	1.25	1.25415	0	0
NM_006203	PDE4D	5144	1.215	1.2213	1.295	1.29825	0	0	0	0	0	0
NM_178424	SOX30	11063	1.22	1.22135	0	0	0	0	0	0	0	0
NM_139265	EHD4	30844	1.22	1.22141	0	0	0	0	0	1.22687	0	0
NM_018699	PRDM5	11107	1.22	1.22147	0	0	0	0	0	1.20078	0	0
NM_002984	CCL4	6351	1.22	1.2215	0	1.31533	0	0	0	0	0	0
AL162040	---	---	1.22	1.22162	0	0	0	0	0	1.23976	0	0
AL162040	---	NA	1.22	1.22162	0	0	0	0	0	1.23976	0	0
BF436234	---	0	1.22	1.22171	0	0	0	0	0	0	0	0
NM_004212	SLC28A2	9153	1.23	1.22172	0	0	0	0	0	0	0	0
NM_024963	FBXL18	80028	1.22	1.22172	1.34	1.34349	0	0	0	0	0	0
NM_019110	ZKSCAN4	387032	1.22	1.22174	0	0	0	0	0	1.23652	0	0
NM_144490	AKAP11	11215	1.22	1.22193	0	0	0	0	0	0	0	0
NM_020683	ADORA3	140	1.22	1.22204	0	0	0	0	1.21	1.21777	0	0
NM_002898	RBMS2	5939	1.22	1.22214	0	1.33328	0	0	0	0	0	0
NM_022173	TIA1	7072	1.22	1.22217	0	0	0	0	0	1.2453	0	0
NM_002183	IL3RA	3563	1.22	1.22223	0	1.32443	0	0	0	0	0	0
XM_944977	WIZ	58525	1.22	1.22224	0	1.43191	0	0	0	0	0	0
NM_021723	ADAM22	53616	1.22	1.22256	0	1.41839	0	0	0	0	0	0
NM_019559	F11	2160	1.22	1.22265	0	1.36673	0	0	0	0	0	0
NM_007310	COMT	1312	1.22	1.22272	0	1.041	0	0	0	0	0	0
W03804	---	0	1.22	1.22274	0	0	0	0	0	0	0	0
NM_002177	IFNW1	3467	1.22	1.22277	0	0	0	0	1.29	1.29876	0	0
NM_024422	DSC2	1824	1.22	1.22294	0	1.25669	0	0	0	1.20765	0	0
AK022058	FLJ11996	80041	1.22	1.22297	0	0	0	0	0	0	0	0
NM_177483	GPLD1	2822	1.22	1.22297	0	0	-1.53846	-1.52299	0	1.242	0	0
NM_005589	ALDH6A1	4329	1.22	1.22329	1.36	1.36315	0	0	0	0	0	0
NM_138733	PGK2	5232	1.22	1.22345	0	0	0	0	1.22	1.22495	0	0
NM_001042492	NF1	4763	1.22	1.22354	0	1.22983	0	0	0	0	0	0
L23852	---	0	1.22	1.22357	0	0	0	0	0	1.20701	0	0
NM_024565	CCNJL	79616	1.22	1.22359	0	0	0	0	1.31	1.31914	0	0
NM_006383	CIB2	10518	1.22	1.22366	0	1.27582	0	0	0	0	0	0
NM_001079818	ITGA6	3655	1.22	1.22371	1.27	1.27715	0	0	0	0	0	0
NM_014570	ARFGAP3	26286	1.22	1.22377	0	1.31084	0	0	0	0	0	0
XM_936780	KIF26B	55083	1.22	1.22386	0	0	0	0	0	1.2301	0	0
NM_016204	GDF2	2658	1.22	1.22386	0	0	0	0	1.25	1.25477	0	0
NM_002056	GFPT1	2673	1.22	1.22396	0	0	0	0	1.28	1.28525	0	0
XM_001127553	LOC728490	728490	1.22	1.22407	0	0	0	0	0	1.25009	0	0
NM_031420	MRPL9	65005	1.22	1.22427	0	1.38185	0	0	0	0	0	0
NM_178850	HNF4A	3172	1.22	1.22432	1.21	1.21963	0	0	0	1.21963	0	0
NM_182679	GPATCH4	54865	1.22	1.22435	1.27	1.27838	0	0	0	0	0	0
NM_014468	VENTX	27287	1.22	1.22459	0	0	0	0	0	0	0	0
NM_207181	NPHP1	4867	1.22	1.22469	0	1.41213	0	0	0	0	0	0
NM_024320	ATAD4	79170	1.22	1.22471	0	0	0	0	0	1.27599	0	0
216362_at	---	NA	1.22	1.22474	1.33	1.33893	0	0	0	0	0	0
216362_at	---	---	1.22	1.22474	1.33	1.33893	0	0	0	0	0	0
NM_003806	HRK	8739	1.22	1.22479	0	0	0	0	1.24	1.2425	0	0
NM_014336	AIPL1	23746	1.22	1.22493	0	1.29934	0	0	0	0	0	0
NM_002283	KRT85	3891	1.22	1.22493	0	0	0	0	0	0	0	0
NM_001169	AQP8	343	1.22	1.22493	0	0	0	0	0	0	0	0
NM_020634	GDF3	9573	1.22	1.22524	1.38	1.38097	0	0	0	0	0	0
NM_004857	AKAP5	9495	1.22	1.22526	0	1.33237	0	0	0	0	0	0
NM_016180	SLC45A2	51151	1.22	1.22531	0	0	0	0	1.24	1.24348	0	0
NM_134428	RFX3	5991	1.22	1.22534	0	0	0	0	1.2	1.20336	0	0
NM_000669	ADH1A /// ADH1B /// ADH1C	124 /// 125 /// 126	1.22	1.22536	1.34	1.27742	0	0	0	0	0	0
NM_000669	ADH1A /// ADH1B /// ADH1C	NA	1.22	1.22536	1.34	1.27742	0	0	0	0	0	0
NM_000669	ADH1B	125	1.22	1.22536	1.34	1.27742	0	0	0	0	0	0
NM_006913	RNF5	6048	1.22	1.22539	0	1.29716	0	0	0	0	0	0
NM_024980	GPR157	80045	1.22	1.22546	1.41	1.41779	0	0	0	0	0	0
NM_014914	CENTG2	116987	1.22	1.22575	0	1.26421	0	0	0	0	0	0
X87825	OR7E47P	26628	1.22	1.22593	0	0	0	0	0	1.20709	0	0
NM_001778	CD48	962	1.22	1.22598	0	1.28836	0	0	0	0	0	0
XM_001125802	KIR3DL2	3812	1.22	1.22605	0	1.29932	0	0	0	1.21109	0	0
NM_019895	CLDND1	56650	1.22	1.22605	1.52	1.52132	0	0	0	0	0	0
NM_001757	CBR1	873	1.22	1.22614	0	1.31035	0	0	0	0	0	0
NM_022737	LPPR2	64748	1.22	1.22617	0	0	0	0	1.21	1.2378	0	0
NM_207123	GAB1	2549	1.22	1.22624	0	1.35316	0	0	0	0	0	0
NM_001742	CALCR	799	1.22	1.22629	0	1.37379	0	0	0	0	0	0
NM_001079823	LAMA2	3908	1.22	1.2264	1.23	1.23731	0	0	1.29	1.29403	0	0
NM_000036	AMPD1	270	1.22	1.2266	0	1.43915	0	0	0	0	0	0
NM_032403	PCDHGC3	5098	1.22	1.22662	0	0	0	0	0	0	0	0
XM_001134252	LOC730120 /// LOC732300 /// LRRC1	NA	1.22	1.22667	1.34	1.34154	0	0	0	0	0	0
XM_001134252	LOC730120 /// LOC732300 /// LRRC1	55227 /// 730120 /// 732300	1.22	1.22667	1.34	1.34154	0	0	0	0	0	0
NM_198709	ARSB	411	1.22	1.22674	1.26	1.26609	0	0	0	1.20949	0	0
NM_004723	ARHGEF2	9181	1.22	1.22679	1.22	1.22782	0	0	0	1.22685	0	0
NM_000260	MYO7A	4647	1.22	1.22681	0	0	0	0	0	0	0	0
NM_017653	DYM	54808	1.22	1.22685	1.31	1.31499	0	0	0	0	0	0
NM_007188	ABCB8	11194	1.22	1.22694	0	0	0	0	0	1.23449	0	0
NM_005710	PQBP1	10084	1.22	1.22708	0	0	0	0	0	0	0	0
NM_004662	DNAH9	1770	1.22	1.22726	1.37	1.37988	0	0	0	0	0	0
NM_002180	IGHMBP2	3508	1.22	1.2274	0	0	0	0	0	1.25707	0	0
XR_019314	LOC652411	652411	1.22	1.22746	0	1.48074	0	0	0	0	0	0
NM_003937	KYNU	8942	1.22	1.22769	1.36	1.36286	0	0	1.22	1.22373	0	0
28669	---	0	1.22	1.22773	0	0	0	0	0	0	0	0
NM_015156	RCOR1	23186	1.22	1.22795	0	1.20674	0	0	1.23	1.23397	0	0
NM_199204	DHRS9	10170	1.22	1.22798	0	0	0	0	1.33	1.33061	0	0
NM_021071	ART4	420	1.22	1.228	0	0	0	0	0	0	0	0
NM_016823	CRK	1398	1.22	1.22808	1.39	1.39165	0	0	0	0	0	0
NM_003495	HIST1H4I	8294	1.22	1.22821	0	0	0	0	1.23	1.23854	0	0
NM_021120	DLG3	1741	1.22	1.22822	0	1.22787	0	0	1.22	1.22842	0	0
NM_013246	CLCF1	23529	1.22	1.22829	0	0	0	0	0	1.29427	0	0
NM_001219	CALU	813	1.22	1.22839	0	0	0	0	0	1.23038	0	0
NM_004217	AURKB	9212	1.22	1.22867	0	0	0	0	1.31	1.3106	0	0
CN288835	SKIL	6498	1.22	1.22871	0	1.3836	0	0	0	0	0	0
W73320	---	0	1.22	1.22875	1.37	1.37708	0	0	0	0	0	0
NM_012288	TRAM2	9697	1.22	1.22878	0	0	0	0	0	0	0	0
NM_012452	TNFRSF13B	23495	1.22	1.22888	0	0	0	0	0	0	0	0
NM_002460	IRF4	3662	1.22	1.22902	0	0	0	0	0	1.21498	0	0
NM_024508	ZBED2	79413	1.22	1.22911	0	1.43234	0	0	0	0	0	0
XM_945184	LOC653441 /// PHC1	NA	1.22	1.2292	0	0	0	0	0	0	0	0
XM_945184	LOC653441 /// PHC1	1911 /// 653441	1.22	1.2292	0	0	0	0	0	0	0	0
NM_005141	FGB	2244	1.22	1.2292	0	0	0	0	1.27	1.27102	0	0
NM_007166	PICALM	8301	1.22	1.2292	0	-1.50724	0	0	1.29	1.30729	0	0
NM_018188	ATAD3A	55210	1.22	1.22959	0	0	0	0	1.29	1.29777	0	0
NM_148903	GREB1	9687	1.22	1.22966	0	1.38787	0	0	0	0	0	0
NM_002651	PIK4CB	5298	1.22	1.2297	0	0	0	0	0	1.24204	0	0
NM_007118	TRIO	7204	1.22	1.22986	0	1.28514	0	0	0	1.20141	0	0
XM_001127838	ALDH7A1	501	1.22	1.22986	1.38	1.38693	0	0	0	0	0	0
NM_002303	LEPR	3953	1.22	1.22995	0	0	0	0	1.27	1.27092	0	0
NM_019062	RNF186	54546	1.23	1.23011	0	0	0	0	0	1.22744	0	0
NM_001481	GAS8	2622	1.23	1.23016	0	0	0	0	0	1.25476	0	0
NM_003874	CD84	8832	1.23	1.23024	1.35	1.4016	0	0	1.33	1.33059	0	0
NM_001457	FLNB	2317	1.23	1.23031	0	1.37424	0	0	0	0	0	0
NM_017456	PSCD1	9267	1.23	1.2304	0	1.33401	0	0	0	0	0	0
NM_000686	AGTR2	186	1.23	1.23047	0	1.25647	0	0	1.22	1.22265	0	0
NM_001083539	KIR3DS1	3813	1.23	1.2306	0	0	0	0	0	0	0	0
DN998012	---	0	1.23	1.23073	0	0	0	0	0	1.26231	0	0
NM_022107	GPSM3	63940	1.23	1.23074	0	1.26805	0	0	0	0	0	0
NM_014592	KCNIP1	30820	1.23	1.23076	0	0	0	0	0	0	0	0
XM_945467	HSPA12A	259217	1.23	1.23079	0	0	0	0	1.23	1.23891	0	0
NM_007280	OIP5	11339	1.23	1.23122	0	1.31609	0	0	0	0	0	0
NM_001383	DPH1 /// OVCA2	NA	1.23	1.23127	0	0	0	0	0	0	0	0
NM_001383	DPH1 /// OVCA2	124641 /// 1801	1.23	1.23127	0	0	0	0	0	0	0	0
NM_014388	C1orf107	27042	1.23	1.23136	0	1.3473	0	0	0	0	0	0
NM_005269	GLI1	2735	1.23	1.2314	0	0	0	0	0	0	0	0
NM_009586	SIM2	6493	1.23	1.23141	1.67	1.67063	0	0	0	0	0	0
NM_030939	C6orf62	81688	1.23	1.23144	1.29	1.29064	0	0	0	1.20316	0	0
NM_014813	LRIG2	9860	1.23	1.23158	0	1.36827	0	0	0	0	0	0
NM_005831	CALCOCO2	10241	1.23	1.23166	0	0	0	0	1.3	1.30542	0	0
NM_031292	PUS7L	83448	1.23	1.23166	0	0	0	0	0	0	0	0
NM_006060	IKZF1	10320	1.23	1.23166	0	0	0	0	0	0	0	0
CB998537	---	0	1.23	1.23168	1.39	1.39092	0	0	0	0	0	0
NM_005531	IFI16	3428	1.23	1.23173	0	0	0	0	0	1.21847	0	0
NM_004590	CCL16	6360	1.23	1.23189	0	0	0	0	0	0	0	0
NM_001118	ADCYAP1R1	117	1.23	1.23197	0	1.34514	0	0	0	0	0	0
Y14737	IFI6 /// IGHA1 /// IGHG1 /// IGHG3 /// IGHM /// IGHV4-31	2537 /// 28396 /// 3493 /// 3500 /// 3502 /// 3507	1.24	1.23208	0	1.2409	0	0	0	0	0	0
Y14737	IGHM	3507	1.24	1.23208	0	1.2409	0	0	0	0	0	0
NM_006313	USP15	9958	1.23	1.23209	0	1.24052	0	0	0	1.22136	0	0
NM_032089	PCDHGA9	56107	1.23	1.23226	0	1.44722	0	0	0	0	0	0
NM_006496	GNAI3	2773	1.23	1.23246	0	1.30506	0	0	0	1.20223	0	0
NM_198320	CPM	1368	1.23	1.23257	0	0	0	0	1.25	1.25546	0	0
T71198	---	0	1.23	1.23262	0	1.35802	0	0	0	0	0	0
NM_012391	SPDEF	25803	1.23	1.23262	0	0	0	0	0	0	0	0
NM_002479	MYOG	4656	1.23	1.23286	0	1.28067	0	0	0	1.21233	0	0
NR_003090	MOBP	4336	1.23	1.23293	1.24	1.24086	0	0	1.22	1.22987	0	0
NM_000074	CD40LG	959	1.23	1.23293	0	0	0	0	1.26	1.26051	0	0
NM_000215	JAK3	3718	1.23	1.23299	0	0	0	0	0	1.24462	0	0
NM_001034	RRM2	6241	1.23	1.23302	0	0	0	0	0	1.25438	0	0
NM_002666	PLIN	5346	1.23	1.23309	0	0	0	0	1.27	1.2769	0	0
NM_000868	HTR2C	3358	1.23	1.23316	0	1.23388	0	0	0	1.22721	0	0
DA645916	---	0	1.23	1.23324	0	1.38941	0	0	0	0	0	0
NM_022112	P53AIP1	63970	1.23	1.23335	0	1.309	0	0	0	0	0	0
NM_005395	PMS2L3	5387	1.23	1.23344	1.33	1.33699	0	0	1.21	1.21823	0	0
NM_018728	MYO5C	55930	1.23	1.2336	0	1.33011	0	0	0	0	0	0
NM_016509	CLEC1B	51266	1.23	1.23372	0	0	0	0	0	1.25151	0	0
NM_080681	COL11A2	1302	1.23	1.23376	0	1.30329	0	0	1.27	1.27484	0	0
NM_001805	CEBPE	1053	1.23	1.23383	0	0	0	0	0	1.25655	0	0
NM_031474	NRIP2	83714	1.23	1.23399	1.2	1.20776	0	0	0	1.24214	0	0
NM_020376	PNPLA2	57104	1.23	1.23409	0	0	0	0	0	1.27475	0	0
NM_005120	MED12	9968	1.23	1.23424	0	0	0	0	0	1.24238	0	0
NM_006890	CEACAM7	1087	1.23	1.23472	0	1.38126	0	0	0	0	0	0
NM_001039618	CREBZF	58487	1.23	1.23488	0	0	0	0	1.29	1.29702	0	0
NM_004732	KCNAB3	9196	1.23	1.23489	0	1.30465	0	0	0	1.20188	0	0
NM_003181	T	6862	1.23	1.23499	0	0	0	0	0	1.25337	0	0
NM_014774	KIAA0494	9813	1.23	1.23501	0	1.36013	0	0	0	0	0	0
NM_001931	DLAT	1737	1.23	1.23504	0	0	0	0	1.26	1.26589	0	0
XR_019031	LOC649115	649115	1.23	1.23507	0	0	0	0	0	0	0	0
NM_003519	HIST1H2BL	8340	1.23	1.23535	0	0	0	0	0	1.21171	0	0
NM_032969	PCDH11X	27328	1.23	1.23563	0	0	0	0	1.26	1.26943	0	0
NM_030788	TM7SF4	81501	1.23	1.23571	0	0	0	0	1.23	1.23752	0	0
NM_018291	FLJ10986	55277	1.23	1.23572	0	0	0	0	0	0	0	0
NM_005633	SOS1	6654	1.23	1.23577	0	0	0	0	0	0	0	0
NM_006541	TXNL2	10539	1.23	1.23581	0	1.27623	0	0	0	1.21707	0	0
NM_005128	DOPEY2	9980	1.23	1.23593	0	1.31782	0	0	0	0	0	0
AB051446	KIAA1659	85373	1.23	1.23596	1.46	1.46348	0	0	0	0	0	0
XM_001130890	LSP1	4046	1.23	1.23596	1.34	1.34675	0	0	0	0	0	0
NM_005406	ROCK1	6093	1.23	1.23614	0	0	0	0	1.36	1.36096	0	0
NM_002215	ITIH1	3697	1.23	1.23618	0	0	0	0	0	1.24227	0	0
NM_004073	PLK3	1263	1.23	1.23651	1.26	1.26196	0	0	0	1.27298	0	0
NM_145803	TRAF6	7189	1.23	1.23661	0	0	0	0	1.28	1.28717	0	0
NM_024423	DSC3	1825	1.23	1.23664	0	0	0	0	1.31	1.27493	0	0
NM_000189	HK2	3099	1.23	1.23684	0	0	0	0	1.26	1.26529	0	0
NM_001211	BUB1B	701	1.23	1.23685	0	0	0	0	1.25	1.2555	0	0
NM_022809	CDC25C	995	1.23	1.23687	0	0	0	0	1.26	1.32681	0	0
NM_006437	PARP4	143	1.235	1.23699	0	1.31628	0	0	1.22	1.22687	0	0
NM_006917	RXRG	6258	1.23	1.23702	0	0	0	0	0	1.23511	0	0
NM_005906	MAK	4117	1.23	1.23719	0	1.45705	0	0	0	0	0	0
NM_005253	FOSL2	2355	1.23	1.2372	0	1.22913	0	0	1.24	1.24176	0	0
CX780873	---	NA	1.23	1.23721	0	0	0	0	0	0	0	0
CX780873	---	---	1.23	1.23721	0	0	0	0	0	0	0	0
221159_at	---	NA	1.23	1.23723	1.47	1.4777	0	0	0	0	0	0
221159_at	---	---	1.23	1.23723	1.47	1.4777	0	0	0	0	0	0
NM_021936	PAPPA2	60676	1.23	1.23742	0	0	0	0	0	0	0	0
NM_006410	HTATIP2	10553	1.23	1.2375	0	0	0	0	1.3	1.30447	0	0
NM_002784	PSG9	5678	1.27	1.23772	0	0	0	0	1.25	1.27147	0	0
NM_014847	UBAP2L	9898	1.23	1.23808	1.3	1.30695	0	0	0	1.27501	0	0
D25272	---	0	1.235	1.23822	0	0	0	0	1.28	1.2886	0	0
BC035592	LOC648852 /// TRGV5	648852 /// 6978	1.23	1.23823	0	0	0	0	0	1.23645	0	0
BC035592	LOC648852 /// TRGV5	NA	1.23	1.23823	0	0	0	0	0	1.23645	0	0
R01399	---	0	1.23	1.23828	1.41	1.41876	0	0	0	0	0	0
NM_152305	KTELC1	56983	1.23	1.2385	0	0	0	0	0	0	0	0
NM_030960	SPACA1	81833	1.23	1.23857	0	0	0	0	1.24	1.24225	0	0
XM_001132175	LOC653381 /// SORD	NA	1.23	1.23866	0	1.42263	0	0	0	0	0	0
XM_001132175	LOC653381 /// SORD	653381 /// 6652	1.23	1.23866	0	1.42263	0	0	0	0	0	0
NM_004646	NPHS1	4868	1.23	1.23868	0	1.32998	0	0	0	0	0	0
NM_005865	PRSS16	10279	1.23	1.2387	0	0	0	0	1.3	1.30695	0	0
NM_021939	FKBP10	60681	1.23	1.23881	0	0	0	0	0	1.27857	0	0
208061_at	---	NA	1.23	1.23907	0	1.23421	0	0	0	1.23893	0	0
208061_at	---	---	1.23	1.23907	0	1.23421	0	0	0	1.23893	0	0
NM_014574	STRN3	29966	1.23	1.23913	0	0	0	0	0	1.24858	0	0
NM_004644	AP3B2	8120	1.23	1.23915	0	1.26868	0	0	1.22	1.22636	0	0
BC069004	MGC4771	84754	1.23	1.23916	1.46	1.46338	0	0	0	0	0	0
NM_019003	SPIN2A	54466	1.23	1.23917	0	0	0	0	0	1.27367	0	0
NM_018202	TMEM57	55219	1.23	1.23927	0	1.31095	0	0	0	1.20842	0	0
NM_024533	CHST5	23563	1.23	1.2393	1.24	1.24334	0	0	1.23	1.23402	0	0
NM_001031615	ALDH3B2	222	1.23	1.23933	0	1.24239	0	0	0	1.23868	0	0
NM_181427	GABPB2	2553	1.23	1.23934	0	0	0	0	1.28	1.28074	0	0
NM_138687	PIP5K2B	8396	1.23	1.23956	0	-1.42359	0	0	1.22	1.22534	0	0
NM_032957	RTEL1	51750	1.23	1.23966	0	0	0	0	0	1.22762	0	0
Z34892	---	0	1.23	1.23982	0	1.38904	0	0	0	0	0	0
NM_003587	DHX16	8449	1.23	1.23987	0	0	0	0	0	1.26254	0	0
NM_000352	ABCC8	6833	1.23	1.23989	0	0	0	0	0	0	0	0
NM_138774	C19orf22	91300	1.23	1.23999	0	0	0	0	0	1.28502	0	0
NM_019891	ERO1LB	56605	1.24	1.2401	0	0	0	0	0	0	0	0
NM_181875	GRM7	2917	1.24	1.24012	0	1.29306	0	0	1.25	1.25289	0	0
NM_018224	C7orf44	55744	1.27	1.24024	0	0	0	0	0	1.27834	0	0
NM_170737	KCNJ15	3772	1.24	1.24025	0	1.46099	0	0	0	0	0	0
NM_020359	PLSCR2	57047	1.24	1.24039	1.27	1.27442	0	0	1.22	1.22481	0	0
NM_020404	CD248	57124	1.24	1.24074	0	0	0	0	0	1.2601	0	0
NM_138620	DDX31	64794	1.24	1.2408	0	0	0	0	0	1.22737	0	0
NM_017770	ELOVL2	54898	1.24	1.24084	0	1.27733	0	0	0	1.22348	0	0
NM_004186	SEMA3F	6405	1.24	1.24088	0	-1.63975	0	0	0	1.26607	0	0
NM_198427	BCAN	63827	1.24	1.24102	1.22	1.29176	0	0	0	0	0	0
NM_001903	CTNNA1	1495	1.24	1.24124	0	0	0	0	0	0	0	0
216564_at	---	NA	1.24	1.24149	0	1.36264	0	0	0	0	0	0
216564_at	---	---	1.24	1.24149	0	1.36264	0	0	0	0	0	0
NM_005356	LCK	3932	1.24	1.24152	0	0	0	0	0	1.25548	0	0
NM_130438	DYRK1A	1859	1.24	1.24162	0	1.25571	0	0	1.24	1.24727	0	0
AL080128	DKFZP434C153	26105	1.24	1.24162	0	0	0	0	1.29	1.29538	0	0
NM_177963	SYT12	91683	1.24	1.24164	1.53	1.53514	0	0	0	0	0	0
NM_173344	ST3GAL1	6482	1.24	1.24173	0	1.26821	0	0	0	1.22535	0	0
XR_019128	LOC642559	642559	1.24	1.24174	0	0	0	0	0	1.21843	0	0
NM_012427	KLK5	25818	1.24	1.24175	0	1.21799	0	0	0	1.25208	0	0
NM_005359	SMAD4	4089	1.24	1.24177	0	0	0	0	1.3	1.3003	0	0
NM_203287	PSG1 /// PSG10 /// PSG11 /// PSG4 /// PSG5 /// PSG6 /// PSG7 /// PSG8	NA	1.24	1.2419	1.21	1.21252	0	0	0	1.25584	0	0
NM_203287	PSG1 /// PSG10 /// PSG11 /// PSG4 /// PSG5 /// PSG6 /// PSG7 /// PSG8	440533 /// 5669 /// 5672 /// 5673 /// 5675 /// 5676 /// 5680 /// 653492	1.24	1.2419	1.21	1.21252	0	0	0	1.25584	0	0
NM_017785	CCDC99	54908	1.24	1.24194	0	1.3588	0	0	0	0	0	0
NM_003621	PPFIBP2	8495	1.24	1.24197	-1.33333	-1.31862	0	0	0	1.30553	0	0
NM_012421	RLF	6018	1.24	1.24212	1.23	1.23858	0	0	0	1.23795	0	0
NM_173485	TSHZ2	128553	1.24	1.24216	0	1.32246	0	0	0	1.20573	0	0
NM_019037	EXOSC4; SKI6	---	1.24	1.24222	0	0	0	0	0	1.2629	0	0
NM_019037	EXOSC4; SKI6	NA	1.24	1.24222	0	0	0	0	0	1.2629	0	0
NM_148920	PIGQ	9091	1.24	1.24237	1.28	1.28962	0	0	0	1.22313	0	0
NM_178312	GGTLA4	92086	1.24	1.24242	0	0	0	0	0	1.31875	0	0
NM_005546	ITK	3702	1.24	1.24243	0	0	0	0	1.23	1.23769	0	0
NM_174977	SEC14L4	284904	1.24	1.24254	1.32	1.32908	0	0	0	1.20402	0	0
NM_001794	CDH4	1002	1.24	1.24265	0	0	0	0	0	0	0	0
NM_005867	DSCR4	10281	1.24	1.24277	0	0	0	0	0	1.2499	0	0
NM_033049	MUC13	56667	1.24	1.24284	0	0	0	0	0	1.22817	0	0
NM_001005747	CACNB4	785	1.24	1.24284	0	0	0	0	0	1.24006	0	0
NM_015344	LEPROTL1	23484	1.24	1.24296	0	0	0	0	0	0	0	0
NM_006733	CENPI	2491	1.24	1.24321	1.22	1.22141	0	0	1.25	1.25206	0	0
NM_020672	S100A14	57402	1.24	1.2433	0	1.22597	0	0	0	1.24623	0	0
NM_015631	C10orf61	26123	1.24	1.24339	0	0	0	0	1.3	1.30671	0	0
XM_001124622	GFRA2	2675	1.24	1.24364	1.3	1.30261	0	0	0	1.20508	0	0
NM_002486	NCBP1	4686	1.24	1.24378	0	1.4508	0	0	0	0	0	0
NM_203364	CAPRIN1	4076	1.24	1.24399	0	1.30757	0	0	0	0	0	0
NM_007344	TTF1	7270	1.24	1.24424	1.55	1.5555	0	0	0	0	0	0
NM_020877	DNAH2	146754	1.24	1.24429	0	0	0	0	0	1.22618	0	0
NM_016426	GTSE1	51512	1.24	1.24436	1.8	1.80376	0	0	0	1.21687	0	0
NM_018844	BCAP29	55973	1.24	1.24465	0	0	0	0	1.29	1.29982	0	0
NR_002165	HMG4L	128872	1.24	1.24467	0	1.22967	0	0	0	1.2495	0	0
NM_005251	FOXC2	2303	1.24	1.24474	0	0	0	0	0	1.31025	0	0
NM_001039717	C4orf29	80167	1.24	1.24483	0	0	0	0	1.27	1.27702	0	0
CN360173	---	0	1.24	1.24485	0	0	0	0	1.24	1.24471	0	0
NM_178040	ERC1	23085	1.24	1.24486	1.415	1.4223	0	0	0	0	0	0
NM_003238	TGFB2	7042	1.24	1.24487	1.33	1.33685	0	0	0	1.24318	0	0
NM_000791	DHFR	1719	1.24	1.24491	0	0	0	0	0	0	0	0
NM_006452	PAICS	10606	1.24	1.24533	0	1.25321	0	0	0	1.22272	0	0
NM_017668	NDE1	54820	1.24	1.24538	0	0	0	0	1.27	1.27117	0	0
NM_031482	ATG10	83734	1.24	1.24545	0	1.34951	0	0	0	0	0	0
NM_007170	TESK2	10420	1.24	1.24548	0	0	0	0	0	1.20764	0	0
NM_001406	EFNB3	1949	1.22	1.24609	0	0	0	0	1.25	1.25569	0	0
NM_178427	ARNT	405	1.24	1.24623	0	0	0	0	0	0	0	0
NM_012291	ESPL1	9700	1.245	1.24648	0	1.28031	0	0	1.2	1.22932	0	0
NM_002051	GATA3	2625	1.24	1.24652	0	1.38139	0	0	0	1.2241	0	0
NM_006355	TRIM38	10475	1.24	1.24657	1.31	1.39783	0	0	0	1.21202	0	0
NM_016541	GNG13	51764	1.24	1.24674	0	1.39077	0	0	0	0	0	0
NM_014476	PDLIM3	27295	1.24	1.24685	0	0	0	0	0	1.20648	0	0
NM_024081	PRRG4	79056	1.24	1.24715	0	0	0	0	1.21	1.21889	0	0
NM_024908	WDR76	79968	1.24	1.2472	0	1.25571	0	0	0	1.23528	0	0
NM_014803	ZNF518	9849	1.24	1.24728	0	1.5183	0	0	0	0	0	0
XM_001126110	PAK2	5062	1.29	1.24744	0	0	0	0	-1.26582	1.03052	0	0
NM_001001548	CD36; GP4, GP3B	---	1.24	1.24748	0	0	0	0	1.29	1.29606	0	0
NM_001001548	CD36; GP4, GP3B	NA	1.24	1.24748	0	0	0	0	1.29	1.29606	0	0
217391_x_at	---	NA	1.24	1.24756	1.37	1.37881	0	0	0	0	0	0
217391_x_at	---	---	1.24	1.24756	1.37	1.37881	0	0	0	0	0	0
NM_001950	E2F4	1874	1.24	1.24757	0	1.29044	0	0	0	1.22924	0	0
NM_005012	ROR1	4919	1.24	1.24758	0	1.33359	0	0	0	1.20736	0	0
T90821	---	0	1.24	1.24766	1.41	1.41664	0	0	0	0	0	0
NM_017659	QPCTL	54814	1.24	1.24767	0	1.34041	0	0	0	0	0	0
NM_015441	OLFML2B	25903	1.24	1.24786	0	1.21821	0	0	0	1.25833	0	0
NM_002583	PAWR	5074	1.24	1.24796	1.46	1.46707	0	0	0	0	0	0
XR_015907	LOC729143 /// LOC731655 /// M-RIP	NA	1.24	1.24799	1.44	1.44888	0	0	0	0	0	0
XR_015907	LOC729143 /// LOC731655 /// M-RIP	23164 /// 729143 /// 731655	1.24	1.24799	1.44	1.44888	0	0	0	0	0	0
207755_at	---	NA	1.24	1.24834	0	1.42003	0	0	0	0	0	0
207755_at	---	---	1.24	1.24834	0	1.42003	0	0	0	0	0	0
NM_016657	KDELR3	11015	1.24	1.24835	0	1.28208	0	0	0	1.25261	0	0
NM_015090	NFASC	23114	1.24	1.24842	0	-1.76731	0	0	0	1.23326	0	0
NM_021192	HOXD11	3237	1.24	1.24855	1.5	1.50906	0	0	0	0	0	0
NM_030652	EGFL8	80864	1.24	1.24876	1.42	1.42971	0	0	0	0	0	0
NM_006924	SFRS1	6426	1.28	1.24893	1.4	1.40126	0	0	1.22	1.22787	0	0
NM_017791	FLVCR2	55640	1.24	1.24915	0	1.20855	0	0	1.26	1.26135	0	0
NM_005596	NFIB	4781	1.24	1.24917	0	0	0	0	0	1.26437	0	0
NM_006193	PAX4	5078	1.24	1.24919	1.4	1.40791	0	0	0	0	0	0
DA960151	---	NA	1.24	1.24922	0	-1.3625	1.42	1.42112	1.28	1.26097	0	0
DA960151	---	---	1.24	1.24922	0	-1.3625	1.42	1.42112	1.28	1.26097	0	0
DA960151	---	0	1.24	1.24922	0	-1.3625	1.42	1.42112	1.28	1.26097	0	0
NM_004284	CHD1L	9557	1.24	1.24942	0	1.47326	0	0	0	0	0	0
NM_057749	CCNE2	9134	1.23	1.2495	0	0	0	0	0	1.30674	0	0
NR_002768	HYMAI	57061	1.24	1.24951	0	0	0	0	0	1.21213	0	0
NM_000727	CACNG1	786	1.24	1.24954	0	0	0	0	0	1.20123	0	0
XM_001133050	KCNA1	3736	1.24	1.24963	0	0	0	0	0	0	0	0
NM_006187	OAS3	4940	1.25	1.25004	0	1.20989	0	0	1.26	1.26402	0	0
NM_001168	BIRC5	332	1.25	1.25005	1.48	1.48203	0	0	0	0	0	0
NM_000748	CHRNB2	1141	1.25	1.25006	1.49	1.49621	0	0	0	0	0	0
NM_000292	PHKA2	5256	1.25	1.25015	0	0	0	0	1.23	1.23199	0	0
NM_004570	PIK3C2G	5288	1.25	1.25018	0	1.3957	0	0	0	0	0	0
NM_006059	LAMC3	10319	1.25	1.25041	0	1.23425	0	0	0	1.25566	0	0
NM_012118	CCRN4L	25819	1.25	1.25047	0	1.40973	0	0	0	0	0	0
DN990814	---	0	1.25	1.25052	0	0	0	0	1.31	1.31842	0	0
NM_001039643	ZSCAN12	9753	1.25	1.25054	1.44	1.4411	0	0	0	0	0	0
NM_020415	RETN	56729	1.25	1.25065	0	0	0	0	0	0	0	0
206903_at	---	NA	1.25	1.25067	0	0	0	0	0	0	0	0
206903_at	---	---	1.25	1.25067	0	0	0	0	0	0	0	0
NM_201279	NRP2	0	1.25	1.25072	0	1.29566	0	0	0	1.25748	0	0
NM_201279	NRP2	8828	1.25	1.25072	0	1.29566	0	0	0	1.25748	0	0
NM_007354	C3orf27	23434	1.25	1.25075	0	1.23086	0	0	0	1.25786	0	0
NM_003121	SPIB	6689	1.25	1.25078	0	1.30009	0	0	0	0	0	0
NM_002379	MATN1	4146	1.25	1.25079	0	0	0	0	0	0	0	0
NM_018328	MBD5	55777	1.25	1.25099	0	1.27823	0	0	1.23	1.23739	0	0
NM_018441	PECR	55825	1.25	1.25138	0	0	0	0	1.23	1.23342	0	0
NM_004262	TMPRSS11D	9407	1.25	1.25185	0	0	0	0	0	0	0	0
NM_017941	C17orf80	55028	1.25	1.25192	0	0	0	0	1.24	1.24742	0	0
NM_001869	CPA2	1358	1.25	1.25214	0	0	0	0	1.27	1.27238	0	0
XM_001131480	ALOX15	246	1.25	1.25215	0	0	0	0	1.26	1.26371	0	0
NM_024997	ATF7IP2	80063	1.25	1.25223	0	0	0	0	1.29	1.29994	0	0
NM_021569	GRIN1	2902	1.21	1.25229	0	1.21767	0	0	1.22	1.22409	0	0
NM_003170	SUPT6H	6830	1.29	1.2525	0	0	0	0	1.45	1.39056	0	0
NM_199329	SLC43A3	29015	1.25	1.25276	1.41	1.41859	0	0	0	0	0	0
AU147830	---	0	1.25	1.25295	0	0	0	0	1.3	1.30052	0	0
NM_003006	SELPLG	6404	1.25	1.25306	0	1.23722	0	0	1.26	1.26203	0	0
BC117305	C21orf96	80215	1.25	1.25346	0	0	0	0	1.24	1.24261	0	0
NM_172226	CAMKK2	10645	1.25	1.25353	0	1.25475	0	0	0	1.24702	0	0
217570_x_at	---	---	1.25	1.25361	0	0	0	0	0	1.24476	0	0
217570_x_at	---	NA	1.25	1.25361	0	0	0	0	0	1.24476	0	0
NM_203351	MAP3K3	4215	1.25	1.25374	0	1.21912	0	0	1.26	1.26655	0	0
NM_004308	ARHGAP1	392	1.25	1.2539	0	0	0	0	0	1.27092	0	0
X87950	---	0	1.25	1.25392	0	0	0	0	0	1.26339	0	0
NM_000744	CHRNA4	1137	1.25	1.25392	1.4	1.40621	0	0	1.22	1.22608	0	0
NM_001004343	MAP1LC3C	440738	1.25	1.25411	0	0	0	0	0	1.26036	0	0
XM_938629	DNA2L	1763	1.25	1.25437	0	0	0	0	0	1.27002	0	0
NM_032865	TNS4	84951	1.25	1.25439	0	0	0	0	0	0	0	0
NM_003898	SYNJ2	8871	1.28	1.25455	0	1.43166	0	0	0	1.21634	0	0
NM_015727	TACR1	6869	1.25	1.25475	1.36	1.36971	0	0	0	0	0	0
NM_004323	BAG1	573	1.25	1.25475	0	0	0	0	1.24	1.24251	0	0
NM_003189	TAL1	6886	1.25	1.25502	0	0	0	0	1.28	1.28793	0	0
NM_152854	CD40	958	1.25	1.25518	1.2	1.20649	0	0	0	1.23678	0	0
XM_938504	OBSL1	23363	1.25	1.25531	0	0	0	0	0	0	0	0
NM_007215	POLG2	11232	1.25	1.25533	0	0	0	0	0	1.29102	0	0
XM_930683	HGD	3081	1.25	1.25559	0	1.4467	0	0	0	0	0	0
AU127786	---	0	1.25	1.25561	0	1.28578	0	0	0	1.24144	0	0
NM_012190	ALDH1L1	10840	1.25	1.25571	0	1.42773	0	0	0	1.26273	0	0
NM_014400	LYPD3	27076	1.25	1.25577	0	0	0	0	0	1.23833	0	0
F10969	---	0	1.25	1.25596	0	0	0	0	0	0	0	0
NM_018181	ZNF532	55205	1.25	1.25601	0	0	0	0	0	0	0	0
NM_078626	CDKN2C	1031	1.25	1.25617	1.47	1.47456	0	0	0	0	0	0
NM_001995	ACSL1	2180	1.25	1.25626	0	0	0	0	0	1.26721	0	0
NM_016261	TUBD1	51174	1.25	1.25679	1.52	1.52711	0	0	0	0	0	0
NM_001712	CEACAM1	634	1.25	1.25732	0	0	0	0	0	0	0	0
AF072164	C9orf33	90477	1.25	1.25741	0	1.26237	0	0	1.25	1.25222	0	0
XM_001128183	CTAG1B	1485	1.25	1.25741	0	1.26242	0	0	0	1.25017	0	0
NM_004966	HNRPF	3185	1.25	1.25746	0	0	0	0	1.25	1.25466	0	0
NM_018079	SRBD1	55133	1.25	1.2575	0	0	0	0	0	1.28923	0	0
NM_024627	C22orf29	79680	1.25	1.25771	0	0	0	0	1.28	1.28575	0	0
XR_018289	FDPSL5	2229	1.25	1.25779	0	1.29488	0	0	1.23	1.23937	0	0
NM_006274	CCL19	6363	1.25	1.25788	1.39	1.39426	0	0	0	0	0	0
NM_002711	PPP1R3A	5506	1.25	1.25793	0	0	0	0	1.24	1.24106	0	0
XM_001134248	CD177	57126	1.25	1.25805	0	0	0	0	1.3	1.30574	0	0
NM_017448	LDHC	3948	1.25	1.25853	0	0	0	0	0	1.28698	0	0
AU146899	---	0	1.25	1.25867	1.35	1.35194	0	0	0	0	0	0
NM_002224	ITPR3	3710	1.25	1.25883	0	0	0	0	1.24	1.24314	0	0
NM_000567	CRP	1401	1.25	1.25885	0	0	0	0	1.21	1.21749	0	0
NM_002272	KRT4	3851	1.25	1.25897	0	0	0	0	0	1.32745	0	0
AI110685	---	0	1.25	1.25899	0	0	0	0	0	1.26355	0	0
NM_017488	ADD2	119	1.25	1.25922	1.22	1.22024	0	0	1.28	1.28311	0	0
AI110667	---	0	1.25	1.25926	0	0	0	0	1.3	1.30481	0	0
NM_032986	SEC23B	10483	1.25	1.25932	1.47	1.47203	0	0	0	0	0	0
NM_015503	SH2B1	25970	1.25	1.25941	0	0	0	0	1.34	1.34708	0	0
NM_004957	FPGS	2356	1.25	1.25946	0	0	0	0	0	1.25064	0	0
BC089413	IGLV2-14	28815	1.25	1.25959	0	0	0	0	0	1.24555	0	0
NM_002175	IFNA21	3452	1.25	1.25969	0	1.39358	0	0	0	1.20203	0	0
NM_021603	FXYD2	486	1.255	1.2598	1.36	1.36418	0	0	1.27	1.27399	0	0
XM_001130312	KRT83	3889	1.26	1.2602	0	0	0	0	0	0	0	0
NM_032954	MLXIPL	51085	1.26	1.26031	0	0	0	0	0	1.33134	0	0
NM_018324	OLAH	55301	1.26	1.2604	0	0	0	0	0	1.25655	0	0
NM_054013	MGAT4B	11282	1.26	1.26082	0	0	0	0	1.31	1.31527	0	0
NM_003241	TGM4	7047	1.26	1.26088	0	1.30868	0	0	1.24	1.24636	0	0
NM_024103	SLC25A23	79085	1.26	1.26108	0	0	0	0	0	1.27216	0	0
NM_015492	C15orf39	56905	1.26	1.26112	0	0	0	0	1.28	1.2815	0	0
NM_004720	EDG4	9170	1.26	1.2612	0	1.27805	0	0	1.31	1.3189	0	0
NM_005182	CA7	766	1.26	1.26147	0	1.27718	0	0	0	0	0	0
NM_152753	SCUBE3	222663	1.26	1.26172	0	0	0	0	1.27	1.27047	0	0
NM_001648	KLK3	354	1.26	1.26173	1.4	1.40977	0	0	0	0	0	0
NM_020843	ZNF291	49855	1.26	1.26177	0	1.29281	0	0	0	1.32245	0	0
NR_002828	LOC440366	440366	1.26	1.26194	0	0	0	0	0	1.26206	0	0
BC015394	KIAA0974	317662	1.26	1.26223	1.37	1.37697	0	0	0	0	0	0
NM_004237	TRIP13	9319	1.26	1.26231	0	0	0	0	0	1.26467	0	0
NM_016574	DRD2	1813	1.26	1.26256	1.33	1.06156	0	0	1.32	1.32678	0	0
NM_015072	TTLL5	23093	1.31	1.26261	0	1.44121	0	0	0	1.25963	0	0
T11922	---	NA	1.26	1.26272	0	0	0	0	0	1.23194	0	0
T11922	---	---	1.26	1.26272	0	0	0	0	0	1.23194	0	0
NM_005408	CCL13	6357	1.26	1.26277	1.31	1.31185	0	0	1.23	1.23926	0	0
NM_021133	RNASEL	6041	1.26	1.26285	0	0	0	0	0	1.26772	0	0
NM_002586	PBX2	5089	1.26	1.2629	1.43	1.43794	0	0	0	0	0	0
XM_001134367	ACTL8	81569	1.26	1.26315	0	1.36297	0	0	0	1.21915	0	0
NM_022164	TINAGL1	64129	1.26	1.26334	0	1.27122	0	0	1.25	1.2575	0	0
NM_002955	RREB1	6239	1.26	1.2634	0	1.31681	0	0	0	0	0	0
NM_021057	IFNA7	3444	1.26	1.26366	0	0	0	0	1.25	1.25936	0	0
NM_153425	TRADD	8717	1.24	1.26388	0	1.51477	0	0	0	0	0	0
NM_005088	CXYorf3	8227	1.26	1.26449	0	0	0	0	0	1.29186	0	0
NM_006426	DPYSL4	10570	1.26	1.26452	0	0	0	0	0	1.27627	0	0
XM_001133587	APOL5	80831	1.26	1.26452	0	1.33889	0	0	0	1.23253	0	0
NM_024563	C5orf23	79614	1.26	1.26477	0	0	0	0	1.25	1.25942	0	0
NM_020435	GJA12	57165	1.26	1.26505	0	0	0	0	1.31	1.31336	0	0
NM_001775	CD38	952	1.26	1.26505	0	0	0	0	0	1.23243	0	0
NM_144504	F11R	50848	1.26	1.26524	0	0	0	0	0	1.28323	0	0
NM_004585	RARRES3	5920	1.26	1.26534	0	0	0	0	0	1.29831	0	0
NM_213569	NEBL	10529	1.26	1.26546	0	1.28053	0	0	0	0	0	0
NM_152307	C14orf172	115708	1.26	1.26557	0	1.28981	0	0	1.25	1.25329	0	0
NM_032292	GON4L	54856	1.26	1.26561	0	0	0	0	1.23	1.23786	0	0
NM_001562	IL18	3606	1.26	1.26577	1.43	1.43247	0	0	0	0	0	0
NM_002355	M6PR	4074	1.26	1.2661	0	0	0	0	0	1.24976	0	0
NM_000303	PMM2	5373	1.26	1.26672	0	1.27099	0	0	0	1.25594	0	0
DB010820	---	0	1.26	1.26697	0	0	0	0	0	1.27174	0	0
AL137495	---	0	1.26	1.26753	0	0	0	0	0	1.32568	0	0
NM_002127	HLA-G	3135	1.26	1.26767	1.48	1.34586	0	0	0	0	0	0
NM_004846	EIF4E2	9470	1.26	1.26767	0	0	0	0	0	1.31727	0	0
NM_007077	AP4S1	11154	1.26	1.26807	0	1.44653	0	0	0	0	0	0
NM_006229	PNLIPRP1	5407	1.26	1.26826	0	0	0	0	0	0	0	0
NM_004210	NEURL	9148	1.26	1.26841	0	0	0	0	0	1.28248	0	0
NM_001498	GCLC	2729	1.26	1.26861	1.28	1.28147	0	0	0	1.25892	0	0
NM_001025603	RFX5	5993	1.26	1.26864	1.46	1.4655	0	0	0	0	0	0
NM_000529	MC2R	4158	1.26	1.26869	0	0	0	0	1.28	1.2882	0	0
NM_030776	ZBP1	81030	1.26	1.2687	0	0	0	0	1.33	1.33348	0	0
NM_001116	ADCY9	115	1.26	1.26875	0	0	0	0	0	1.34114	0	0
NM_005454	CER1	9350	1.26	1.26901	1.37	1.37001	0	0	0	0	0	0
BX104056	---	0	1.26	1.2691	0	0	0	0	0	1.25335	0	0
NM_199181	C20orf117	140710	1.22	1.26938	0	1.53867	0	0	0	0	0	0
NM_198594	C1QTNF1	114897	1.26	1.26998	0	0	0	0	0	0	0	0
BE965940	---	0	1.27	1.27007	0	0	0	0	1.3	1.30889	0	0
NM_002289	LALBA	3906	1.27	1.27015	0	0	0	0	0	1.26122	0	0
NM_005490	SH2D3A	10045	1.27	1.27052	1.49	1.49391	0	0	0	0	0	0
NM_002225	IVD	3712	1.27	1.27053	0	1.32859	0	0	0	1.20567	0	0
NM_001336	CTSZ	1522	1.27	1.27057	0	0	0	0	1.3	1.3086	0	0
NM_003052	SLC34A1	6569	1.27	1.27062	0	0	0	0	1.32	1.32528	0	0
NM_012239	SIRT3	23410	1.27	1.2707	0	1.39297	0	0	0	0	0	0
R42922	---	0	1.27	1.27079	1.46	1.46627	0	0	0	0	0	0
NM_000624	SERPINA5	5104	1.27	1.27095	0	0	0	0	0	1.26915	0	0
NM_000639	FASLG	356	1.27	1.27098	1.25	1.25562	0	0	0	0	0	0
NM_000442	PECAM1	5175	1.32	1.27105	0	0	0	0	0	1.3977	0	0
NM_003355	UCP2	7351	1.27	1.27105	0	0	0	0	1.29	1.29897	0	0
NM_213633	PSG4	5672	1.27	1.27115	0	1.43619	0	0	0	0	0	0
NM_001423	EMP1	2012	1.27	1.27127	0	0	0	0	1.32	1.32362	0	0
NM_014228	SLC6A7	6534	1.27	1.27136	0	1.2177	0	0	0	1.29612	0	0
NM_182981	OSGIN1	29948	1.27	1.2714	0	1.432	0	0	0	1.20311	0	0
NM_024756	MMRN2	79812	1.27	1.27141	0	0	0	0	1.33	1.33256	0	0
XR_018491	LOC442747	442747	1.27	1.27143	0	1.42061	0	0	1.2	1.20795	0	0
NM_015153	PHF3	23469	1.27	1.2715	0	0	0	0	1.32	1.32815	0	0
NM_000834	GRIN2B	2904	1.27	1.27159	0	1.25422	0	0	1.27	1.27214	0	0
XM_001129121	STK10	6793	1.2	1.27192	0	1.25573	0	0	0	0	0	0
220033_at	---	---	1.27	1.27195	0	0	0	0	0	1.28802	0	0
220033_at	---	NA	1.27	1.27195	0	0	0	0	0	1.28802	0	0
NM_002732	PRKACG	5568	1.27	1.27198	1.45	1.45955	0	0	0	0	0	0
NM_006770	MARCO	8685	1.27	1.27215	0	0	0	0	1.31	1.3126	0	0
NM_018950	HLA-F	3134	1.27	1.27216	0	0	0	0	0	1.2818	0	0
NM_016269	LEF1	51176	1.27	1.27249	0	0	0	0	0	1.33217	0	0
NM_002609	PDGFRB	5159	1.27	1.27258	1.34	1.34125	0	0	0	1.23932	0	0
NM_012127	CIZ1	25792	1.27	1.2727	0	0	0	0	0	0	0	0
NM_183247	TMPRSS4	56649	1.27	1.27276	0	0	0	0	0	0	0	0
DB354791	---	0	1.27	1.27289	1.37	1.37405	0	0	0	1.22772	0	0
222370_x_at	---	---	1.27	1.27366	0	0	0	0	0	1.24751	0	0
222370_x_at	---	NA	1.27	1.27366	0	0	0	0	0	1.24751	0	0
NM_007137	ZNF81	347344	1.27	1.27388	0	0	0	0	0	1.28962	0	0
NM_012068	ATF5	22809	1.27	1.27426	0	0	0	0	0	1.23758	0	0
NM_178271	ATG4A	115201	1.27	1.2743	0	0	0	0	0	1.31667	0	0
NM_025234	WDR61	80349	1.27	1.27457	0	0	0	0	0	1.29539	0	0
NM_002076	GNS	2799	1.27	1.27458	0	0	0	0	0	0	0	0
NM_002319	LRCH4	4034	1.34	1.27471	-2.5	-1.21094	0	0	1.4	1.40125	0	0
NM_172160	KCNAB1	7881	1.27	1.27481	0	1.33382	0	0	0	1.26587	0	0
NM_000423	KRT2	3849	1.27	1.27486	0	0	0	0	0	1.31875	0	0
NM_005516	HLA-E	3133	1.27	1.27487	0	1.48544	0	0	0	0	0	0
NM_182749	N6AMT1	29104	1.27	1.2749	0	1.35004	0	0	0	1.24193	0	0
NM_001048230	ADORA1	134	1.27	1.2751	0	0	0	0	0	1.24777	0	0
NM_005496	SMC4	10051	1.27	1.27558	0	1.50485	0	0	0	0	0	0
XM_001126541	TRPV6	55503	1.27	1.27591	0	0	0	0	0	1.23651	0	0
222295_x_at	---	---	1.27	1.27638	1.32	1.32549	0	0	0	1.25201	0	0
222295_x_at	---	NA	1.27	1.27638	1.32	1.32549	0	0	0	1.25201	0	0
NM_024094	DCC1	79075	1.27	1.27642	0	1.36127	0	0	0	1.23863	0	0
NM_032940	POLR2C	5432	1.27	1.27656	1.32	1.32655	0	0	0	0	0	0
NM_144781	PDCD2	5134	1.27	1.27689	0	1.23803	0	0	1.29	1.29024	0	0
NM_002087	GRN	2896	1.27	1.27709	0	0	0	0	1.27	1.27854	0	0
NM_152992	POMZP3	22932	1.27	1.27727	0	1.44849	0	0	0	0	0	0
NM_015958	DPH5	51611	1.27	1.27744	0	0	0	0	0	1.31619	0	0
NM_003722	TP73L	8626	1.27	1.27758	1.29	1.29995	0	0	0	1.32954	0	0
216394_x_at	---	0	1.27	1.27838	0	0	0	0	0	1.29548	0	0
NM_003162	STRN	6801	1.27	1.27841	0	0	0	0	1.29	1.29805	0	0
NM_201597	CACNB2	783	1.27	1.2785	0	0	0	0	1.35	1.35259	0	0
NM_020983	ADCY6	112	1.27	1.27892	0	0	0	0	0	1.28009	0	0
NM_006635	ZNF460	10794	1.27	1.27899	0	1.50092	0	0	0	0	0	0
NM_014331	SLC7A11	23657	1.27	1.27907	0	1.48109	0	0	0	1.3275	0	0
NM_001965	EGR4	1961	1.27	1.27927	0	1.33219	0	0	0	1.25794	0	0
NM_003564	TAGLN2	8407	1.27	1.27945	0	0	0	0	0	1.30637	0	0
NM_002309	LIF	3976	1.27	1.27963	0	0	0	0	0	1.2871	0	0
NM_005419	STAT2	6773	1.27	1.2799	0	1.37917	0	0	0	1.23518	0	0
NM_024325	ZNF343	79175	1.28	1.28008	0	0	0	0	0	1.2179	0	0
NM_198229	RGS12	NA	1.21	1.28013	0	1.65733	0	0	1.24	1.24322	0	0
NM_198229	RGS12	---	1.21	1.28013	0	1.65733	0	0	1.24	1.24322	0	0
NM_198229	RGS12	6002	1.21	1.28013	0	1.65733	0	0	1.24	1.24322	0	0
NM_002456	MUC1	4582	1.28	1.28028	0	1.39827	0	0	0	0	0	0
BQ331466	---	0	1.28	1.2803	0	0	0	0	1.29	1.29058	0	0
XR_019318	LOC642559 /// LOC645682 /// POU5F1 /// POU5F1P1	NA	1.21	1.28074	0	1.2457	0	0	0	1.2886	0	0
XR_019318	LOC642559 /// LOC645682 /// POU5F1 /// POU5F1P1	5460 /// 5462 /// 642559 /// 645682	1.21	1.28074	0	1.2457	0	0	0	1.2886	0	0
XR_019318	LOC645682	645682	1.21	1.28074	0	1.2457	0	0	0	1.2886	0	0
NM_006181	HLA-C	3107	1.28	1.28088	1.44	1.44401	0	0	0	1.20916	0	0
XM_001128212	---	---	1.34	1.28098	0	0	0	0	0	1.23961	0	0
XM_001128212	---	NA	1.34	1.28098	0	0	0	0	0	1.23961	0	0
NM_003090	SNRPA1	6627	1.28	1.28115	1.26	1.26457	0	0	0	1.28131	0	0
NM_014212	HOXC11	3227	1.28	1.28118	0	0	0	0	1.28	1.28057	0	0
NM_002233	KCNA4	3739	1.28	1.28119	0	0	0	0	0	1.31432	0	0
NM_004995	MMP14	4323	1.28	1.28127	1.24	1.23251	0	0	0	1.29308	0	0
NM_201567	CDC25A	993	1.28	1.28184	0	1.36328	0	0	1.24	1.24476	0	0
NM_014213	HOXD9	3235	1.28	1.28219	0	0	0	0	0	1.28749	0	0
NM_000134	FABP2	2169	1.28	1.28253	1.2	1.2051	0	0	0	1.32014	0	0
NM_006129	BMP1	649	1.28	1.28264	0	0	0	0	1.25	1.25443	0	0
NM_005629	DUX4 /// LOC399839 /// LOC401650 /// LOC440013 /// LOC440014 /// LOC440017 /// L	22947 /// 399839 /// 401650 /// 440013 /// 440014 /// 440017 /// 441056 /// 6535	1.28	1.28267	0	0	0	0	1.39	1.39398	0	0
NM_005629	DUX4 /// LOC399839 /// LOC401650 /// LOC440013 /// LOC440014 /// LOC440017 /// L	NA	1.28	1.28267	0	0	0	0	1.39	1.39398	0	0
XM_001131770	C6orf26 /// MSH5	NA	1.31	1.28272	0	0	0	0	1.39	1.39326	0	0
XM_001131770	C6orf26 /// MSH5	401251 /// 4439	1.31	1.28272	0	0	0	0	1.39	1.39326	0	0
NM_018071	FLJ10357	55701	1.28	1.28283	0	1.33551	0	0	0	1.29344	0	0
NM_000527	LDLR	3949	1.28	1.28297	0	0	0	0	1.21	1.21187	0	0
NM_022111	CLSPN	63967	1.28	1.28345	0	1.72288	0	0	0	0	0	0
NM_000174	GP9	2815	1.28	1.2835	0	1.40413	0	0	1.23	1.23047	0	0
NM_017569	DES /// FAM48A	NA	1.28	1.28396	0	0	0	0	1.3	1.30286	0	0
NM_017569	DES /// FAM48A	1674 /// 55578	1.28	1.28396	0	0	0	0	1.3	1.30286	0	0
NM_003410	ZFX	7543	1.28	1.28404	0	0	0	0	1.28	1.28737	0	0
NM_031483	ITCH	83737	1.28	1.28422	0	0	0	0	0	1.29137	0	0
NM_006287	TFPI	7035	1.28	1.2843	0	1.24422	0	0	0	0	0	0
NM_004063	CDH17	1015	1.28	1.28448	0	1.21997	0	0	1.31	1.31195	0	0
NM_016433	GLTP	51228	1.28	1.28449	0	1.32644	0	0	0	1.26503	0	0
NM_005249	FOXG1 /// FOXG1B	NA	1.28	1.28467	0	0	0	0	0	1.2807	0	0
NM_005249	FOXG1 /// FOXG1B	2290 /// 2291	1.28	1.28467	0	0	0	0	0	1.2807	0	0
NM_001482	GATM	2628	1.28	1.28477	0	0	0	0	0	1.34822	0	0
NM_203391	GK	2710	1.28	1.285	0	1.0416	0	0	0	1.26241	0	0
NM_001480	GALR1	2587	1.28	1.28525	0	1.36608	0	0	0	1.24791	0	0
BC063384	EXOC7 /// IFI6 /// IGH@ /// IGHA1 /// IGHA2 /// IGHD /// IGHG1 /// IGHG2 /// IGH	152098 /// 23265 /// 2537 /// 28396 /// 3492 /// 3493 /// 3494 /// 3495 /// 3500	1.28	1.28541	0	1.30076	0	0	1.38	1.38232	0	0
BC063384	IGHD	3495	1.28	1.28541	0	1.30076	0	0	1.38	1.38232	0	0
AU147844	---	0	1.28	1.28542	0	1.39381	0	0	0	1.23707	0	0
NM_022755	IPPK	64768	1.28	1.2856	0	0	0	0	1.34	1.34177	0	0
NM_020909	EPB41L5	57669	1.28	1.28593	0	1.25818	0	0	0	1.29151	0	0
NM_001039706	FLJ21062	79846	1.28	1.28617	0	0	0	0	1.28	1.28825	0	0
NM_001005736	LYST	1130	1.28	1.28638	1.23	1.23022	0	0	1.31	1.31076	0	0
NM_153715	HOXA10	3206	1.28	1.28684	0	0	0	0	0	1.27005	0	0
NM_007078	LDB3	11155	1.28	1.28687	0	1.84305	0	0	0	1.32802	0	0
NM_000080	CHRNE	1145	1.28	1.28712	0	0	0	0	0	0	0	0
NM_005313	PDIA3	2923	1.28	1.28721	0	0	0	0	1.26	1.26867	0	0
NM_002062	GLP1R	2740	1.3	1.28726	0	1.23615	0	0	0	0	0	0
NM_015893	PRLH	51052	1.28	1.28726	0	0	0	0	0	1.29479	0	0
NM_001738	CA1	759	1.28	1.28753	0	0	0	0	0	1.30926	0	0
XM_938022	MGC5566	79015	1.28	1.28788	0	1.28875	0	0	0	0	0	0
AK022255	C8orf60	619426	1.28	1.28801	0	0	0	0	0	1.23113	0	0
NM_005153	USP10	9100	1.28	1.28804	0	1.33268	0	0	1.27	1.27006	0	0
NM_024949	WWC2	80014	1.28	1.28814	0	0	0	0	1.34	1.34458	0	0
DA292517	---	0	1.28	1.28832	0	0	0	0	0	1.25593	0	0
NM_003294	TPSAB1	7177	1.31	1.28832	1.59	1.58504	0	0	0	1.25325	0	0
AK000809	---	0	1.28	1.2885	0	0	0	0	1.37	1.37884	0	0
NM_031277	RNF17	56163	1.28	1.28857	0	1.46373	0	0	1.21	1.21519	0	0
NM_033025	SYDE1	85360	1.28	1.28881	0	1.23535	0	0	0	0	0	0
H63008	---	0	1.28	1.28925	0	1.40103	0	0	0	0	0	0
NM_019855	CABP3 /// CABP5	51476 /// 56344	1.28	1.28961	0	0	0	0	1.33	1.33977	0	0
NM_019855	CABP3 /// CABP5	NA	1.28	1.28961	0	0	0	0	1.33	1.33977	0	0
NM_183236	RAB27A	5873	1.285	1.28962	0	1.37307	0	0	1.29	1.29234	0	0
NM_001295	CCR1	1230	1.22	1.28989	0	0	0	0	0	1.4951	0	0
NM_015603	CCDC9	26093	1.29	1.29054	0	0	0	0	1.28	1.2847	0	0
NM_004413	DPEP1	1800	1.29	1.29092	0	1.48307	0	0	0	1.21251	0	0
NM_032099	PCDHGB5	56101	1.29	1.29099	0	0	0	0	1.31	1.31158	0	0
NM_001103	ACTN2	88	1.29	1.29152	1.37	1.37042	0	0	0	0	0	0
NM_181710	ZNRF4	148066	1.29	1.29176	0	1.20199	0	0	1.33	1.33291	0	0
NM_024861	C2orf54	79919	1.29	1.29247	0	0	0	0	0	1.2996	0	0
NM_012360	OR1F1	4992	1.29	1.2926	0	0	0	0	0	1.24484	0	0
NM_001652	AQP6	363	1.29	1.2926	0	0	0	0	0	0	0	0
NM_024548	LRRIQ2	79598	1.29	1.29264	0	1.46266	0	0	0	0	0	0
NM_000212	ITGB3	3690	1.23	1.29269	0	0	0	0	0	1.23172	0	0
NM_152300	DDX52	11056	1.29	1.2928	0	0	0	0	0	1.36941	0	0
NM_013392	NRBP1	29959	1.29	1.29309	0	1.37522	0	0	1.25	1.25559	0	0
NM_005995	TBX10	347853	1.29	1.29321	0	0	0	0	0	0	0	0
NM_002673	PLXNB1	5364	1.29	1.29339	0	0	0	0	1.27	1.27303	0	0
NM_001502	GP2	2813	1.29	1.29374	0	1.43708	0	0	0	0	0	0
NM_006172	NPPA	4878	1.29	1.29427	1.21	1.21637	0	0	0	1.33023	0	0
NM_017621	ALKBH4	54784	1.29	1.2943	0	0	0	0	1.34	1.34893	0	0
XM_936213	HLA-DQA1	3117	1.29	1.29442	0	0	0	0	1.22	1.22218	0	0
NM_173179	SLC35C2	51006	1.29	1.29478	0	0	0	0	1.28	1.28901	0	0
NM_201630	LRRN2	10446	1.29	1.29512	0	0	0	0	0	1.32183	0	0
NM_031244	SIRT5	23408	1.29	1.29591	1.32	1.32782	1.24	1.24112	0	1.27783	0	0
NM_014791	MELK	9833	1.29	1.2963	0	1.31599	0	0	1.28	1.28378	0	0
NM_012098	ANGPTL2	23452	1.29	1.29645	1.6	1.24537	0	0	0	0	0	0
220396_at	---	NA	1.29	1.29652	1.5	1.50534	0	0	0	0	0	0
220396_at	---	---	1.29	1.29652	1.5	1.50534	0	0	0	0	0	0
NM_018590	GALNACT-2	55454	1.29	1.29695	0	1.34686	0	0	0	1.27371	0	0
NM_006108	SPON1	10418	1.29	1.29696	1.52	1.52953	0	0	0	0	0	0
NM_198526	ZNF710	374655	1.29	1.29722	0	0	0	0	1.2	1.27067	0	0
215353_at	GIMAP5	55340	1.29	1.29745	0	0	0	0	1.35	1.3503	0	0
NM_006663	PPP1R13L	10848	1.29	1.29805	0	0	0	0	0	0	0	0
NM_017888	FLJ20581	54988	1.295	1.29809	0	1.29772	0	0	0	1.31015	0	0
NM_001761	CCNF	899	1.29	1.29815	1.32	1.3286	0	0	0	1.28169	0	0
NM_015670	SENP3	26168	1.295	1.29837	0	1.24082	0	0	0	1.26553	0	0
NM_021809	TGIF2	60436	1.29	1.29879	0	0	0	0	0	1.24036	0	0
BU150874	---	0	1.29	1.2989	0	0	0	0	0	1.27953	0	0
NM_018845	RAG1AP1	55974	1.29	1.29902	1.69	1.69848	0	0	0	0	0	0
NM_002173	IFNA16	3449	1.29	1.29947	1.58	1.58474	0	0	0	0	0	0
NM_052988	CDK10	8558	1.29	1.29966	0	0	0	0	0	1.30094	0	0
XM_001126454	LOC728269 /// MAGEA9	NA	1.3	1.30007	0	0	0	0	0	1.36864	0	0
XM_001126454	LOC728269 /// MAGEA9	4108 /// 728269	1.3	1.30007	0	0	0	0	0	1.36864	0	0
NM_003864	SAP30	8819	1.3	1.30018	0	0	0	0	1.33	1.33069	0	0
NM_178228	KIR2DL2	3803	1.3	1.3003	0	0	0	0	0	0	0	0
NM_004579	MAP4K2	5871	1.3	1.30047	0	0	0	0	0	1.34801	0	0
NM_025029	FAM128B	80097	1.3	1.3005	0	1.77332	0	0	0	0	0	0
NM_012210	TRIM32	22954	1.3	1.30057	0	0	0	0	1.27	1.27357	0	0
NM_199335	FYB	2533	1.3	1.30083	0	0	0	0	0	1.29332	0	0
XM_001129317	FGL1	2267	1.3	1.30244	0	0	0	0	0	1.30615	0	0
XM_001127830	PIWIL2	55124	1.3	1.30245	0	1.30178	0	0	1.3	1.301	0	0
NM_007042	RPP14	11102	1.3	1.3027	0	0	0	0	0	1.31895	0	0
XM_939554	PRO1768	29018	1.3	1.30309	0	0	0	0	0	1.33853	0	0
NM_001146	ANGPT1	284	1.3	1.30351	0	1.22054	0	0	0	1.2437	0	0
NM_003155	STC1	6781	1.3	1.30408	0	1.37913	0	0	0	1.26829	0	0
NM_024787	RNF122	79845	1.3	1.30483	0	0	0	0	1.37	1.37642	0	0
NM_012333	MYCBP	26292	1.3	1.3062	0	0	0	0	0	1.35248	0	0
NM_000459	TEK	7010	1.3	1.30642	0	1.25314	0	0	1.27	1.27192	0	0
NM_001159	AOX1	316	1.3	1.30653	0	0	0	0	1.32	1.32333	0	0
NM_022778	CCDC21	64793	1.3	1.30703	0	0	0	0	1.41	1.41617	0	0
F26777	---	---	1.3	1.3071	0	0	0	0	0	1.31036	0	0
F26777	---	NA	1.3	1.3071	0	0	0	0	0	1.31036	0	0
NM_025232	REEP4	80346	1.3	1.30735	1.52	1.52505	0	0	0	0	0	0
XM_001134298	LAD1	3898	1.3	1.30748	1.47	1.47522	0	0	0	0	0	0
NM_006247	PPP5C	5536	1.3	1.3075	0	0	0	0	1.29	1.29859	0	0
NM_017410	HOXC13	3229	1.3	1.30755	1.35	1.35637	0	0	1.28	1.28497	0	0
NM_006952	UPK1B	7348	1.3	1.30779	0	1.23545	0	0	1.33	1.33985	0	0
NM_004821	HAND1	9421	1.3	1.30788	0	0	0	0	1.27	1.27496	0	0
NM_002659	PLAUR	5329	1.3	1.3086	1.44	1.44522	0	0	0	1.24981	0	0
AF113018	PRO1621	29007	1.3	1.3088	0	1.43405	0	0	0	0	0	0
T23693	---	0	1.3	1.30882	0	0	0	0	1.33	1.3346	0	0
NM_001462	FPRL1	2358	1.3	1.30949	0	0	0	0	1.32	1.32541	0	0
NM_024918	DSN1	79980	1.3	1.30964	0	1.37009	0	0	1.28	1.28047	0	0
NM_005225	E2F1	1869	1.3	1.30967	0	0	0	0	1.34	1.34089	0	0
NM_000952	PTAFR	5724	1.3	1.30979	0	0	0	0	0	0	0	0
NM_017712	PGPEP1	54858	1.31	1.31006	0	0	0	0	0	1.2285	0	0
NM_021925	C2orf43	60526	1.31	1.31012	0	0	0	0	0	0	0	0
NM_194456	KRIT1	889	1.31	1.31033	0	0	0	0	1.28	1.28996	0	0
NM_148176	PPIL2	23759	1.31	1.31042	0	0	0	0	0	1.32252	0	0
AL832569	LOC92973	92973	1.31	1.31054	0	0	0	0	1.36	1.36871	0	0
NM_021652	SMA3	10571	1.31	1.3106	1.55	1.55123	0	0	0	0	0	0
AW474615	---	0	1.31	1.3109	0	1.42216	0	0	0	0	0	0
NM_004476	FOLH1	2346	1.31	1.31107	0	0	0	0	0	1.29859	0	0
XM_001124748	LOC730390 /// SMA4	11039 /// 730390	1.31	1.31138	0	1.57975	0	0	0	0	0	0
XM_001124748	LOC730390 /// SMA4	NA	1.31	1.31138	0	1.57975	0	0	0	0	0	0
NM_000730	CCKAR	886	1.31	1.31188	0	0	0	0	1.31	1.31953	0	0
XM_001124814	DDX11	1663	1.31	1.31221	0	0	1.27	1.27713	1.26	1.35038	0	0
NM_014033	METTL7A	25840	1.34	1.31307	0	1.40978	0	0	0	1.32407	0	0
XR_015889	LOC23117 /// LOC339047 /// LOC642778 /// LOC642799 /// LOC728888	23117 /// 339047 /// 642778 /// 642799 /// 728888	1.31	1.31371	0	0	0	0	0	1.31036	0	0
XR_015889	LOC23117 /// LOC339047 /// LOC642778 /// LOC642799 /// LOC728888	NA	1.31	1.31371	0	0	0	0	0	1.31036	0	0
NM_000088	COL1A1	1277	1.31	1.31396	0	0	0	0	0	1.37701	0	0
NM_021268	IFNA17	3451	1.31	1.31408	0	1.46684	0	0	0	1.24907	0	0
NM_014219	KIR2DL1	3802	1.31	1.31413	0	1.52783	0	0	0	0	0	0
NM_032088	PCDHGA8 /// PCDHGB4	8641 /// 9708	1.31	1.31446	0	1.64818	0	0	0	0	0	0
NM_032088	PCDHGA8 /// PCDHGB4	NA	1.31	1.31446	0	1.64818	0	0	0	0	0	0
NM_002772	PRSS7	5651	1.31	1.31463	0	0	0	0	0	1.29695	0	0
XM_001129561	CTLA4	1493	1.31	1.31502	1.5	1.5063	0	0	0	1.2356	0	0
NM_013992	PAX8	7849	1.31	1.31534	0	0	0	0	1.36	1.36651	0	0
R01820	---	0	1.31	1.31555	1.71	1.71633	0	0	0	1.25752	0	0
NM_001531	MR1	3140	1.31	1.3156	1.54	1.54722	0	0	0	1.22121	0	0
NM_012463	ATP6V0A2	23545	1.31	1.31583	0	0	0	0	0	1.26491	0	0
NM_025027	ZNF606	80095	1.31	1.31624	1.4	1.40616	0	0	1.27	1.2774	0	0
NM_013393	FTSJ2	29960	1.31	1.31643	1.38	1.38253	0	0	1.28	1.28651	0	0
NM_006866	LILRA2	11027	1.31	1.3168	1.24	1.2417	0	0	1.33	1.33626	0	0
AK026249	FLJ22596	80156	1.31	1.31697	0	1.58966	0	0	0	0	0	0
NM_006750	SNTB2	6645	1.31	1.31705	0	-1.25921	0	0	0	1.21978	0	0
NM_033128	SCIN	85477	1.31	1.31711	0	0	0	0	0	0	0	0
NM_005935	AFF1	4299	1.22	1.3176	0	0	0	0	0	1.57784	0	0
NM_020230	PPAN	56342	1.31	1.31866	0	1.43202	0	0	0	0	0	0
NM_006165	NFRKB	4798	1.31	1.31867	0	1.23728	0	0	1.29	1.29529	0	0
NM_145804	ABTB2	25841	1.31	1.3187	0	0	0	0	1.3	1.30332	0	0
NM_021046	KRTAP5-8	57830	1.31	1.31877	0	0	0	0	1.37	1.37981	0	0
NM_007102	GUCA2B	2981	1.31	1.31892	0	1.46307	0	0	0	1.25695	0	0
NM_175085	GART	2618	1.31	1.31901	0	1.20053	0	0	1.36	1.31955	0	0
NM_172390	NFATC1	4772	1.315	1.31904	0	1.38207	0	0	1.38	1.33069	0	0
NM_172390	NFATC1; NFAT2	NA	1.315	1.31904	0	1.38207	0	0	1.38	1.33069	0	0
NM_172390	NFATC1; NFAT2	---	1.315	1.31904	0	1.38207	0	0	1.38	1.33069	0	0
NM_001437	ESR2	2100	1.31	1.31906	0	0	0	0	0	1.27334	0	0
NM_003291	TPP2	7174	1.31	1.31973	1.36	1.36722	0	0	0	1.29645	0	0
NM_001253	CDC5L	988	1.31	1.31986	0	1.37877	0	0	1.29	1.29364	0	0
CV362490	---	0	1.31	1.31992	0	0	0	0	0	0	0	0
XM_001129423	LOC286434 /// LOC728146 /// LOC729137	NA	1.32	1.32004	0	1.44381	0	0	1.26	1.26618	0	0
XM_001129423	LOC286434 /// LOC728146 /// LOC729137	286434 /// 728146 /// 729137	1.32	1.32004	0	1.44381	0	0	1.26	1.26618	0	0
NR_001296	TRY6	154754	1.32	1.32051	0	0	0	0	1.32	1.32701	0	0
NM_000890	KCNJ5	3762	1.315	1.3218	0	0	0	0	1.34	1.34064	0	0
NM_017908	ZNF446	55663	1.32	1.32271	1.65	1.65031	0	0	0	0	0	0
NM_001771	CD22 /// MAG	4099 /// 933	1.32	1.32295	1.25	1.25867	0	0	1.35	1.35121	0	0
NM_001771	CD22 /// MAG	NA	1.32	1.32295	1.25	1.25867	0	0	1.35	1.35121	0	0
BC110394	IGKC	3514	1.32	1.32301	0	0	0	0	0	1.28999	0	0
NM_001097638	FUT2	2524	1.32	1.32311	0	0	0	0	0	1.34654	0	0
NM_006662	SRCAP	10847	1.315	1.32313	0	0	0	0	1.35	1.34357	0	0
NM_005940	MMP11	4320	1.38	1.32331	0	0	0	0	0	1.434	0	0
NM_020898	CALCOCO1	57658	1.32	1.32337	0	1.38393	0	0	0	1.29266	0	0
NM_173562	KCTD20	222658	1.32	1.32366	0	0	0	0	0	1.35395	0	0
NM_001330	CTF1	1489	1.32	1.32389	0	0	0	0	0	1.28729	0	0
221120_at	---	---	1.32	1.3239	1.57	1.57009	0	0	0	0	0	0
221120_at	---	NA	1.32	1.3239	1.57	1.57009	0	0	0	0	0	0
NM_001030010	ALDH3B1	221	1.315	1.32429	0	1.49706	0	0	0	1.32024	0	0
NM_012426	SF3B3	23450	1.32	1.32452	0	1.39017	0	0	0	0	0	0
NM_004956	ETV1	2115	1.32	1.32597	1.39	1.4514	0	0	0	1.43163	0	0
NM_004956	ETV1; ER81	---	1.32	1.32597	1.39	1.4514	0	0	0	1.43163	0	0
NM_002100	GYPB	2994	1.32	1.32597	0	0	0	0	0	1.30795	0	0
NM_018380	DDX28	55794	1.32	1.32662	0	1.37154	0	0	0	1.30342	0	0
Z44946	---	0	1.32	1.32703	0	1.45512	0	0	0	1.27103	0	0
NM_031366	COL4A3	1285	1.32	1.3275	1.37	1.33304	0	0	0	1.33919	0	0
NM_004183	BEST1	7439	1.32	1.32794	0	0	0	0	1.48	1.48825	0	0
NM_007346	OGFR	11054	1.32	1.328	0	0	0	0	1.36	1.36457	0	0
R83744	---	0	1.32	1.32801	0	1.4467	0	0	1.27	1.27657	0	0
NM_001836	CMA1	1215	1.32	1.32848	0	0	0	0	0	1.32095	0	0
BF818514	---	0	1.32	1.32875	0	0	0	0	0	0	0	0
NM_002688	GP1BB /// SEPT5	NA	1.32	1.32924	0	0	0	0	1.43	1.4329	0	0
NM_002688	GP1BB /// SEPT5	2812 /// 5413	1.32	1.32924	0	0	0	0	1.43	1.4329	0	0
NM_201636	TBXA2R	6915	1.325	1.32996	1.43	1.58216	0	0	0	1.21247	0	0
AU147017	---	0	1.33	1.33006	0	0	0	0	0	0	0	0
NM_006771	KRT38	8687	1.33	1.33082	0	0	0	0	1.42	1.42906	0	0
NM_003579	RAD54L	8438	1.33	1.33096	0	1.46648	0	0	1.27	1.27209	0	0
NM_006851	GLIPR1	11010	1.33	1.33097	0	1.28224	0	0	0	1.33563	0	0
NM_013938	OR10H3	26532	1.33	1.33114	0	0	0	0	1.37	1.37661	0	0
NM_018289	VPS53	55275	1.33	1.33272	0	1.48569	0	0	0	1.26741	0	0
NM_031288	ZNHIT4	83444	1.33	1.33325	0	0	0	0	1.45	1.45078	0	0
NM_018176	LGI2	55203	1.33	1.3333	0	0	0	0	0	1.34098	0	0
NM_015004	EXOSC7	23016	1.33	1.33356	0	1.3732	0	0	0	1.31126	0	0
NM_145906	RIOK3	8780	1.9	1.33419	0	2.94964	0	0	0	0	0	0
XM_942569	KIAA1614	57710	1.33	1.33506	0	0	0	0	0	1.35254	0	0
AU116807	---	0	1.33	1.33518	1.39	1.39562	0	0	0	0	0	0
NM_153229	TMEM92	162461	1.33	1.3352	0	1.39574	0	0	0	1.30984	0	0
NM_007279	U2AF2	11338	1.33	1.33561	-2.17391	-2.13345	0	0	0	1.32095	0	0
215799_at	---	---	1.33	1.33599	0	0	0	0	1.34	1.34799	0	0
215799_at	---	NA	1.33	1.33599	0	0	0	0	1.34	1.34799	0	0
NM_000892	KLKB1	3818	1.33	1.33631	0	0	0	0	0	1.32931	0	0
NM_012377	OR7C2	26658	1.33	1.33662	0	1.43509	0	0	0	1.29217	0	0
NM_022802	CTBP2	1488	1.33	1.3368	1.42	1.42922	0	0	0	0	0	0
NM_175842	SMOX	54498	1.33	1.33776	0	0	0	0	0	1.43554	0	0
NM_000657	BCL2	596	1.22	1.33812	0	0	0	0	1.28	1.28037	0	0
NM_147187	TNFRSF10B	8795	1.335	1.33854	0	1.48235	0	0	1.285	1.29145	0	0
NM_183395	NLRP3	114548	1.33	1.33857	0	0	0	0	1.4	1.406	0	0
NM_032714	C14orf173	64423	1.33	1.3392	0	0	0	0	0	1.35593	0	0
XM_929403	MYO7B	4648	1.33	1.3394	1.41	1.41378	0	0	0	1.30386	0	0
NM_019599	TAS2R1	50834	1.33	1.33948	0	1.34947	0	0	0	1.32968	0	0
NM_012254	SLC27A5	10998	1.33	1.33988	0	1.38644	0	0	0	1.315	0	0
NM_139049	MAPK8	5599	1.335	1.34001	0	0	0	0	1.43	1.42154	0	0
217052_x_at	---	---	1.34	1.34026	1.7	1.70821	0	0	0	0	0	0
217052_x_at	---	NA	1.34	1.34026	1.7	1.70821	0	0	0	0	0	0
T80364	---	0	1.34	1.34049	1.44	1.44397	0	0	0	1.29453	0	0
NM_177966	2'-PDE	201626	1.34	1.34167	0	0	0	0	0	0	0	0
NM_052966	FAM129A	116496	1.34	1.3419	1.4	1.405	0	0	1.31	1.31552	0	0
BF352580	---	0	1.34	1.34206	0	0	0	0	1.43	1.43955	0	0
AK026465	---	0	1.34	1.34223	0	1.31967	0	0	1.34	1.34639	0	0
NM_014326	DAPK2	23604	1.34	1.34287	0	0	0	0	0	0	0	0
NM_014755	SERTAD2	9792	1.34	1.34302	0	0	0	0	0	0	0	0
NM_012448	STAT5B	6777	1.34	1.34365	0	0	0	0	0	1.33592	0	0
BC021857	FLJ23185	80126	1.34	1.3438	1.48	1.48759	0	0	0	0	0	0
NM_001381	DOK1	1796	1.34	1.3439	0	0	0	0	0	1.34843	0	0
[truncated: 215 more rows]

## Sheet: allN_allPD
BaseGenBank	Gene.Symbol	Entrez.Gene	allN_allPD	allN_allPD_p0_05	fN_fPD	fN_fPD_p0_05	fN_mN	fN_mN_p0_05	mN_mPD	mN_mPD_p0_05	mPD_fPD	mPD_fPD_p0_05
NM_033481	FBXO9	26268	-11.1111	-10.4029	-16.6667	-14.6834	0	0	0	-9.103	0	0
NM_001069	TUBB2A	7280	-9.09091	-8.9216	0	-12.8689	0	0	-7.14286	-6.95949	0	0
NM_007262	PARK7	11315	-7.14286	-7.0831	0	0	0	0	-9.09091	-8.37111	0	0
NM_004408	DNM1	1759	-7.14286	-6.73712	0	0	0	0	-5.88235	-5.6745	0	0
NM_005004	NDUFB8	4714	-7.14286	-2.67264	0	-10.9643	0	0	-5.55556	-2.99516	0	0
NM_014905	GLS	2744	-6.66667	-6.29606	0	-8.82495	0	0	0	-4.91022	0	0
NM_001677	ATP1B1	481	-5.88235	-5.22534	0	0	0	0	-5.26316	-5.04531	0	0
NM_000988	RPL27	6155	-5.55556	-5.26663	0	0	0	0	-5.55556	-5.52858	0	0
NM_006009	TUBA1A	7846	-5.26316	-5.25115	0	-8.18264	0	0	0	-4.19707	0	0
NM_001280	CIRBP	1153	-5.26316	-5.15805	0	0	0	0	-5.55556	-5.357	0	0
NM_018955	UBB	7314	-5.26316	-5.07039	0	-8.99745	0	0	0	0	0	0
NM_006123	IDS	3423	-5.26316	-2.16768	0	-1.29872	0	0	-4	-3.8658	0	0
NM_139273	CARS	833	-5	-4.90812	0	0	0	0	0	0	0	0
NM_001024	RPS21	6227	-5	-4.90203	-4.16667	-4.04276	0	0	-5.55556	-5.44679	0	0
NM_019007	ARMCX6	54470	-5	-4.79427	0	-9.33344	0	0	0	-3.32777	0	0
NM_018640	LMO3	55885	-4.7619	-4.63933	-6.66667	-6.4411	0	0	0	-3.91939	0	0
NM_003020	SCG5	6447	-4.7619	-4.63879	0	-6.78471	0	0	0	0	0	0
NM_015994	ATP6V1D	51382	-4.7619	-4.63302	0	-6.49424	0	0	0	0	0	0
NM_015881	DKK3	27122	-4.7619	-4.55751	0	-5.19875	0	0	0	-4.18435	0	0
NM_139323	YWHAB	7529	-4.7619	-4.54848	0	-9.70185	0	0	0	0	0	0
NM_014392	D4S234E	27065	-4.7619	-1.41482	0	-9.43185	0	0	0	0	0	0
NM_022648	TNS1	7145	-4.54545	-4.51547	-6.25	-6.08498	3.985	3.98816	0	0	0	0
NM_005389	PCMT1	5110	-4.54545	-4.46098	-4.7619	-1.3933	0	0	0	-4.46801	0	0
NM_000374	UROD	7389	-4.54545	-4.44808	-7.14286	-6.74349	0	0	0	0	0	0
NM_005639	SYT1	6857	-4.54545	-4.43254	0	-6.65525	0	0	0	-1.2374	0	0
NM_012286	MORF4L2	9643	-4.54545	-4.39277	0	-4.84277	0	0	-4.16667	-4.12721	0	0
NM_018476	BEX1	55859	-4.54545	-4.37884	0	-7.54052	0	0	0	-3.26441	0	0
NM_004462	FDFT1	2222	-4.54545	-4.35132	0	-8.17631	0	0	0	0	0	0
NM_002567	PEBP1	5037	-4.54545	-2.07528	-8.33333	-3.6176	0	0	-3.0303	-2.96222	0	0
NM_004209	SYNGR3	9143	-4.34783	-4.25561	0	-5.6379	0	0	0	-3.51987	0	0
NM_014787	DNAJC6	9829	-4.34783	-4.22949	0	0	0	0	0	0	0	0
NM_206917	NGFRAP1	27018	-4.34783	-4.20788	0	-5.38443	0	0	-3.7037	-3.67695	0	0
NM_198829	RAC1	5879	-4.34783	-2.77976	0	0	0	0	-5	-4.8306	0	0
NM_006317	BASP1	10409	-4	-3.89994	0	0	0	0	-3.57143	-3.52114	0	0
NM_000986	RPL24	6152	-4	-2.32707	0	0	0	0	-3.7037	-2.09383	0	0
NM_000986	RPL24 /// SLC36A2	NA	-4	-2.32707	0	0	0	0	-3.7037	-2.09383	0	0
NM_178012	TUBB2B	347733	-3.84615	-3.8034	0	-3.67241	0	0	-4	-3.87617	0	0
NM_002300	LDHB	3945	-3.84615	-3.7912	0	0	0	0	-3.7037	-3.61189	0	0
NM_003165	STXBP1	6812	-3.84615	-3.77345	0	0	0	0	0	0	0	0
NM_003385	VSNL1	7447	-3.84615	-3.76081	0	0	0	0	0	0	0	0
NM_004411	DYNC1I1	1780	-3.84615	-3.75243	0	-3.16416	0	0	0	-4.05559	0	0
NM_004052	BNIP3	664	-3.84615	-3.70573	0	-3.76008	0	0	-3.84615	-3.72495	0	0
NM_016091	EIF3S6IP	51386	-3.7037	-3.6	0	-2.90826	0	0	-4	-3.93188	0	0
NR_003259	GNAS	2778	-3.7037	-3.16214	0	-1.84882	0	0	0	-2.98296	0	0
XM_943554	KIF5C	3800	-3.63636	-3.57703	0	-10.7841	0	0	-2.94118	-2.92579	0	0
NM_080390	TCEAL2	140597	-3.57143	-3.57075	0	0	0	0	0	-3.54996	0	0
NM_001696	ATP6V1E1	529	-3.57143	-3.54476	-4.7619	-4.73143	0	0	-3.22581	-3.14217	0	0
NM_032010		0	-3.57143	-3.45383	0	-4.88211	0	0	0	0	0	0
NM_003928	FAM127A	8933	-3.44828	-3.44699	-6.66667	-6.55862	0	0	-2.22222	-2.21242	0	0
NM_005382	NEFM	4741	-3.44828	-3.44377	0	-4.63267	0	0	0	0	0	0
NM_000454	SOD1	6647	-3.44828	-3.38083	0	0	0	0	-3.44828	-3.43789	0	0
XM_944753	RIG	10530	-3.44828	-3.35978	-5.55556	-5.52656	0	0	0	0	0	0
NM_003973	RPL14	0	-3.44828	-3.3335	0	1.22843	0	0	-4.54545	-4.4579	0	0
NM_003973	RPL14	9045	-3.44828	-3.3335	0	1.22843	0	0	-4.54545	-4.4579	0	0
NM_004546	NDUFB2	4708	-3.38983	-3.35101	-2.22222	-2.1794	0	0	-3.7037	-3.68945	0	0
NM_173848	LOC138046	138046	-3.33333	-3.3103	0	-5.6081	0	0	0	0	0	0
NM_020546	ADCY2	108	-3.33333	-3.30647	1.25	-1.39652	0	0	0	0	0	0
NM_001690	ATP6V1A	523	-3.33333	-3.2682	0	0	0	0	-3.7037	-3.66985	0	0
NM_006224	PITPNA	5306	-3.33333	-3.25257	0	-5.38236	0	0	0	-2.56111	0	0
NM_201414	APP	351	-3.33333	-1.24422	0	-1.0722	0	0	0	0	0	0
NM_001743	CALM2	805	-3.22581	-3.22502	0	0	0	0	0	-3.63373	0	0
NM_006407	ARL6IP5	10550	-3.22581	-3.14956	0	-4.89262	0	0	0	0	0	0
XM_001128468	NSF	4905	-3.22581	-3.14685	0	0	0	0	-2.94118	-2.91059	0	0
NM_130811	SNAP25	6616	-3.22581	-3.1413	0	0	0	0	0	-3.06725	0	0
NM_000320	QDPR	5860	-3.22581	-3.13802	0	0	0	0	0	0	0	0
AL162012	DKFZP761N09121	57183	-3.22581	-3.13617	-5	-4.77317	2.53	2.53409	-2.17391	-2.16958	0	0
NM_012137	DDAH1	23576	-3.22581	-3.13213	-4.7619	-4.67197	0	0	0	0	0	0
NM_005503	APBA2	321	-3.22581	-1.10586	-7.69231	-7.23808	3.14	3.14135	0	0	0	0
NM_001000	RPL39	6170	-3.125	-3.12335	0	0	0	0	0	-3.08514	0	0
NM_014850	SRGAP3	9901	-3.125	-3.08191	-5.88235	-5.78407	0	0	0	-2.25345	0	0
NM_002796	PSMB4	5692	-3.125	-3.08118	0	-1.63504	0	0	-4.16667	-4.00506	0	0
NM_001997	FAU	2197	-3.125	-3.07419	0	0	0	0	-2.85714	-2.80693	0	0
NM_003234	TFRC	7037	-3.125	-3.05475	0	0	0	0	0	-3.55834	0	0
NM_001614	ACTG1	71	-3.07692	-3.05534	0	0	0	0	-3.57143	-3.17101	0	0
NM_004539	NARS	4677	-3.0303	-3.02949	0	0	0	0	0	0	0	0
NM_016645	NGRN	51335	-3.0303	-3.01064	0	0	0	0	-2.38095	-2.37982	0	0
NM_044472	CDC42	998	-3.0303	-2.99636	0	0	0	0	0	-3.39376	0	0
NM_018975	TERF2IP	54386	-3.0303	-2.95114	0	-4.44286	0	0	0	-2.21355	0	0
NM_015137	KIAA0143	23167	-3.0303	-2.71054	0	0	0	0	0	-2.78393	0	0
NM_024293	FAM134A	79137	-3.0303	-1.8006	-7.14286	-6.93788	0	0	0	0	0	0
NM_000812	GABRB1	2560	-2.94118	-2.91505	0	0	0	0	-3.57143	-3.54192	0	0
NM_006000	TUBA4A	7277	-2.94118	-2.90077	0	-3.22035	0	0	0	-2.7747	0	0
NM_005235	ERBB4	2066	-2.94118	-2.88429	-3.44828	-3.36323	0	0	-2.7027	-2.69157	0	0
NM_006004	UQCRH	7388	-2.94118	-2.88188	-3.44828	-3.3658	0	0	-2.63158	-2.61886	0	0
NM_016127	TMEM66	51669	-2.94118	-2.87988	-3.33333	-3.28649	0	0	-2.77778	-2.71207	0	0
NM_004614	TK2	7084	-2.94118	-2.8752	-1.35135	-1.34285	0	0	0	-2.50858	0	0
NM_001867	COX7C	1350	-2.89855	-2.87334	-2.5641	-1.22383	0	0	-3.63636	-3.57726	0	0
NM_007029	STMN2	11075	-2.89855	-2.86577	0	0	0	0	0	-2.74372	0	0
NM_207521	RTN4	57142	-2.85714	-2.84764	0	0	0	0	-5.88235	-2.93373	0	0
NM_001659	ARF3	377	-2.85714	-2.84521	-11.1111	-4.40093	0	0	0	-1.60542	0	0
NM_006283	TACC1	6867	-2.85714	-2.83479	0	0	0	0	-2.7027	-2.65654	0	0
NM_005566	LDHA	3939	-2.85714	-2.81922	0	0	0	0	0	0	0	0
NM_006925	SFRS5	6430	-2.85714	-2.81768	0	-6.2297	0	0	0	0	0	0
NM_006335	TIMM17A	10440	-2.85714	-2.78379	0	0	0	0	0	0	0	0
NM_005548	KARS	3735	-2.85714	-2.78009	0	0	0	0	0	-3.19033	0	0
NM_005346	HSPA1A /// HSPA1B	3303 /// 3304	-2.85714	-2.66513	0	0	0	0	0	-3.72535	0	0
NM_005346	HSPA1B	3304	-2.85714	-2.66513	0	0	0	0	0	-3.72535	0	0
NM_001449	FHL1	2273	-2.85714	-1.26472	0	-1.29143	0	0	0	-2.60757	0	0
NM_002032	FTH1	2495	-2.8169	-2.77767	0	0	0	0	-2.77778	-2.74424	0	0
NM_004552	NDUFS5	4725	-2.77778	-2.77392	0	0	0	0	0	-2.48619	0	0
NM_020531	C20orf3	57136	-2.77778	-2.76852	0	-2.75898	0	0	-2.77778	-2.75742	0	0
NM_003746	DYNLL1	8655	-2.77778	-2.7422	0	0	0	0	-2.77778	-2.70918	0	0
NM_022151	MOAP1	64112	-2.77778	-2.70748	0	-2.87396	0	0	0	-2.64877	0	0
J04755	FTHP1	2509	-2.77778	-2.7062	0	0	0	0	-3.125	-3.0745	0	0
NM_004553	NDUFS6	4726	-2.77778	-2.70558	0	-2.08789	0	0	0	-2.98893	0	0
NM_153201	HSPA8	3312	-2.77778	-1.26815	0	0	0	0	-3.7037	-1.35018	0	0
NM_005348	HSP90AA1	3320	-2.7027	-2.70503	0	0	0	0	-3.33333	-3.46528	0	0
NM_001788	SEPT7	989	-2.7027	-2.68904	0	-3.75419	2.68	2.68193	0	0	0	0
NM_001788		989	-2.7027	-2.68904	0	-3.75419	2.68	2.68193	0	0	0	0
NM_000291	PGK1	5230	-2.7027	-2.68229	0	-1.99308	0	0	-3.125	-3.04117	0	0
XM_001132763	ARF4	378	-2.7027	-2.67506	0	-2.62336	0	0	-2.7027	-2.70062	0	0
NM_201222	MAGED2	10916	-2.7027	-2.67133	0	-4.69618	0	0	0	0	0	0
NM_014394	GHITM	27069	-2.7027	-2.65177	0	-2.70981	0	0	-2.7027	-2.63172	0	0
NM_014206	C11orf10	746	-2.7027	-2.63648	-4.7619	-4.59392	0	0	0	0	0	0
NM_006826	YWHAQ	10971	-2.7027	-2.53285	0	-1.44118	0	0	0	-2.48039	0	0
NM_007100	ATP5I	521	-2.63158	-2.6276	0	0	0	0	0	0	0	0
NM_030881	DDX17	10521	-2.63158	-2.61831	0	-3.33858	0	2.05931	-2.12766	-2.1101	0	0
NM_004545	NDUFB1	4707	-2.63158	-2.60765	0	0	0	0	-3.22581	-3.14321	0	0
NM_006088	TUBB2C	10383	-2.63158	-2.60296	0	-3.20061	0	0	-2.08333	-2.31544	0	0
NM_001386	DPYSL2	1808	-2.63158	-2.6013	0	0	0	0	-2.7027	-2.65441	0	0
NM_004542	NDUFA3	4696	-2.63158	-2.59985	0	0	0	0	0	-2.58584	0	0
NM_006818	MLLT11	10962	-2.63158	-2.59569	0	0	0	0	0	0	0	0
NM_015710	GLTSCR2	29997	-2.63158	-2.59478	0	0	0	0	-3.125	-3.09047	0	0
NM_006646	WASF3	10810	-2.63158	-2.59437	-3.0303	-2.94772	0	0	-2.38095	-2.36787	0	0
NM_001822	CHN1	1123	-2.63158	-2.59385	0	0	0	0	0	-2.92161	0	0
NM_031210	C14orf156	81892	-2.63158	-2.57926	0	0	0	0	-3.125	-3.05948	0	0
NM_199189	MATR3	9782	-2.63158	-2.5781	1.33	1.33508	0	0	0	-2.69878	0	0
XM_942665	FLJ30092	196515	-2.63158	-2.57396	0	-2.90135	0	0	0	-2.44897	0	0
NM_058199	OLFM1	10439	-2.63158	-1.97869	-4.34783	-4.20103	0	0	-1.96078	-1.95632	0	0
NM_001023	RPS20	6224	-2.5974	-2.56321	0	0	0	0	-2.73973	-2.68499	0	0
NM_000998	PLK1 /// RPL37A	5347 /// 6168	-2.5974	-2.55279	-1.96078	-1.93657	0	0	-2.43902	-2.40469	0	0
NM_000998	PLK1 /// RPL37A	NA	-2.5974	-2.55279	-1.96078	-1.93657	0	0	-2.43902	-2.40469	0	0
NM_000998	RPL37A	6168	-2.5974	-2.55279	-1.96078	-1.93657	0	0	-2.43902	-2.40469	0	0
NM_005102	FEZ2	9637	-2.5641	-2.56086	0	0	0	0	-3.125	-3.0826	0	0
NM_001009993	LOC130074	130074	-2.5641	-2.54015	0	-2.37743	0	0	-2.63158	-2.6054	0	0
NM_000944	PPP3CA	5530	-2.5641	-2.53719	0	0	0	0	-3.0303	-2.9482	0	0
NM_001275	CHGA	1113	-2.5641	-2.53679	0	-2.79629	0	0	0	-2.38473	0	0
NM_001035258	RPL38	6169	-2.5641	-2.53426	-3.7037	-3.57334	0	0	-2.5641	-2.53813	0	0
NM_001493	GDI1	2664	-2.5641	-2.51616	0	-4.26453	0	0	0	0	0	0
NM_014747	RIMS3	9783	-2.5641	-2.51531	-5.55556	-5.46841	0	0	0	0	0	0
NM_001967	EIF4A2	1974	-2.5641	-2.51502	0	0	0	0	-2.85714	-2.8171	0	0
NM_003134	SRP14	6727	-2.5641	-2.51185	0	-3.51585	0	0	0	-1.92658	0	0
NM_007184	NISCH	11188	-2.5641	-2.50505	-2.94118	-2.9152	0	0	0	-2.33255	0	0
NM_018307	RHOT1	55288	-2.5641	-2.03743	0	0	0	0	0	0	0	0
NM_001975	ENO2	2026	-2.5	-2.49392	0	-3.66122	0	0	-1.92308	-1.90773	0	0
NM_006574	CSPG5	10675	-2.5	-2.49222	0	-4.57941	0	0	0	0	0	0
NM_001011	RPS7	6201	-2.5	-2.48998	0	0	0	0	-3.57143	-3.46845	0	0
NM_001961	EEF2	1938	-2.5	-2.48789	0	0	0	0	-2.22222	-2.18101	0	0
NM_153200	EDF1	8721	-2.5	-2.48489	0	0	0	0	0	-2.53164	0	0
NM_007229	PACSIN2	11252	-2.5	-2.48338	0	0	0	0	0	-2.5175	0	0
NM_002491	NDUFB3	4709	-2.5	-2.47921	0	-2.80015	0	0	0	-2.35391	0	0
NM_170679	SKP1A	6500	-2.5	-2.46511	0	-2.06544	0	0	0	0	0	0
XR_015378	LOC375133 /// LOC728233 /// PIK4CA	NA	-2.5	-2.45382	-4.16667	-4.08492	0	0	0	0	0	0
XR_015378	LOC375133 /// LOC728233 /// PIK4CA	375133 /// 5297 /// 728233	-2.5	-2.45382	-4.16667	-4.08492	0	0	0	0	0	0
NM_015085	GARNL4	23108	-2.5	-2.45152	0	0	0	0	-3.0303	-2.95799	0	0
NM_006210	PEG3	5178	-2.5	-2.44859	0	0	0	0	0	0	0	0
NM_014848	SV2B	9899	-2.5	-2.4463	0	-4.94407	0	0	0	0	0	0
NM_203431	PPIA	5478	-2.5	-2.44498	0	0	0	0	-2.66667	-2.58059	0	0
NM_012319	SLC39A6	25800	-2.5	-2.44411	-3.7037	-3.59092	0	0	0	0	0	0
NM_003498	SNN	8303	-2.43902	-2.4376	0	0	0	0	-2.12766	-2.10596	0	0
NM_014341	MTCH1	23787	-2.43902	-2.43697	0	0	0	0	0	-2.18983	0	0
NM_001032	RPS29	6235	-2.43902	-2.43225	0	0	0	0	-2.77778	-2.71607	0	0
XM_001133393	KCMF1	56888	-2.43902	-2.43029	0	0	0	0	-2.77778	-2.74634	0	0
NM_001873	CPE	1363	-2.43902	-2.4206	0	0	0	0	0	-2.04122	0	0
NM_001685	ATP5J	522	-2.43902	-2.41639	0	-2.68984	0	0	-2.32558	-2.28009	0	0
NM_207578	KIAA1245 /// LOC728936 /// LOC728980 /// LOC730476 /// NBPF1 /// NBPF10 /// NBPF	149013 /// 200030 /// 25832 /// 284565 /// 400818 /// 440670 /// 440673 /// 5567	-2.43902	-2.40878	1.35	1.35151	0	0	-2.7027	-2.64913	0	0
NM_207578	KIAA1245 /// LOC728936 /// LOC728980 /// LOC730476 /// NBPF1 /// NBPF10 /// NBPF	NA	-2.43902	-2.40878	1.35	1.35151	0	0	-2.7027	-2.64913	0	0
NM_207578	PRKACB	5567	-2.43902	-2.40878	1.35	1.35151	0	0	-2.7027	-2.64913	0	0
NM_000997	RPL37	6167	-2.43902	-2.39637	0	0	0	0	-2.7027	-2.63245	0	0
T74067	---	0	-2.43902	-2.39521	0	-1.56394	0	0	0	-2.50135	0	0
NM_004046	ATP5A1	498	-2.43902	-2.39341	0	0	0	0	-2.77778	-2.73174	0	0
NM_021999	ITM2B	9445	-2.43902	-1.72001	0	0	1.62	1.62912	0	-2.29504	0	0
NM_014399	TSPAN13	27075	-2.38095	-2.377	-2.7027	-2.69998	0	0	0	-2.22523	0	0
NM_024863	TCEAL4	79921	-2.38095	-2.37611	0	0	0	0	0	-2.28122	0	0
NM_006640	SEPT9	10801	-2.38095	-2.37568	0	0	0	0	0	0	0	0
NM_006640		10801	-2.38095	-2.37568	0	0	0	0	0	0	0	0
NM_012486	PSEN2	5664	-2.38095	-2.37198	0	-4.11871	0	0	0	0	0	0
NM_002778	PSAP	5660	-2.38095	-2.37102	0	-2.84752	0	0	-2.12766	-2.11303	0	0
NM_002027	FNTA	2339	-2.38095	-2.36741	-2.63158	-2.6166	0	0	0	-2.2382	0	0
NM_014849	SV2A	9900	-2.38095	-2.36482	0	-4.21835	0	0	0	0	0	0
NM_015841	ADAR	103	-2.38095	-2.36157	0	-3.05277	0	0	0	0	0	0
NM_003061	SLIT1	6585	-2.38095	-2.35878	0	0	0	0	0	0	0	0
NM_030885	MAP4	4134	-2.38095	-2.35829	0	-1.57366	0	0	0	0	0	0
NM_005311	GRB10	2887	-2.38095	-2.33551	0	-1.19757	0	0	1.23	1.23209	0	0
NM_183079	PRNP	5621	-2.38095	-2.33289	0	0	0	0	0	-2.20633	0	0
NM_021814	ELOVL5	60481	-2.38095	-2.33081	0	-1.24032	0	0	0	-2.26166	0	0
NM_003295	TPT1	7178	-2.38095	-2.03601	0	0	0	0	-2.66667	-2.65178	0	0
NM_001040455	SIDT2	51092	-2.35294	-2.32945	-4.08163	-3.961	0	0	0	0	0	0
NR_003249	HNRPDL	9987	-2.35294	-2.31226	0	-2.7225	0	0	-2.08333	-2.06374	0	0
NM_000969	RPL5	6125	-2.32558	-2.32504	0	0	0	0	-4	-3.96004	0	0
NM_005003	NDUFAB1	4706	-2.32558	-2.3196	0	0	0	0	-2.43902	-2.43408	0	0
NM_014754	PTDSS1	9791	-2.32558	-2.31957	-3.57143	-3.5477	0	0	0	0	0	0
NM_004566	PFKFB3	5209	-2.32558	-2.3095	-2.7027	-2.65716	0	0	0	-2.1844	0	0
NM_004667	HERC2	8924	-2.32558	-2.30892	0	0	0	0	0	0	0	0
NM_012399	PITPNB	23760	-2.32558	-2.30513	0	0	0	0	0	-2.4463	0	0
NM_006288	THY1	7070	-2.32558	-2.30486	0	-2.21764	0	0	0	0	0	0
NM_015057	MYCBP2	23077	-2.32558	-2.28957	0	-2.68101	0	0	0	0	0	0
NM_178313	SPTBN1	6711	-2.32558	-2.28371	0	-2.4156	0	0	-2.22222	-2.1905	0	0
NM_002074	GNB1	2782	-2.29885	-2.298	-4.16667	-2.70272	0	0	0	-2.08005	0	0
NM_020686	ABAT	18	-2.29885	-2.2938	0	0	0	0	-2.85714	-2.85467	0	0
NM_014056	HIGD1A	25994	-2.29885	-2.27139	0	0	0	0	0	-2.54228	0	0
NM_000725	CACNB3	784	-2.29885	-2.26064	0	-3.14292	0	0	-2.08333	-2.10928	0	0
NM_013365	GGA1	26088	-2.29885	-2.13791	-3.125	-3.08337	0	0	-2.17391	-1.99301	0	0
NM_004894	C14orf2	9556	-2.27273	-2.4459	-5.55556	-5.52283	0	0	0	-2.23901	0	0
NM_020215	C14orf132	56967	-2.27273	-2.27133	0	0	0	0	-2.17391	-2.15487	0	0
NM_018215	FLJ10781	55228	-2.27273	-2.26401	-2.63158	-2.57263	0	0	0	0	0	0
NM_005954	MT3	4504	-2.27273	-2.26101	0	0	0	0	-2	-1.9905	0	0
NM_033546	MRLC2	103910	-2.27273	-2.25642	-3.0303	-3.00219	0	0	0	0	0	0
NM_019058	DDIT4	54541	-2.27273	-2.25485	0	-2.05029	0	0	0	-2.35847	0	0
NM_015294	TRIM37	4591	-2.27273	-2.2476	-3.33333	-3.25124	0	0	0	0	0	0
NM_000194	HPRT1	3251	-2.27273	-2.24389	0	-2.47146	0	0	0	-2.14152	0	0
NM_019856	MYOM1	8736	-2.27273	-2.24374	0	-2.95011	0	0	0	0	0	0
NM_031298	TMEM93	83460	-2.27273	-2.24071	-4.16667	-4.05724	0	0	0	0	0	0
XM_001133646	GTF2I /// GTF2IP1 /// LOC732437	2969 /// 2970 /// 732437	-2.27273	-2.23789	0	0	0	0	-2.5641	-2.54132	0	0
XM_001133646	GTF2I /// GTF2IP1 /// LOC732437	NA	-2.27273	-2.23789	0	0	0	0	-2.5641	-2.54132	0	0
NM_006366	CAP2	10486	-2.27273	-2.23543	0	-3.01332	0	0	0	0	0	0
NM_017944	USP47	55031	-2.27273	-2.22992	0	-3.58095	0	0	0	0	0	0
NM_199440	HSPD1	3329	-2.27273	-2.22628	0	0	0	0	-3.125	-3.10613	0	0
NM_002045	GAP43	2596	-2.27273	-1.58596	-3.22581	-3.14163	0	0	0	0	0	0
NM_001689	ATP5G3	518	-2.24719	-2.21154	-2.17391	-2.15166	0	0	-2.94118	-2.87596	0	0
NM_006701	TXNL4A	10907	-2.22222	-2.21776	-2.77778	-2.75932	0	0	0	0	0	0
NM_017455	NPTN	27020	-2.22222	-2.21174	0	-3.22224	0	0	0	0	0	0
NM_001627	ALCAM	214	-2.22222	-2.20452	-2.7027	-2.70043	0	0	-1.96078	-1.92667	0	0
NM_213725	RPLP1	6176	-2.22222	-2.20388	0	0	0	0	-2.94118	-2.91073	0	0
NM_004048	B2M	567	-2.22222	-2.19789	0	-2.89134	0	0	0	0	0	0
NM_022810	SLC25A14	9016	-2.22222	-2.18979	0	0	0	0	0	-2.42347	0	0
NM_025140	CCDC92	80212	-2.22222	-2.18775	0	-3.26169	0	0	0	0	0	0
NM_017933	PID1	55022	-2.22222	-2.18471	-2.7027	-2.65248	0	0	0	0	0	0
NM_002475	MYL6B	140465	-2.22222	-2.18108	0	0	0	0	-2.38095	-2.33007	0	0
NM_000989	RPL30	6156	-2.22222	-2.17826	0	0	0	0	-3.22581	-3.13407	0	0
NM_001093	ACACB	32	-2.22222	-1.89165	0	0	0	0	0	0	0	0
NM_153822	PSMD4	5710	-2.22222	-1.11638	0	-2.46788	0	0	-2.12766	-2.09008	0	0
NM_183422	TSC22D1	8848	-2.17391	-2.17349	0	0	0	0	-2.38095	-2.33868	0	0
NM_006464	TGOLN2	10618	-2.17391	-2.17027	0	0	0	0	-2.5641	-2.5627	0	0
NM_021103	TMSB10	9168	-2.17391	-2.16783	0	0	0	0	0	-2.01435	0	0
NM_001017	RPS13	6207	-2.17391	-2.15366	0	0	0	0	0	-2.18614	0	0
NM_178191	ATPIF1	93974	-2.17391	-2.15294	0	-2.42213	0	0	0	-2.07901	0	0
NM_174858	AK5	26289	-2.17391	-2.14534	0	0	0	0	0	-1.92908	0	0
NM_015569	DNM3	26052	-2.17391	-2.14326	0	-2.37933	0	0	0	-2.03327	0	0
NM_006870	DSTN	11034	-2.17391	-2.14253	0	-2.39902	0	0	0	0	0	0
NM_006045	ATP9A	10079	-2.17391	-2.14181	0	0	0	0	0	-2.02338	0	0
NM_001030	RPS27	6232	-2.17391	-2.13782	0	0	0	0	-2.12766	-2.12708	0	0
NM_006986	MAGED1	9500	-2.17391	-2.13047	0	-2.54293	0	0	-1.96078	-1.95918	0	0
NM_001861	COX4I1	1327	-2.15054	-2.13179	0	0	0	0	-2.63158	-2.33005	0	0
NM_002948	RPL15	6138	-2.12766	-2.12934	0	0	0	0	-2.46914	-2.45997	0	0
NM_001418	EIF4G2	1982	-2.12766	-2.11711	0	0	0	0	-2.38095	-2.37195	0	0
NM_020150	SAR1A	56681	-2.12766	-2.11697	0	0	0	0	0	-1.99493	0	0
NM_006585	CCT8	10694	-2.12766	-2.11633	0	1.21439	0	0	-2.43902	-2.41728	0	0
NM_003333	UBA52	7311	-2.12766	-2.11436	0	-2.78082	0	0	0	0	0	0
NM_001082971	DDC	1644	-2.12766	-2.11118	0	0	0	0	0	0	0	0
NM_213595	ISCU	23479	-2.12766	-2.11067	0	-2.68796	0	0	0	0	0	0
NM_002599	PDE2A	5138	-2.12766	-2.10677	0	-2.6929	0	0	0	-1.81657	0	0
NM_014766	SCRN1	9805	-2.12766	-2.09929	0	-2.20342	0	0	0	-2.05691	0	0
NM_003217	TEGT	7009	-2.12766	-2.09517	0	-2.40946	0	0	-1.92308	-1.89793	0	0
NM_015149	RGL1	23179	-2.12766	-2.09491	0	0	0	0	0	0	0	0
NM_006294	UQCRB	7381	-2.12766	-2.08526	0	0	0	0	-1.68067	-2.23475	0	0
NM_025222	TMEM113	80335	-2.12766	-2.08484	-3.57143	-3.47288	0	0	0	0	0	0
NM_005458	GABBR2	9568	-2.12766	-1.78936	0	0	0	0	0	-2.20908	0	0
NM_005688	ABCC5	10057	-2.08333	-2.08169	0	-3.10434	0	0	0	0	0	0
NM_013322	SNX10	29887	-2.08333	-2.0816	0	-2.60432	0	0	0	-1.80718	0	0
XM_001125915	LOC727762 /// NDUFB4	4710 /// 727762	-2.08333	-2.08029	0	0	0	0	-2.17391	-2.16629	0	0
XM_001125915	LOC727762 /// NDUFB4	NA	-2.08333	-2.08029	0	0	0	0	-2.17391	-2.16629	0	0
NM_004549	NDUFC2	4718	-2.08333	-2.07996	0	0	0	0	-2.7027	-2.646	0	0
XM_936874	RPL32	6161	-2.08333	-2.07609	0	0	0	0	-2.5	-2.45593	0	0
NM_004124	GMFB	2764	-2.08333	-2.07476	0	0	0	0	-1.78571	-1.77242	0	0
NM_006359	SLC9A6	10479	-2.08333	-2.07402	0	0	0	0	0	-2.04309	0	0
NM_003026	SH3GL2	6456	-2.08333	-2.07286	0	0	0	0	0	-2.41316	0	0
NM_004718	COX7A2L	9167	-2.08333	-2.06908	0	-1.90628	0	0	-2.17391	-2.1448	0	0
NM_014752	SPCS2	9789	-2.08333	-2.06877	0	0	0	0	0	-1.77961	0	0
NM_006839	IMMT	10989	-2.08333	-2.06615	-2.94118	-2.90416	0	0	0	0	0	0
NM_006876	B3GNT1	11041	-2.08333	-2.06222	0	-3.38395	0	0	0	0	0	0
NM_015161	ARL6IP1	23204	-2.08333	-2.05806	0	0	0	0	-1.81818	-1.78954	0	0
NM_004374	COX6C	1345	-2.08333	-2.0551	0	0	0	0	0	-2.07522	0	0
NM_016400	HYPK	25764	-2.08333	-2.05229	0	0	0	0	0	-2.30965	0	0
NM_134421	HPCAL1	3241	-2.08333	-2.04897	0	0	0	0	-1.92308	-1.90552	0	0
NM_138565	CTTN	2017	-2.08333	-2.0479	0	0	0	0	0	-1.9729	0	0
NM_030978	ARPC5L	81873	-2.08333	-2.04414	0	0	0	0	0	-1.96785	0	0
NM_014141	CNTNAP2	26047	-2.08333	-1.98634	0	-2.32513	0	0	0	0	0	0
XM_001132795	DST	667	-2.08333	-1.63311	0	-1.1583	0	0	0	0	0	0
NM_032409	PINK1	65018	-2.08333	-1.53358	0	-2.55886	0	0	-1.85185	-1.82566	0	0
NM_001099693	RPL31	6160	-2.04082	-2.03157	0	0	0	0	-2.85714	-2.77808	0	0
NM_016146	TRAPPC4	51399	-2.04082	-2.03112	0	-2.17109	0	0	0	0	0	0
NM_079423	MYL6	4637	-2.04082	-2.02884	0	0	0	0	-2	-1.99803	0	0
NM_194434	VAPA	9218	-2.04082	-2.02829	0	0	0	0	0	-2.1892	0	0
NM_002130	HMGCS1	3157	-2.04082	-2.02265	0	0	0	0	-2.22222	-2.21239	0	0
NM_182661	CERK	64781	-2.04082	-2.0164	-2.7027	-2.68052	0	0	0	0	0	0
NM_001020	RPS16	6217	-2.04082	-2.01283	0	0	0	0	0	-1.9689	0	0
NM_012458	TIMM13	26517	-2.04082	-2.01166	-2.38095	-2.33737	0	0	0	0	0	0
NM_014869	IQSEC1	9922	-2.04082	-2.00755	-2.7027	-2.64839	0	0	-1.75439	-1.7274	0	0
NM_003542	HIST1H4C	8364	-2.04082	-2.00678	0	0	0	0	0	0	0	0
NM_001780	CD63	967	-2.04082	-2.0057	0	-2.48348	0	0	-1.81818	-1.81466	0	0
NM_003795	SNX3	8724	-2.04082	-2.00314	0	0	0	0	-4.34783	-4.25575	0	0
NM_201274	M-RIP	23164	-2.04082	-1.60876	0	0	0	0	-2.27273	-2.22947	0	0
NM_001007	RPS4X	6191	-2.0202	-2.01507	0	0	0	0	-2.38095	-2.3724	0	0
NM_006158	NEFL	4747	-2	-2.46842	0	-4.01794	0	0	0	-1.33847	0	0
NM_014183	DYNLRB1	83658	-2	-2.00297	0	-3.30288	0	0	-2.32558	-2.28244	0	0
NM_014972	TCF25	22980	-2	-1.99635	0	0	0	0	-2.17391	-2.13131	0	0
NM_018206	VPS35	55737	-2	-1.99212	0	0	0	0	-2.22222	-2.2144	0	0
NM_001446	FABP7	2173	-2	-1.9879	0	0	0	0	0	-1.89668	0	0
NM_014764	DAZAP2	9802	-2	-1.98596	0	-2.35306	0	0	0	0	0	0
NM_005669	REEP5	7905	-2	-1.98476	0	0	0	0	0	0	0	0
NM_006365	C1orf61	10485	-2	-1.98243	0	0	0	0	0	-1.50927	0	0
NM_054033	FKBP1B	2281	-2	-1.98172	0	-2.51336	0	0	0	0	0	0
NM_199424	WWP2	11060	-2	-1.97928	-2.5	-2.45913	0	0	0	0	0	0
XM_001132953	EEF1G /// LOC729998	1937 /// 729998	-2	-1.97898	-2.98507	-2.60078	1.95	1.95342	-1.63934	-1.54716	0	0
XM_001132953	EEF1G /// LOC729998	NA	-2	-1.97898	-2.98507	-2.60078	1.95	1.95342	-1.63934	-1.54716	0	0
NM_004541	NDUFA1	4694	-2	-1.97895	0	-3.01353	0	0	0	0	0	0
NM_203372	ACSL3	0 /// 2181	-2	-1.97889	0	0	0	0	0	-1.86756	0	0
NM_203372	ACSL3	NA	-2	-1.97889	0	0	0	0	0	-1.86756	0	0
NM_005493	RANBP9	10048	-2	-1.97681	0	-1.74594	0	0	0	-2.09142	0	0
NM_201592	GPM6A	2823	-2	-1.97525	0	0	0	0	-2.12766	-2.11206	0	0
NM_152374	FLJ38984	127703	-2	-1.97468	-2.94118	-2.93973	0	0	0	0	0	0
NM_006113	VAV3	10451	-2	-1.97467	0	-1.66872	0	0	0	-2.13592	0	0
NM_182810	ATF4	468	-2	-1.97148	0	-2.13302	0	0	-1.85185	-1.82611	0	0
NM_001039703	NBPF10	440673	-2	-1.97017	-3.44828	-3.42583	2.17	2.17463	0	0	0	0
NM_015933	CCDC72	51372	-2	-1.96701	0	0	0	0	0	-2.04169	0	0
NM_003632	CNTNAP1	8506	-2	-1.96671	0	-2.29831	0	0	0	-1.80497	0	0
NM_182666	UBE2E1	7324	-2	-1.9651	-2.5	-2.46282	0	0	0	-1.75176	0	0
NM_184043	ALDOA	226	-2	-1.8336	0	-2.54924	0	0	0	0	0	0
NM_152862	ARPC2	10109	-2	-1.73495	0	0	0	0	-2.04082	-2.02823	0	0
NM_181738	PRDX2	7001	-1.9802	-1.33413	-2.85714	-1.70995	0	0	0	0	0	0
NM_020708	SLC12A5	57468	-1.96078	-1.95964	0	0	0	0	0	-1.89395	0	0
NM_007208	MRPL3	11222	-1.96078	-1.95732	0	0	0	0	-1.66667	-1.66618	0	0
NM_007375	TARDBP	23435	-1.96078	-1.95484	0	0	0	0	-2.27273	-2.26096	0	0
XM_939686	SOBP	55084	-1.96078	-1.94936	0	-2.68077	0	0	0	-1.60209	0	0
NM_032727	INA	9118	-1.96078	-1.94373	0	0	0	0	0	0	0	0
NM_006029	PNMA1	9240	-1.96078	-1.94118	0	0	0	0	-2	-1.96964	0	0
NM_003633	ENC1	8507	-1.96078	-1.93904	0	0	0	0	0	-2.31881	0	0
NM_001247	ENTPD6	955	-1.96078	-1.93721	0	-2.71277	0	0	0	0	0	0
NM_004156	PPP2CB	5516	-1.96078	-1.9324	0	0	0	0	-1.78571	-1.75562	0	0
NM_005025	SERPINI1	5274	-1.96078	-1.93181	0	0	0	0	0	-1.87781	0	0
NM_001981	EPS15	2060	-1.96078	-1.93017	0	0	0	0	0	0	0	0
NM_005194	CEBPB	1051	-1.96078	-1.9287	0	0	0	0	-2.08333	-2.06056	0	0
NM_003768	PEA15	8682	-1.96078	-1.9253	0	0	0	0	0	0	0	0
NM_033504	TMEM54 /// UQCR	NA	-1.96078	-1.92341	0	-1.96127	0	0	0	0	0	0
NM_033504	TMEM54 /// UQCR	10975 /// 113452	-1.96078	-1.92341	0	-1.96127	0	0	0	0	0	0
NM_001033853	RPL3	6122	-1.96078	-1.72669	0	0	0	0	-2.17391	-2.16806	0	0
NM_020738	KIDINS220	57498	-1.96078	-1.14005	0	-1.09164	0	0	0	-1.80131	0	0
NM_014884	SFRS14	10147	-1.94175	-1.92784	0	0	0	0	0	-1.83302	0	0
NM_020414	DDX24	57062	-1.92308	-1.91921	0	-2.06785	0	0	0	0	0	0
NM_003001	SDHC	6391	-1.92308	-1.91564	0	-2.05078	0	0	-1.85185	-1.84283	0	0
NM_003017	SFRS3	6428	-1.92308	-1.91437	0	1.24737	0	0	-2.08333	-2.06726	0	0
NM_018947	CYCS	54205	-1.92308	-1.9111	0	0	0	0	0	-2.18041	0	0
NM_020853	KIAA1467	57613	-1.92308	-1.91106	-2.5641	-2.55217	0	0	0	-1.6337	0	0
NM_022549	FEZ1	9638	-1.92308	-1.90997	0	-2.4972	0	0	0	0	0	0
NM_001607	ACAA1	30	-1.92308	-1.90938	-2.5641	-1.78568	0	0	0	0	0	0
NM_013397	C6orf49	29964	-1.92308	-1.90889	0	-2.88294	0	0	0	0	0	0
NM_001021	LOC402057 /// RPS17	402057 /// 6218	-1.92308	-1.90686	1.34	1.34947	0	0	-2.17391	-2.16538	0	0
NM_001021	LOC402057 /// RPS17	NA	-1.92308	-1.90686	1.34	1.34947	0	0	-2.17391	-2.16538	0	0
NM_001021	RPS17	6218	-1.92308	-1.90686	1.34	1.34947	0	0	-2.17391	-2.16538	0	0
NM_001862	COX5B	1329	-1.92308	-1.90049	0	0	0	0	-1.96078	-1.93765	0	0
NM_021648	TSPYL4	23270	-1.92308	-1.89996	0	0	0	0	0	-1.7943	0	0
NM_001068	TOP2B	7155	-1.92308	-1.89988	0	-1.89704	0	0	-1.92308	-1.8976	0	0
NM_053024	PFN2	5217	-1.92308	-1.89928	0	-2.26765	0	0	0	-1.7408	0	0
NM_012307	EPB41L3	23136	-1.92308	-1.89484	0	-1.80723	0	0	-1.96078	-1.9361	0	0
NM_004162	RAB5A	5868	-1.92308	-1.89387	0	0	0	0	0	-1.90871	0	0
NM_002764	PRPS1	5631	-1.92308	-1.89284	-1.75439	-1.73071	0	0	0	-1.97317	0	0
NM_014676	PUM1	9698	-1.92308	-1.88931	-2	-2.10186	2.04	2.04246	0	-1.70984	0	0
NM_001328	CTBP1	0	-1.92308	-1.88876	-1.66667	-1.90787	0	0	0	-2.23131	0	0
NM_001328	CTBP1	1487	-1.92308	-1.88876	-1.66667	-1.90787	0	0	0	-2.23131	0	0
NM_177924	ASAH1	427	-1.88679	-1.94004	0	-1.14325	0	0	0	0	0	0
NM_022804	SNRPN /// SNURF	NA	-1.88679	-1.885	0	-2.91525	0	0	0	0	0	0
NM_022804	SNRPN /// SNURF	6638 /// 8926	-1.88679	-1.885	0	-2.91525	0	0	0	0	0	0
NM_004181	UCHL1	7345	-1.88679	-1.88372	0	0	0	0	0	-1.71512	0	0
NM_016404	HSPC152	51504	-1.88679	-1.88105	0	-2.40313	0	0	0	-1.60437	0	0
NM_019006	ZFAND6	54469	-1.88679	-1.87806	-2.12766	-2.12455	0	0	0	-1.74888	0	0
NM_013986	EWSR1	2130	-1.88679	-1.8754	0	0	0	0	0	-2.08129	0	0
NM_004161	RAB1A	5861	-1.88679	-1.87279	0	0	0	0	-2.22222	-2.20718	0	0
BX647087	LOC151162	151162	-1.88679	-1.87254	0	0	0	0	0	0	0	0
NM_177996	EPB41L1	2036	-1.88679	-1.86738	-2.5641	-2.4234	2.03	2.03161	-1.63934	-1.62844	0	0
NM_000146	FTL	2512	-1.88679	-1.86714	0	0	0	0	-1.81818	-1.80431	0	0
NM_000690	ALDH2	217	-1.88679	-1.86659	0	0	0	0	0	-1.64091	0	0
NM_078474	TM2D3	80213	-1.88679	-1.8653	0	0	0	0	-2.43902	-2.42234	0	0
XM_001125916	CHCHD2	51142	-1.88679	-1.8601	0	-1.78437	0	0	-1.92308	-1.8965	0	0
NM_007308	SNCA	6622	-1.88679	-1.85843	0	-1.84593	0	0	-2.12766	-1.1279	0	0
NM_006055	LANCL1	10314	-1.88679	-1.85225	0	1.29656	0	0	0	-2.06026	0	0
NM_001022	RPS19	---	-1.88679	-1.85214	0	1.26463	0	0	-2	-1.96825	0	0
NM_001022	RPS19	6223	-1.88679	-1.85214	0	1.26463	0	0	-2	-1.96825	0	0
NM_001010	RPS6	6194	-1.88679	-1.62563	0	0	0	0	0	-1.93254	0	0
NM_145918	CTSL1	1514	-1.85185	-1.84753	0	-1.44492	0	0	0	-2.05818	0	0
NM_001636	SLC25A6	293	-1.85185	-1.84681	0	0	0	0	0	-1.93576	0	0
NM_024003	L1CAM	3897	-1.85185	-1.84617	0	-2.8635	0	0	0	0	0	0
NM_014575	SCHIP1	29970	-1.85185	-1.84447	0	-2.06704	0	0	0	0	0	0
NM_032144	RAB6A /// RAB6C	5870 /// 84084	-1.85185	-1.84358	0	0	0	0	0	0	0	0
NM_032144	RAB6A /// RAB6C	NA	-1.85185	-1.84358	0	0	0	0	0	0	0	0
NM_005340	HINT1	3094	-1.85185	-1.84257	0	0	0	0	-2.17391	-2.14659	0	0
NM_002805	PSMC5	5705	-1.85185	-1.83486	0	0	0	0	0	-1.74076	0	0
NM_006918	SC5DL	6309	-1.85185	-1.83038	-1.23457	-1.22876	0	0	0	0	0	0
NM_000274	OAT	4942	-1.85185	-1.82861	0	0	0	0	-2	-1.98596	0	0
NM_205768	ZNF238	10472	-1.85185	-1.82243	0	0	0	0	0	-2.07725	0	0
NM_003749	IRS2	8660	-1.85185	-1.68627	0	0	0	0	0	-1.90426	0	0
NM_004905	PRDX6	9588	-1.85185	-1.60353	0	0	0	0	-1.47059	-1.46081	0	0
NM_013387	UCRC	29796	-1.81818	-1.81772	0	-2.48985	0	0	0	-1.53122	0	0
NM_004255	COX5A	9377	-1.81818	-1.81561	0	0	0	0	0	-2.08799	0	0
U90916	C11orf32	442871	-1.81818	-1.81074	0	-2.00884	0	0	0	-1.71621	0	0
NM_001281	TBCB	1155	-1.81818	-1.80639	0	0	0	0	0	-1.78261	0	0
NM_005381	NCL	4691	-1.81818	-1.80038	0	0	0	0	0	-1.83292	0	0
NM_031407	HUWE1	10075	-1.81818	-1.80015	0	0	0	0	-2.12766	-2.10656	0	0
NM_015025	MYT1L	23040	-1.81818	-1.79725	0	0	0	0	-1.78571	-1.78168	0	0
NM_198197	UBE1C	9039	-1.81818	-1.79197	-2.5	-2.44416	0	0	0	0	0	0
NM_006705	GADD45G	10912	-1.81818	-1.78892	0	0	0	0	-2.04082	-2.02775	0	0
W19976	---	0	-1.81818	-1.78801	-1.96078	-1.94835	0	0	0	-1.73159	0	0
NM_002490	NDUFA6	4700	-1.8018	-1.79815	-1.5625	-2.07799	0	0	0	-2.19939	0	0
NM_170665	ATP2A2	488	-1.8018	-1.7933	0	0	0	0	0	0	0	0
XM_940585	LOC645899 /// LOC646195 /// RPS28	NA	-1.78571	-1.78441	0	0	0	0	0	0	0	0
XM_940585	LOC645899 /// LOC646195 /// RPS28	6234 /// 645899 /// 646195	-1.78571	-1.78441	0	0	0	0	0	0	0	0
NM_001688	ATP5F1	515	-1.78571	-1.77783	0	0	0	0	-2.04082	-2.01766	0	0
NM_014500	HTATSF1	27336	-1.78571	-1.76509	0	0	0	0	0	-1.75295	0	1.4513
NM_138610	H2AFY	9555	-1.78571	-1.75836	1.28	1.289	0	0	-2.04082	-2.03456	0	0
XM_001132949	UBC	7316	-1.78571	-1.75654	0	0	0	0	0	-2.02734	0	0
NM_001539	DNAJA1	3301	-1.78571	-1.7554	0	0	0	0	0	-2.14699	0	0
NM_014367	C3orf28	26355	-1.78571	-1.10501	-2.32558	-1.15667	0	0	0	-1.56621	0	0
NM_014335	EID1	23741	-1.76991	-1.75973	0	-2.99332	0	0	0	-1.69987	0	0
NM_001101	ACTB	60	-1.76991	-1.75694	0	0	0	0	0	-1.63074	0	0
NM_178014	TUBB	203068	-1.75439	-1.74524	0	0	0	0	-1.75439	-1.74341	0	0
NM_012264	C22orf5	25829	-1.75439	-1.74428	0	0	0	0	0	0	0	0
NM_005625	SDCBP	6386	-1.75439	-1.74397	0	0	0	0	0	0	0	0
NM_006216	SERPINE2	5270	-1.75439	-1.7429	0	0	0	0	0	-1.65377	0	0
NM_001015	RPS11	6205	-1.75439	-1.74289	0	0	0	0	-2.5	-2.44244	0	0
NM_006082	TUBA1B	10376	-1.75439	-1.74	0	0	0	0	0	0	0	0
NM_002194	INPP1	3628	-1.75439	-1.73804	-2.17391	-2.17261	0	0	0	0	0	0
NM_176801	ADD1	118	-1.75439	-1.73758	0	-1.11449	0	0	0	-1.55906	0	0
NM_002797	PSMB5	5693	-1.75439	-1.73614	0	0	0	0	-2.04082	-2.00865	0	0
NM_003252	TIAL1	7073	-1.75439	-1.73526	0	1.27173	0	0	0	-1.80324	0	0
NM_014944	CLSTN1	22883	-1.75439	-1.73517	0	-2.27078	0	0	0	0	0	0
NM_006400	DCTN2	10540	-1.75439	-1.73321	0	-1.24272	0	0	0	0	0	0
NM_003896	ST3GAL5	8869	-1.75439	-1.72781	-2	-1.98555	0	0	-1.6129	-1.58981	0	0
NM_005801	EIF1	10209	-1.73913	-1.72171	-2.43902	-2.39153	1.71	1.73581	-1.92308	-1.45556	0	0
NM_145690	YWHAZ	7534	-1.73913	-1.71861	0	0	0	0	-1.72414	-1.70227	0	0
NM_002494	NDUFC1	4717	-1.72414	-1.72016	-2.5641	-2.5232	1.88	1.88691	0	0	0	0
NM_000968	RPL4	6124	-1.72414	-1.7181	0	-2.83053	0	0	-1.49254	-1.48839	0	0
NM_002792	PSMA7	5688	-1.72414	-1.7176	-1.78571	-1.77003	0	0	0	0	0	0
NM_198896	RAB6A	5870	-1.72414	-1.71745	0	0	0	0	0	0	0	0
NM_001823	CKB	1152	-1.72414	-1.71703	0	0	0	0	-1.72414	-1.7055	0	0
NM_002046	GAPDH	2597	-1.72414	-1.71597	0	0	0	0	-1.66667	-1.77299	0	0
NM_021980	OPTN	10133	-1.72414	-1.71586	0	0	0	0	0	-2.47842	0	0
NM_006095	ATP8A1	---	-1.72414	-1.71548	0	0	0	0	0	0	0	0
NM_006095	ATP8A1	NA	-1.72414	-1.71548	0	0	0	0	0	0	0	0
NM_005918	MDH2	4191	-1.72414	-1.71522	0	-2.4142	0	0	0	0	0	0
NM_030797	FAM49A	81553	-1.72414	-1.71275	-2.04082	-1.15933	0	0	0	0	0	0
NM_014462	LSM1	27257	-1.72414	-1.71246	0	0	0	0	0	0	0	0
NM_001018161	PON2	5445	-1.72414	-1.71232	0	0	0	0	0	-1.43604	0	0
NM_012459	TIMM8B	26521	-1.72414	-1.71009	0	0	0	0	-2.27273	-2.25179	0	0
NM_020126	SPHK2	56848	-1.72414	-1.70624	0	-1.99769	0	0	0	0	0	0
NM_013242	C16orf80	29105	-1.72414	-1.70605	0	-1.6822	0	0	-1.72414	-1.72144	0	0
NM_052834	WDR7	23335	-1.72414	-1.7059	0	0	0	0	0	0	0	0
NM_015921	CUTA	51596	-1.72414	-1.7036	0	0	0	0	0	-1.8637	0	0
NM_033251	RPL13	6137	-1.72414	-1.70212	0	0	0	0	-1.5625	-1.64831	0	0
NM_139267	STARD7	56910	-1.72414	-1.70016	0	-2.52648	0	0	0	0	0	0
NM_017761	PNRC2	55629	-1.72414	-1.69961	0	-1.94015	0	0	0	0	0	0
NM_004788	UBE4A	9354	-1.72414	-1.69842	-2.43902	-2.41205	0	0	0	0	0	0
NM_001152	SLC25A5	292	-1.72414	-1.69697	0	0	0	0	-2.04082	-2.03427	0	0
NM_003828	MTMR1	8776	-1.72414	-1.69674	-1.96078	-1.90742	0	0	0	0	0	0
NM_004074	COX8A	1351	-1.72414	-1.69623	0	-2.00045	0	0	0	-1.49258	0	0
NM_002097	GTF3A	2971	-1.72414	-1.61563	0	0	0	0	0	0	0	0
NM_007096	CLTA	1211	-1.72414	-1.61196	0	-1.99556	0	0	1.27	-1.55598	0	0
NM_004685	MTMR6	9107	-1.69492	-1.69452	0	0	0	0	0	-1.43588	0	0
NM_012290	TLK1	9874	-1.69492	-1.69256	0	-1.68543	0	0	0	0	0	0
XM_001130742	ATP6V0C	527	-1.69492	-1.69216	-1.88679	-2.14774	0	0	0	0	0	0
NM_030752	TCP1	6950	-1.69492	-1.6894	-2.22222	-2.17505	0	0	0	0	0	0
NM_012394	PFDN2	5202	-1.69492	-1.68862	0	0	0	0	0	-1.54307	0	0
NM_021963	NAP1L2	4674	-1.69492	-1.68835	0	0	0	0	-1.72414	-1.71278	0	0
NM_006808	SEC61B	10952	-1.69492	-1.68581	0	0	0	0	-1.63934	-1.62026	0	0
NM_020739	CCPG1	9236	-1.69492	-1.68248	1.21	-1.14856	0	0	0	0	0	0
NM_201517	H2AFV	94239	-1.69492	-1.68176	0	-1.06998	0	0	0	0	0	0
NM_002715	PPP2CA	5515	-1.69492	-1.68158	-2.63158	-2.5801	0	0	0	0	0	0
NM_014402	UQCRQ	27089	-1.69492	-1.67967	0	0	0	0	0	-1.67282	0	0
NM_002834	PTPN11	5781	-1.69492	-1.67768	-2.32558	-2.3087	0	0	0	0	0	0
NM_003931	WASF1	8936	-1.69492	-1.67722	0	0	0	0	-1.53846	-1.53591	0	0
NM_019000	FAM134B	54463	-1.69492	-1.67422	-1.63934	-1.62085	0	0	0	0	0	0
U79277	---	0	-1.69492	-1.67375	0	0	0	0	0	-1.85191	0	0
XM_936467	BEXL1	56271	-1.69492	-1.66977	0	-1.84493	0	0	0	-1.58069	0	0
NM_015980	HMP19	51617	-1.69492	-1.66942	0	0	0	0	0	0	0	0
NM_001863	COX6B1	1340	-1.69492	-1.6685	0	-1.68569	0	0	0	0	0	0
NM_177424	STX12	23673	-1.69492	-1.52749	-1.66667	-1.65134	0	0	0	0	0	0
NM_198902	TSPAN3	10099	-1.66667	-1.6652	0	0	0	0	0	-1.65634	0	0
NM_014710	GPRASP1	9737	-1.66667	-1.66281	0	-2.0496	0	0	0	0	0	0
NM_138793	CANT1	124583	-1.66667	-1.66261	-2.27273	-1.89241	0	0	0	0	0	0
NM_030796	ECOP	81552	-1.66667	-1.66239	0	0	0	0	0	-1.7881	0	0
XM_001128317	AATK	9625	-1.66667	-1.66174	-2.5641	-2.53768	0	0	0	0	0	0
NM_003204	NFE2L1	4779	-1.66667	-1.6605	-2.27273	-2.34131	0	0	0	-1.73477	0	0
NM_002489	NDUFA4	4697	-1.66667	-1.65952	0	0	0	0	-1.69492	-1.68671	0	0
NM_002386	TUBB3	10381	-1.66667	-1.65633	0	-2.36557	0	0	-2.32558	-1.63887	0	0
NM_021824	NIF3L1	60491	-1.66667	-1.65502	-1.6129	-1.58931	0	0	0	-1.68932	0	0
NM_001880	ATF2	1386	-1.66667	-1.65312	0	0	0	0	0	0	0	0
NM_002337	LRPAP1	4043	-1.66667	-1.65263	0	0	0	0	0	-1.81496	0	0
NM_003042	SLC6A1	6529	-1.66667	-1.65085	-1.85185	-1.8306	0	0	-1.5625	-1.55493	0	0
NM_005875	EIF1B	10289	-1.66667	-1.64919	0	0	0	0	0	-1.75119	0	0
NM_016107	ZFR	51663	-1.66667	-1.64839	0	-1.89656	0	0	0	-1.5207	0	0
NM_020372	SLC22A17	51310	-1.66667	-1.64803	0	-2.72253	0	0	0	0	0	0
NM_003932	ST13	6767	-1.66667	-1.64785	-1.66667	-1.64029	1.52	1.52419	0	0	0	0
XM_001128441	RBBP7	5931	-1.66667	-1.64754	0	0	0	0	-1.85185	-1.82157	0	0
NM_012341	GTPBP4	23560	-1.66667	-1.64626	0	-1.34327	0	0	-1.81818	-1.80201	0	0
NM_003315	DNAJC7	7266	-1.66667	-1.64217	-2.7027	-2.6466	1.77	1.77773	0	0	0	0
XM_001133729	C7orf28A	51622	-1.66667	-1.6417	0	0	0	0	-1.63934	-1.61641	0	0
NM_004344	CETN2	1069	-1.66667	-1.64104	0	0	0	0	0	-1.66206	0	0
NM_004528	MGST3	4259	-1.66667	-1.64045	0	0	0	0	0	0	0	0
NM_003903	CDC16	8881	-1.66667	-1.58644	0	-1.83788	0	0	0	0	0	0
XM_001134037	RPL23A	6147	-1.66667	-1.56449	0	0	0	0	-1.85185	-1.84907	0	1.80618
NM_206909	PSD3	23362	-1.65289	-1.64892	0	0	0	0	-1.6129	-1.73895	0	0
NM_014844	KIAA0329	9895	-1.65289	-1.64451	-2.38095	-2.36395	0	0	0	0	0	0
NM_003316	TTC3	7267	-1.65289	-1.63879	0	-1.66995	0	2.98398	0	-1.7316	0	0
NM_006888	CALM1	801	-1.63934	-2.48715	0	-2.03198	0	0	-1.63934	-1.63576	0	0
NM_004901	ENTPD4	9583	-1.63934	-1.63585	0	-2.2347	0	0	0	0	0	0
NM_014372	RNF11	26994	-1.63934	-1.63078	0	-2.00275	0	0	0	0	0	0
NM_018683	ZNF313	55905	-1.63934	-1.62593	0	-1.37098	0	0	0	-1.63797	0	0
NM_032704	TUBA1C	84790	-1.63934	-1.62529	0	0	0	0	0	-1.60674	0	0
NM_003752	EIF3S8 /// LOC728689	728689 /// 8663	-1.63934	-1.62391	0	-2.03541	0	0	0	0	0	0
NM_003752	EIF3S8 /// LOC728689	NA	-1.63934	-1.62391	0	-2.03541	0	0	0	0	0	0
NM_005166	APLP1	333	-1.63934	-1.62261	0	-2.15342	0	0	0	0	0	0
NM_002803	PSMC2	5701	-1.63934	-1.62076	0	0	0	0	0	-1.75433	0	0
NM_003938	AP3D1	8943	-1.63934	-1.62006	0	-2.29526	0	0	0	0	0	0
NM_203459	CAMSAP1L1	23271	-1.63934	-1.61997	0	-2.04024	0	0	0	-1.45527	0	0
NM_006265	RAD21	5885	-1.63934	-1.61465	0	0	0	0	-1.6129	-1.60124	0	0
NM_004508	IDI1	3422	-1.63934	-1.50864	0	0	0	0	-1.88679	-1.76491	0	0
NM_130843	PTPRN2	5799	-1.62602	-1.61796	-2.06186	-2.04249	1.97	1.97324	0	0	0	0
NM_030971	SFXN3	81855	-1.6129	-1.61135	-2.5641	-2.52589	0	0	0	0	0	0
NM_014874	MFN2	9927	-1.6129	-1.61022	0	0	0	0	0	0	0	0
XM_001131387	ATR	545	-1.6129	-1.60748	0	-1.87373	0	0	0	0	0	0
XM_929797	FAM128A	653784	-1.6129	-1.60484	0	-1.64536	0	0	0	-1.58289	0	0
NM_030795	STMN4	81551	-1.6129	-1.60226	0	0	0	0	0	-1.74791	0	0
NM_003469	SCG2	7857	-1.6129	-1.60011	0	0	0	0	0	0	0	0
NM_014901	RNF44	22838	-1.6129	-1.59983	0	-1.67926	0	0	0	0	0	0
NM_006356	ATP5H	10476	-1.6129	-1.59695	0	-1.85411	0	0	-1.44928	-1.43904	0	0
NM_005998	CCT3	7203	-1.6129	-1.59637	0	0	0	0	0	-1.68044	0	0
NM_006284	TAF10	6881	-1.6129	-1.59458	0	-1.8825	0	0	0	-1.44437	0	0
XM_001133271	KPNA2	3838	-1.6129	-1.59383	0	0	0	0	0	0	0	0
NM_015229	KIAA0664	23277	-1.6129	-1.59272	0	-2.39913	0	0	0	0	0	0
NM_133499	SYN1	6853	-1.6129	-1.58985	-2.12766	-2.0902	0	0	0	0	0	0
NM_130440	PTPRF	5792	-1.6129	-1.58947	-2.04082	-2.00723	0	0	-1.38889	-1.38689	0	0
NM_031442	TMEM47	83604	-1.6129	-1.58932	0	-1.75361	0	0	0	0	0	0
NM_005105	RBM8A	9939	-1.6129	-1.58767	0	1.01749	0	0	-1.66667	-1.64712	0	0
NM_172209	TAPBP	6892	-1.6129	-1.58743	-2.04082	-2.0227	0	0	0	0	0	0
NM_001012452	GOLGA8E /// GOLGA8G	NA	-1.6	-1.59153	-3.57143	-3.55047	0	0	0	0	0	0
NM_001012452	GOLGA8E /// GOLGA8G	283768 /// 390535	-1.6	-1.59153	-3.57143	-3.55047	0	0	0	0	0	0
NM_005594	NACA	4666	-1.6	-1.58771	0	0	0	0	-1.35135	-1.35866	0	0
NM_005721	ACTR3	10096	-1.5873	-2.14442	0	-4.72883	0	0	0	0	0	0
NM_014961	RUFY3	22902	-1.5873	-2.0744	0	0	1.58	1.5888	0	0	0	0
NM_198941	SERINC3	10955	-1.5873	-1.94325	0	-3.11937	0	0	-1.85185	-1.82377	0	0
NM_203463	LASS6	253782	-1.5873	-1.58723	0	0	0	0	0	0	0	0
NM_020338	ZMIZ1	57178	-1.5873	-1.58391	0	0	0	0	0	-1.45789	0	0
XM_001130537	ERH	2079	-1.5873	-1.58337	0	0	0	0	0	0	0	0
NM_016292	TRAP1	10131	-1.5873	-1.58259	0	0	0	0	0	-1.72728	0	0
NM_033360	KRAS	3845	-1.5873	-1.5823	0	-1.8009	0	0	-1.72414	-1.69734	0	0
NM_018946	NANS	54187	-1.5873	-1.57979	0	-1.87313	0	0	0	0	0	0
NM_001028	RPS25	6230	-1.5873	-1.579	0	0	0	0	-1.81818	-1.80315	0	0
NM_014444	76P	27229	-1.5873	-1.57877	0	-2.22462	0	0	0	0	0	0
NM_002539	ODC1	4953	-1.5873	-1.57818	0	-1.47782	0	0	-1.63934	-1.62398	0	0
NM_023019	DCTN1	1639	-1.5873	-1.57766	0	0	0	0	0	0	0	0
NM_004521	KIF5B	3799	-1.5873	-1.57737	0	0	0	0	-1.49254	-1.01221	0	0
NM_007069	HRASLS3	11145	-1.5873	-1.57342	0	0	0	0	0	-1.5652	0	0
NM_199483	C20orf24	55969	-1.5873	-1.57326	0	-1.68806	0	0	0	0	0	0
NM_003760	EIF4G3	8672	-1.5873	-1.57323	-2.32558	-2.29535	0	0	0	0	0	0
NM_006644	HSPH1	10808	-1.5873	-1.5728	0	0	0	0	0	-1.47175	0	0
NM_006815	TMED2	10959	-1.5873	-1.5715	0	1.37342	0	0	0	-1.71555	0	0
XM_942712	MGC87895 /// RPS14	6208 /// 644068	-1.5873	-1.57107	0	0	0	0	-1.66667	-1.65115	0	0
XM_942712	MGC87895 /// RPS14	NA	-1.5873	-1.57107	0	0	0	0	-1.66667	-1.65115	0	0
NM_015005	KIAA0284	283638	-1.5873	-1.57096	0	-1.88409	0	0	0	0	0	0
NM_002998	SDC2	6383	-1.5873	-1.56907	0	-1.49499	0	0	0	-1.60273	0	0
NM_006402	HBXIP	10542	-1.5873	-1.567	0	0	0	0	-1.63934	-1.62038	0	0
NM_007103	NDUFV1	4723	-1.5873	-1.56586	0	0	0	0	0	-1.50103	0	0
NM_005066	SFPQ	6421	-1.5873	-1.47863	0	-1.85261	0	0	0	0	0	0
NM_138970	NRXN3	9369	-1.5625	-1.56055	0	-1.66151	0	0	0	0	0	0
NM_014732	KIAA0513	9764	-1.5625	-1.5572	0	0	0	0	0	0	0	0
NM_003009	SEPW1	6415	-1.5625	-1.55717	-2	-1.97947	0	0	0	0	0	0
NM_006570	RRAGA	10670	-1.5625	-1.55621	0	-1.90312	0	0	0	0	0	0
NM_014445	SERP1	27230	-1.5625	-1.55576	0	0	0	0	-1.5873	-1.58617	0	0
NM_002737	PRKCA	5578	-1.5625	-1.55545	0	1.25447	0	0	-1.5625	-1.54331	0	0
NM_004844	SH3BP5	9467	-1.5625	-1.55539	0	0	0	0	-1.5625	-1.55386	0	0
NM_000972	RPL7A	6130	-1.5625	-1.55481	0	0	0	0	-1.5625	-1.54341	0	0
XM_945888	LOC201229	201229	-1.5625	-1.55416	0	-1.69443	0	0	0	0	0	0
NM_005104	BRD2	6046	-1.5625	-1.55361	0	0	0	0	0	-1.47086	0	0
NM_003946	NOL3	8996	-1.5625	-1.55231	-1.94175	-1.92059	0	0	0	0	0	0
XM_001133189	INPP5A	3632	-1.5625	-1.5505	0	0	0	0	0	0	0	0
NM_006842	SF3B2	10992	-1.5625	-1.5497	0	-1.61293	0	0	0	0	0	0
NM_014292	CBX6	23466	-1.5625	-1.54953	-2.12766	-2.12551	0	0	0	0	0	0
NM_021962	ABR	29	-1.5625	-1.54824	0	-1.02124	0	0	0	-1.45985	0	0
NM_017594	DIRAS2	54769	-1.5625	-1.54737	0	0	0	0	0	-1.53342	0	0
NM_001683	ATP2B2	491	-1.5625	-1.54702	0	0	0	0	0	-1.4031	0	0
NM_014015	DEXI	28955	-1.5625	-1.5467	-1.47059	-1.45282	0	0	-1.6129	-1.59181	0	0
NM_002014	FKBP4	2288	-1.5625	-1.54627	0	-2.09838	0	0	0	0	0	0
NM_003133	SRP9	6726	-1.5625	-1.54469	0	0	0	0	0	-1.51006	0	0
NM_002775	HTRA1	5654	-1.5625	-1.54439	0	0	0	0	0	-1.33381	0	0
NM_000984	RPL23A	6147	-1.5625	-1.54416	0	0	0	0	-1.81818	-1.78582	0	0
NM_006367	CAP1	10487	-1.5625	-1.54256	0	-1.81038	0	0	0	0	0	0
NM_006720	ABLIM1	3983	-1.5625	-1.54166	0	0	0	0	0	-1.4264	0	0
NM_054025	B3GAT1	27087	-1.5625	-1.54038	0	0	0	0	-1.72414	-1.70671	0	0
NM_000857	GUCY1B3	2983	-1.5625	-1.53924	0	0	0	0	-1.66667	-1.66477	0	0
NM_016577	RAB6B	51560	-1.5625	-1.3819	0	0	0	0	-1.5625	-1.54659	0	0
NM_000517	HBA1	3039	-1.55039	-1.28412	0	0	0	0	-1.33333	-1.3352	0	0
NM_000517	HBA1 /// HBA2	NA	-1.55039	-1.28412	0	0	0	0	-1.33333	-1.3352	0	0
NM_012249	RHOQ	23433	-1.53846	-1.53732	0	-1.48396	0	0	0	-1.57241	0	0
NM_182739	NDUFB6	4712	-1.53846	-1.53696	0	0	0	0	-1.63934	-1.63749	0	0
Z43837	---	0	-1.53846	-1.5368	0	0	0	0	-1.72414	-1.71029	0	0
NM_002633	PGM1	5236	-1.53846	-1.5354	0	0	0	0	-1.81818	-1.79966	0	0
NM_173834	YIPF6	286451	-1.53846	-1.53465	0	-1.76648	0	0	0	0	0	0
NM_015535	LOC26010	26010	-1.53846	-1.53331	0	0	0	0	-1.53846	-1.51865	0	0
NM_003072	SMARCA4	6597	-1.53846	-1.53195	-1.47059	-1.50992	0	0	0	-2.01158	0	0
NM_002487	NDN	4692	-1.53846	-1.53186	0	0	0	0	0	-1.60313	0	0
NM_139279	MCFD2	90411	-1.53846	-1.53157	0	0	0	0	0	0	0	0
NM_198262	RSRC2	65117	-1.53846	-1.53146	0	0	0	0	-1.75439	-1.73942	0	0
NM_007285	GABARAPL2	11345	-1.53846	-1.5312	0	-1.54316	0	0	-1.51515	-1.50487	0	0
NM_144497	AKAP12	9590	-1.53846	-1.52991	0	0	0	0	-1.78571	-1.78123	0	0
NM_006145	DNAJB1	3337	-1.53846	-1.52958	0	1.28124	0	0	0	-1.44881	0	0
NM_006024	TAX1BP1	8887	-1.53846	-1.52881	0	-1.88783	0	0	0	0	0	0
NM_018127	ELAC2	60528	-1.53846	-1.52768	-2.12766	-2.1273	0	0	0	0	0	0
NM_178124	CXorf40A	91966	-1.53846	-1.52638	-3.0303	-1.92612	0	0	0	-1.58442	0	0
NM_178124	CXorf40A /// CXorf40B	NA	-1.53846	-1.52638	-3.0303	-1.92612	0	0	0	-1.58442	0	0
NM_021132	PPP3CB	5532	-1.53846	-1.52627	0	0	0	0	0	-1.62404	0	0
NM_178237	EXOC1	55763	-1.53846	-1.5259	0	0	0	0	0	-1.72915	0	0
NM_013236	ATXN10	25814	-1.53846	-1.52546	-1.96078	-1.92458	0	0	0	0	0	0
NM_004776	B4GALT5	9334	-1.53846	-1.52387	-1.36986	-1.35718	0	0	0	0	0	0
NM_001024662	RPL6	6128	-1.53846	-1.5238	0	-1.60822	0	0	-1.49254	-1.47653	0	0
XM_942694	C19orf7	23211	-1.53846	-1.52327	-2.08333	-2.0653	0	0	0	0	0	0
NM_012215	MGEA5	10724	-1.53846	-1.52123	0	-2.04329	0	0	0	0	0	0
NM_000289	PFKM	5213	-1.53846	-1.51993	0	0	0	0	0	-1.77447	0	0
NM_002129	HMGB2	3148	-1.53846	-1.51777	0	0	0	0	-1.75439	-1.72877	0	0
NM_006513	SARS	6301	-1.53846	-1.51755	0	0	0	0	0	0	0	0
NM_177542	SNRPD2	6633	-1.53846	-1.51573	0	0	0	0	0	0	0	0
NM_015060	KIAA0241	23080	-1.53846	-1.51569	0	-1.63417	0	0	0	0	0	0
NM_014412	CACYBP	27101	-1.53846	-1.50198	0	-1.59691	0	0	0	0	0	0
NM_006559	KHDRBS1	10657	-1.52672	-1.51474	0	0	0	0	-1.75439	-1.748	0	0
NM_198530	MXRA7	439921	-1.51515	-1.51429	0	-1.37043	0	0	0	0	0	0
NM_001015001	CKMT1A /// CKMT1B	NA	-1.51515	-1.51281	0	0	0	0	-1.5625	-1.55634	0	0
NM_001015001	CKMT1A /// CKMT1B	1159 /// 548596	-1.51515	-1.51281	0	0	0	0	-1.5625	-1.55634	0	0
NM_014623	MEA1	4201	-1.51515	-1.51146	0	0	0	0	0	0	0	0
NM_016002	SCCPDH	51097	-1.51515	-1.5114	-2.38095	-2.33311	1.63	1.63703	0	0	0	0
NM_003304	TRPC1	7220	-1.51515	-1.50855	0	0	0	0	-1.53846	-1.52308	0	0
NM_015530	GORASP2	26003	-1.51515	-1.50544	0	-1.33207	0	0	0	-1.50626	0	0
NM_024113	C11orf49	79096	-1.51515	-1.50543	0	-1.73853	0	0	0	0	0	0
NM_001321	CSRP2	1466	-1.51515	-1.50418	0	0	0	0	0	0	0	0
NM_181443	BTBD3	22903	-1.51515	-1.50351	0	0	0	0	-1.47059	-1.4581	0	0
NM_005694	COX17	10063	-1.51515	-1.49907	0	0	0	0	-1.63934	-1.62682	0	0
NM_003670	BHLHB2	8553	-1.51515	-1.49897	0	0	0	0	-1.6129	-1.60371	0	0
NM_006694	JTB	10899	-1.51515	-1.49796	0	0	0	0	-1.63934	-1.63216	0	0
NM_004627	WRB	7485	-1.51515	-1.49756	0	0	0	0	-1.88679	-1.8634	0	0
NM_001320	CSNK2B	1460	-1.51515	-1.49337	-1.75439	-1.74712	0	0	0	0	0	0
NM_021204	ENOPH1	58478	-1.51515	-1.49308	0	-1.48563	0	0	0	-1.49312	0	0
NM_003400	XPO1	7514	-1.51515	-1.49284	-1.78571	-1.77995	1.46	1.46038	-1.33333	-1.32948	0	0
NM_007178	STRAP	11171	-1.51515	-1.49254	0	0	0	0	0	-1.56684	0	0
NM_012245	SNW1	22938	-1.51515	-1.02933	0	1.34181	0	0	0	-1.48516	0	0
NM_133259	LRPPRC	10128	-1.50376	-1.49808	0	-1.60652	0	0	0	-1.70852	0	0
NM_015917	GSTK1	373156	-1.49254	-1.49126	0	-1.64798	0	0	0	0	0	0
NM_014841	SNAP91	9892	-1.49254	-1.49113	0	0	0	0	0	0	0	0
NM_205842	NCKAP1	10787	-1.49254	-1.49048	0	0	0	0	-1.47059	-1.46117	0	0
NM_006886	ATP5E	514	-1.49254	-1.48973	0	0	0	0	0	0	0	0
NM_005826	HNRPR	10236	-1.49254	-1.48906	0	0	0	0	-1.5625	-1.55433	0	0
NM_005174	ATP5C1	509	-1.49254	-1.48568	0	0	0	0	0	-1.83368	0	0
NM_002883	RANGAP1	5905	-1.49254	-1.48505	0	0	0	0	0	0	0	0
NM_005745	BCAP31	10134	-1.49254	-1.48504	0	-1.67596	0	0	0	0	0	0
NM_002240	KCNJ6	3763	-1.49254	-1.48252	0	-1.66576	0	0	0	0	0	0
NM_078480	SIAHBP1	22827	-1.49254	-1.48249	0	0	0	0	0	-1.53625	0	0
NM_004713	SDCCAG1	9147	-1.49254	-1.48229	0	0	0	0	0	-1.52151	0	0
NM_020232	TNFSF5IP1	56984	-1.49254	-1.48209	0	-1.85526	0	0	0	0	0	0
NM_013264	DDX25	29118	-1.49254	-1.48113	0	0	0	0	-1.5873	-1.57593	0	0
NM_004615	TSPAN7	7102	-1.49254	-1.47999	0	-1.96984	0	0	0	0	0	0
NM_000183	HADHB	3032	-1.49254	-1.4797	0	0	0	0	-1.49254	-1.49252	0	0
NM_006416	SLC35A1	10559	-1.49254	-1.47816	-1.78571	-1.76734	0	0	-1.36986	-1.35934	0	0
NM_017583	TRIM44	54765	-1.49254	-1.47789	-1.66667	-1.64214	0	0	0	0	0	0
NM_002791	PSMA6	5687	-1.49254	-1.47647	0	0	0	0	0	-1.40247	0	0
NM_001605	AARS	16	-1.49254	-1.47512	0	0	0	0	-1.49254	-1.49075	0	0
NM_014969	WDR47	22911	-1.49254	-1.47478	0	0	0	0	0	-1.49811	0	0
NM_024292	UBL5	59286	-1.49254	-1.47352	0	0	0	0	-1.72414	-1.70825	0	0
NM_001039842	LOC339229	339229	-1.49254	-1.47343	0	-1.97754	0	0	0	0	0	0
NM_014889	PITRM1	10531	-1.49254	-1.47119	0	-1.4423	0	0	0	-1.48573	0	0
NM_183004	EIF5	1983	-1.49254	-1.45582	0	0	0	0	-1.6129	-1.60105	0	0
NM_201626	USP33	23032	-1.49254	-1.43983	0	0	0	0	0	-1.50585	0	0
NM_138736	GNAO1	2775	-1.47059	-1.63457	-2.77778	-2.77591	0	0	0	-1.37475	0	0
NM_032870	C6orf111	25957	-1.47059	-1.46933	0	0	0	0	0	-1.33648	0	0
CA411999	---	0	-1.47059	-1.46805	-1.66667	-1.64597	0	0	-1.38889	-1.38049	0	0
NM_018400	SCN3B	55800	-1.47059	-1.46658	0	0	0	0	-1.49254	-1.47761	0	0
XM_001132122	NUAK1	9891	-1.47059	-1.46518	0	-1.58398	0	0	0	-1.41006	0	0
NM_183394	CADPS	8618	-1.47059	-1.46122	-1.63934	-1.62404	0	0	0	-1.36641	0	0
NM_198155	C21orf33	8209	-1.47059	-1.45891	0	0	0	0	-1.51515	-1.5113	0	0
NM_006476	ATP5L	10632	-1.47059	-1.45828	0	-1.31949	0	0	-1.47059	-1.48775	0	0
W27248	---	0	-1.47059	-1.45747	0	-1.67704	0	0	0	0	0	0
NM_006070	TFG	10342	-1.47059	-1.45574	0	0	0	0	0	0	0	0
XR_019461	PARP1	142	-1.47059	-1.45496	0	-1.4501	0	0	0	-1.45785	0	0
NM_006430	CCT4	10575	-1.47059	-1.45334	0	0	0	0	-1.75439	-1.75069	0	0
NM_153746	ZDHHC14	79683	-1.47059	-1.4519	0	0	0	0	0	-1.63072	0	0
NM_004595	SMS	6611	-1.47059	-1.45186	0	-1.28126	0	0	0	0	0	0
NM_001365	DLG4	1742	-1.47059	-1.45074	0	0	0	0	0	-1.46791	0	0
NM_006159	NELL2	4753	-1.47059	-1.45018	0	0	0	0	-1.5625	-1.55992	0	0
NM_001416	EIF4A1	1973	-1.45985	-1.45492	0	-1.31596	0	0	-1.38889	-1.50866	0	0
NM_003463	PTP4A1	7803	-1.44928	-1.44881	0	0	0	0	0	0	0	0
NM_003794	SNX4	8723	-1.44928	-1.4484	0	-1.25544	0	0	0	-1.54605	0	0
NM_005439	MLF2	8079	-1.44928	-1.44633	0	-2.14206	0	1.65442	0	0	0	0
NM_031314	HNRPC	3183	-1.44928	-1.44615	-2.43902	-2.40453	1.905	1.91128	0	-1.57276	0	0
NM_017491	WDR1	9948	-1.44928	-1.44444	0	0	0	0	-1.6129	-1.59906	0	0
NM_007355	HSP90AB1	3326	-1.44928	-1.44441	0	0	0	0	-1.31579	-1.31196	0	0
NM_198723	TCEA2	6919	-1.44928	-1.44417	-1.69492	-1.68597	0	0	0	0	0	0
XM_001133620	LOC728215 /// LOC731895	728215 /// 731895	-1.44928	-1.44278	0	-1.66902	0	0	0	0	0	0
XM_001133620	LOC728215 /// LOC731895	NA	-1.44928	-1.44278	0	-1.66902	0	0	0	0	0	0
NM_015033	FNBP1	23048	-1.44928	-1.44212	0	0	0	0	-1.33333	-1.32636	0	0
NM_138578	BCL2L1	598	-1.44928	-1.44204	0	0	0	0	0	-1.37583	0	0
NM_030571	NDFIP1	80762	-1.44928	-1.43861	0	0	0	0	0	0	0	0
NM_133344	RAD17	5884	-1.44928	-1.4386	1.47	1.44427	0	0	0	0	0	0
NM_001428	ENO1	2023	-1.44928	-1.43751	0	0	0	0	0	0	0	0
NM_003639	IKBKG	8517	-1.44928	-1.43635	-1.85185	-1.83335	0	0	0	0	0	0
NM_006835	CCNI	10983	-1.44928	-1.43554	0	0	0	0	0	0	0	0
NM_015834	ADARB1	104	-1.44928	-1.43461	1.31	1.31013	0	0	0	0	0	0
NM_012111	AHSA1	10598	-1.44928	-1.43239	0	0	0	0	0	0	0	0
NM_000143	FH	2271	-1.43885	-1.42292	0	-1.60152	0	0	0	0	0	0
NM_176863	PSME3	10197	-1.43885	-1.38793	0	-1.47342	0	0	0	-1.48663	0	0
NM_004809	STOML1	9399	-1.42857	-1.81122	-2.77778	-2.71572	0	0	0	0	0	0
NM_001008567	TSC1	7248	-1.42857	-1.42648	0	0	0	0	-1.53846	-1.52876	0	0
W28152	---	0	-1.42857	-1.42585	0	-1.81317	0	0	0	0	0	0
NM_019056	NDUFB11	54539	-1.42857	-1.42563	-1.63934	-1.63653	0	0	0	0	0	0
NM_003022	SH3BGRL	6451	-1.42857	-1.42542	0	0	0	0	0	0	0	0
NM_001357	DHX9	1660	-1.42857	-1.42482	0	0	0	0	0	0	0	0
NM_002712	PPP1R7	5510	-1.42857	-1.42357	0	-1.39548	0	0	0	0	0	0
NM_005500	SAE1	10055	-1.42857	-1.41979	-1.69492	-1.68017	0	0	0	0	0	0
NM_000430	PAFAH1B1	5048	-1.42857	-1.41916	-1.63934	-1.62167	0	0	-1.51515	-1.49884	0	0
NM_018229	C14orf108	55745	-1.42857	-1.41896	0	-1.46834	0	0	0	-1.38701	0	0
NM_002157	HSPE1	3336	-1.42857	-1.41599	0	-1.48641	0	0	-1.38889	-1.37096	0	0
NM_002954	RPS27A	6233	-1.42857	-1.41541	0	0	0	0	-1.47059	-1.4498	0	0
NM_006431	CCT2	10576	-1.42857	-1.41502	0	0	0	0	-1.53846	-1.53391	0	0
NM_006320	PGRMC2	10424	-1.42857	-1.40964	0	0	0	0	-1.75439	-1.74009	0	0
NM_005803	FLOT1	10211	-1.41844	-1.40778	-1.05263	-1.7049	0	0	0	0	0	0
NM_002254	KIF3C	3797	-1.41844	-1.40508	0	-1.28191	0	0	0	-1.77043	0	0
NM_004087	DLG1	1739	-1.40845	-1.40755	0	-1.76324	0	0	0	0	0	0
NM_014061	MAGEH1	28986	-1.40845	-1.4072	0	0	0	0	-1.6129	-1.5946	0	0
NM_006938	SNRPD1	6632	-1.40845	-1.40547	0	-1.59031	-1.42857	-1.41699	0	0	0	0
NM_080792	SIRPA	140885	-1.40845	-1.404	0	0	0	0	0	-1.0332	0	0
XM_936510	KIAA1644	85352	-1.40845	-1.40337	0	-1.71035	0	0	0	-1.3727	0	0
NM_016437	TUBG2	27175	-1.40845	-1.40289	0	-1.46092	0	0	0	-1.37228	0	0
XM_934503	FAM91A2	57234	-1.40845	-1.40004	0	0	0	0	-1.35135	-1.33879	0	0
NM_006077	CBARA1	10367	-1.40845	-1.3981	0	-1.71523	0	0	0	0	0	0
NM_138558	PPP1R8	5511	-1.40845	-1.39743	0	-1.39161	0	0	0	0	0	0
NM_002415	MIF	4282	-1.40845	-1.39662	0	0	0	0	0	0	0	0
NM_006141	DYNC1LI2	1783	-1.40845	-1.39345	0	0	0	0	-1.49254	-1.47085	0	0
NM_014329	EDC4	23644	-1.40845	-1.39299	0	0	0	0	-1.40845	-1.39556	0	0
NM_032667	BSCL2 /// HNRPUL2	NA	-1.40845	-1.39261	0	0	0	0	0	-1.50708	0	0
NM_032667	BSCL2 /// HNRPUL2	221092 /// 26580	-1.40845	-1.39261	0	0	0	0	0	-1.50708	0	0
NM_017526	LEPR /// LEPROT	3953 /// 54741	-1.40845	-1.39179	-1.51515	-1.49346	0	0	-1.35135	-1.34467	0	0
NM_017526	LEPR /// LEPROT	NA	-1.40845	-1.39179	-1.51515	-1.49346	0	0	-1.35135	-1.34467	0	0
NM_001207	BTF3	689	-1.38889	-1.44527	0	0	0	0	0	-1.47189	0	0
NM_198901	SRI	6717	-1.38889	-1.40055	0	-1.48101	0	0	0	0	0	0
NM_000558	HBA2	3040	-1.38889	-1.38807	0	0	0	0	0	-1.48661	0	0
NM_182744	NBL1	4681	-1.38889	-1.38787	-1.81818	-1.80418	0	0	0	0	0	0
NM_198401	ANKRD46	157567	-1.38889	-1.38606	0	-1.54007	0	0	0	0	0	0
XM_001128983	DDB1	1642	-1.38889	-1.38516	0	0	0	0	-1.49254	-1.48816	0	0
NM_001568	EIF3S6	3646	-1.38889	-1.38468	0	-1.6165	0	0	0	0	0	0
NM_198061	CES2	8824	-1.38889	-1.38396	-1.47059	-1.00833	0	0	0	0	0	0
NM_015328	KIAA0828	23382	-1.38889	-1.38392	-1.88679	-1.8544	0	0	0	0	0	0
NM_031992	EIF4H	7458	-1.38889	-1.38359	0	0	0	0	-1.51515	-1.50541	0	0
NM_001512	GSTA4	2941	-1.38889	-1.38322	0	0	0	0	-1.38889	-1.38888	0	0
NM_198397	CACNA1G	8913	-1.38889	-1.37913	0	-1.63711	0	0	0	0	0	0
NM_006324	CFDP1	10428	-1.38889	-1.37889	0	0	0	0	-1.5873	-1.57849	0	0
NM_006156	NEDD8	4738	-1.38889	-1.37839	0	0	0	0	0	-1.32393	0	0
NM_014634	PPM1F	9647	-1.38889	-1.37828	0	-1.51351	0	0	0	0	0	0
NM_003458	BSN	8927	-1.38889	-1.37826	0	0	0	0	-1.2987	-1.29559	0	0
NM_002376	MARK3	4140	-1.38889	-1.37804	0	0	0	0	0	-1.44941	0	0
NM_033301	RPL8	6132	-1.38889	-1.3775	0	0	0	0	-1.44928	-1.43434	0	0
NM_004551	NDUFS3	4722	-1.38889	-1.37624	0	-1.39807	0	0	0	-1.36468	0	0
NM_002902	RCN2	5955	-1.38889	-1.37544	0	0	0	0	0	-1.44445	0	0
NM_012071	COMMD3	23412	-1.38889	-1.37456	0	0	0	0	-1.51515	-1.49446	0	0
NM_006136	CAPZA2	830	-1.38889	-1.37373	0	-1.36131	0	0	0	-1.38586	0	0
216246_at	---	---	-1.38889	-1.37057	0	0	0	0	-1.53846	-1.51711	0	0
216246_at	---	NA	-1.38889	-1.37057	0	0	0	0	-1.53846	-1.51711	0	0
NM_198970	AES	166	-1.38889	-1.37035	0	0	0	0	0	0	0	0
NM_206877	PPP1CB	5500	-1.36986	-1.36924	0	0	0	0	0	-1.4322	0	0
NM_004094	EIF2S1	1965	-1.36986	-1.36901	0	1.27827	0	0	0	-1.33922	0	0
NM_002696	POLR2G	5436	-1.36986	-1.36849	0	-1.40723	0	0	0	0	0	0
NM_014051	TMEM14A	28978	-1.36986	-1.36753	0	0	0	0	0	0	0	0
NM_001664	RHOA	387	-1.36986	-1.3664	0	0	0	0	-1.47059	-1.45599	0	0
NM_017719	SNRK	54861	-1.36986	-1.36549	0	1.21418	0	0	0	-1.29468	0	0
NM_001018108	SERF2	10169	-1.36986	-1.36498	0	0	0	0	0	0	0	0
NM_015102	NPHP4	261734	-1.36986	-1.36465	0	0	0	0	0	0	0	0
NM_014175	MRPL15	29088	-1.36986	-1.36443	0	-1.32123	0	0	-1.38889	-1.38693	0	0
XM_001129080	LOC730744 /// MAEA	10296 /// 730744	-1.36986	-1.36358	0	0	0	0	0	-1.46969	0	0
XM_001129080	LOC730744 /// MAEA	NA	-1.36986	-1.36358	0	0	0	0	0	-1.46969	0	0
NM_006628	ARPP-19	10776	-1.36986	-1.36083	0	0	0	0	0	-1.44016	0	0
NM_006565	CTCF	10664	-1.36986	-1.35624	-1.47059	-1.46643	0	0	0	-1.29939	0	0
NM_019088	PAF1	54623	-1.36986	-1.3543	0	0	0	0	0	0	0	0
NM_001968	EIF4E	1977	-1.36986	-1.35308	0	0	0	0	-1.36986	-1.36213	0	0
NM_004896	VPS26A	9559	-1.36986	-1.35237	0	-1.64467	0	0	0	0	0	0
XM_940854	KCTD2	23510	-1.36986	-1.35197	0	0	0	0	0	0	0	0
NM_001754	RUNX1	861	-1.36986	-1.0321	0	1.30025	0	0	-1.47059	-1.45753	0	0
XM_930111	H3F3A /// LOC440926 /// LOC644914 /// LOC730740	NA	-1.35135	-1.45973	0	0	0	0	0	-1.91093	0	0
XM_930111	H3F3A /// LOC440926 /// LOC644914 /// LOC730740	3020 /// 440926 /// 644914 /// 730740	-1.35135	-1.45973	0	0	0	0	0	-1.91093	0	0
NM_006362	NXF1	10482	-1.35135	-1.34926	0	0	0	0	0	0	0	0
NM_182743	TXNRD1	7296	-1.35135	-1.34917	0	0	0	0	-1.47059	-1.4582	0	0
NM_000942	PPIB	5479	-1.35135	-1.3488	0	0	0	0	0	-1.2993	0	0
XM_001133930	PH-4	54681	-1.35135	-1.34716	0	-1.5978	0	0	0	0	0	0
NM_198700	CUGBP1	10658	-1.35135	-1.34706	0	0	0	0	0	-1.28967	0	0
NM_025075	THOC7	80145	-1.35135	-1.34669	0	0	0	0	0	-1.39319	0	0
NM_003038	SLC1A4	6509	-1.35135	-1.34625	0	-1.54081	0	0	1.23	1.23124	0	0
NM_199141	CARM1	10498	-1.35135	-1.34587	0	-1.68868	0	0	0	0	0	0
NM_003105	SORL1	6653	-1.35135	-1.34574	0	0	0	0	-1.38889	-1.37844	0	0
NM_002081	GPC1	2817	-1.35135	-1.34534	0	-1.83862	0	0	0	0	0	0
XM_001128834	GPR89A /// LOC728932 /// UNQ192	NA	-1.35135	-1.34238	-1.53846	-1.51642	0	0	0	0	0	0
XM_001128834	GPR89A /// LOC728932 /// UNQ192	51463 /// 653519 /// 728932	-1.35135	-1.34238	-1.53846	-1.51642	0	0	0	0	0	0
NM_012203	GRHPR	9380	-1.35135	-1.34117	0	0	0	0	0	0	0	0
NM_002798	PSMB6	5694	-1.35135	-1.33944	0	0	0	0	0	0	0	0
NM_015330	SPECC1L	23384	-1.35135	-1.33878	0	-1.40322	0	0	0	0	0	0
NM_001634	AMD1	262	-1.35135	-1.33678	0	-1.71352	0	0	0	0	0	0
NM_015263	DMXL2	23312	-1.35135	-1.33649	0	1.0516	0	0	0	0	0	0
NM_007174	CIT	11113	-1.35135	-1.33649	0	0	0	0	0	0	0	0
NM_003634	NIPSNAP1	8508	-1.35135	-1.33565	0	-1.42723	0	0	0	0	0	0
NM_014723	SNPH	9751	-1.35135	-1.33458	0	-1.9276	0	0	0	0	0	0
NM_003031	SIAH1	6477	-1.35135	-1.00982	0	0	0	0	0	-1.36341	0	0
NM_139313	YME1L1	10730	-1.33333	-1.53618	0	0	0	0	0	0	0	0
NM_005008	NHP2L1	4809	-1.33333	-1.33166	0	-1.5395	0	0	0	0	0	0
NM_004730	ETF1	2107	-1.33333	-1.33156	0	0	0	0	0	-1.36101	0	0
217249_x_at	---	---	-1.33333	-1.33104	0	0	0	0	0	-1.39174	0	0
217249_x_at	---	NA	-1.33333	-1.33104	0	0	0	0	0	-1.39174	0	0
NM_000332	ATXN1	6310	-1.33333	-1.32984	0	0	0	0	0	0	0	0
NM_018023	YEATS2	55689	-1.33333	-1.32965	0	0	0	0	0	0	0	0
NM_004859	CLTC	1213	-1.33333	-1.32906	-5.55556	-5.45881	0	0	-3.125	-1.29979	0	0
NM_153464	ILF3	3609	-1.33333	-1.32906	0	-1.45817	0	0	0	0	0	0
NM_006048	UBE4B	10277	-1.33333	-1.32858	-1.5625	-1.54452	0	0	0	0	0	0
NM_003366	UQCRC2	7385	-1.33333	-1.3282	0	0	0	0	0	0	0	0
NM_080703	BAT3	7917	-1.33333	-1.32645	0	0	0	0	-1.38889	-1.37385	0	0
NM_021932	RIC8A	60626	-1.33333	-1.32496	0	0	0	0	0	0	0	0
NM_025241	UBXD1	80700	-1.33333	-1.32394	0	0	0	0	0	0	0	0
XM_933066	FLJ40113 /// LOC161527 /// LOC642346 /// LOC643696 /// LOC728636	161527 /// 374650 /// 642346 /// 643696 /// 728636	-1.33333	-1.32331	0	-1.58946	0	0	0	0	0	0
XM_933066	FLJ40113 /// LOC161527 /// LOC642346 /// LOC643696 /// LOC728636	NA	-1.33333	-1.32331	0	-1.58946	0	0	0	0	0	0
W92310	---	0	-1.33333	-1.32258	0	-1.45632	0	0	0	0	0	0
NM_015476	C18orf10	25941	-1.33333	-1.32118	0	0	0	0	0	0	0	0
NM_023926	ZSCAN18	65982	-1.33333	-1.31998	0	0	0	0	-1.35135	-1.34169	0	0
NM_021737	CLCN6	1185	-1.33333	-1.31688	0	0	0	0	0	0	0	0
NM_015705	RUTBC3	27352	-1.3245	-1.23722	-1.50376	-1.5523	0	0	0	0	0	0
NM_199482	PREI3	25843	-1.31579	-1.32116	0	0	0	0	0	0	0	0
NM_013318	KIAA0515	84726	-1.31579	-1.31495	-1.44928	-1.44541	0	0	0	0	0	0
NM_014330	PPP1R15A	23645	-1.31579	-1.31224	-1.40845	-1.40153	0	0	0	0	0	0
NM_015336	ZDHHC17	23390	-1.31579	-1.31151	-1.5625	-1.55286	0	0	0	0	0	0
NM_203506	GRB2	2885	-1.31579	-1.31096	0	-1.4467	0	0	0	0	0	0
NM_015050	KIAA0082	23070	-1.31579	-1.30668	-1.63934	-1.62534	0	0	0	0	0	0
NM_002208	ITGAE	3682	-1.31579	-1.30651	-1.47059	-1.45973	0	0	0	0	0	0
NM_017850	C1orf109	54955	-1.31579	-1.30582	0	0	0	0	-1.42857	-1.40874	0	0
NM_014047	C19orf53	28974	-1.31579	-1.30358	0	0	0	0	0	0	0	0
NM_018241	TMEM34	55751	-1.31579	-1.30355	0	-1.38241	0	0	-1.28205	-1.27582	0	0
NM_013234	EIF3S12	27335	-1.31579	-1.30256	0	0	0	0	0	-1.44247	0	0
NM_001039182	BOLA2 /// BOLA2B	552900 /// 654483	-1.31579	-1.30247	0	0	0	0	0	0	0	0
NM_001039182	BOLA2 /// BOLA2B	NA	-1.31579	-1.30247	0	0	0	0	0	0	0	0
NM_015049	TRAK2	66008	-1.31579	-1.30164	0	0	0	0	0	0	0	0
NM_005000	NDUFA5	4698	-1.31579	-1.30118	0	0	0	0	0	-1.34458	0	0
NM_014739	BCLAF1	9774	-1.31579	-1.30086	0	-1.68285	0	0	0	0	0	0
NM_013407	DHPS	1725	-1.31579	-1.30053	-1.31579	-1.30728	0	0	0	-1.29508	0	0
NM_023937	MRPL34	64981	-1.31579	-1.30037	0	0	0	0	0	0	0	0
NM_002381	MATN3	4148	-1.31579	-1.29877	0	0	0	0	0	0	0	0
XM_001128605	ACTR3B	57180	-1.31579	-1.29875	0	-1.44369	0	0	-1.23457	-1.22159	0	0
AF180519	GABARAPL1 /// GABARAPL3	NA	-1.30719	-1.30344	0	0	0	0	-3.84615	-1.32137	0	0
AF180519	GABARAPL3	23766	-1.30719	-1.30344	0	0	0	0	-3.84615	-1.32137	0	0
NM_181483	C18orf1	753	-1.2987	-1.29858	-1.49254	-1.48138	0	0	0	0	0	0
NM_014839	LPPR4	9890	-1.2987	-1.29844	0	-1.40197	0	0	0	0	0	0
NM_013265	C11orf2	738	-1.2987	-1.29838	0	0	0	0	0	0	0	0
NM_006233	POLR2I /// RPSA	NA	-1.2987	-1.29799	0	0	0	0	0	0	0	0
NM_006233	POLR2I /// RPSA	3921 /// 5438	-1.2987	-1.29799	0	0	0	0	0	0	0	0
NM_014945	ABLIM3	22885	-1.2987	-1.29706	-1.5625	-1.55456	0	0	0	0	0	0
NM_001293	CLNS1A	1207	-1.2987	-1.29667	0	-1.35659	0	0	0	0	0	0
NM_006805	HNRPA0	10949	-1.2987	-1.29591	-1.47059	-1.47052	0	0	0	0	0	0
NM_003088	FSCN1	6624	-1.2987	-1.29464	0	0	0	0	-1.35135	-1.33374	0	0
NM_080632	UPF3B	65109	-1.2987	-1.29107	-1.35135	-1.34498	0	0	0	0	0	0
NM_014867	KBTBD11	9920	-1.2987	-1.2909	0	0	0	0	0	0	0	0
NM_018557	LRP1B	53353	-1.2987	-1.29075	0	0	0	0	0	-1.3382	0	0
NM_014382	ATP2C1	27032	-1.2987	-1.28921	0	0	0	0	-1.20482	-1.20038	0	0
NM_014685	HERPUD1	9709	-1.2987	-1.28797	0	0	0	0	-1.31579	-1.31474	0	0
NM_015497	TMEM87A	25963	-1.2987	-1.28707	0	0	0	0	0	0	0	0
NM_005778	RBM5	10181	-1.2987	-1.28596	0	-1.32461	0	0	0	0	0	0
NM_003016	SFRS2	6427	-1.2987	-1.28557	-1.5873	-1.56569	0	0	0	0	0	0
NM_004507	HUS1	3364	-1.2987	-1.28531	0	1.01745	0	0	0	1.24285	0	0
NM_001009	RPS5	6193	-1.2987	-1.2852	0	0	0	0	0	-1.39048	0	0
NM_014280	DNAJC8	22826	-1.2987	-1.28424	0	0	0	0	0	0	0	0
NM_002851	PTPRZ1	5803	-1.2987	-1.28397	0	0	0	0	0	0	0	0
NM_001667	ARL2	402	-1.2987	-1.28363	0	0	0	0	0	0	0	0
NM_014041	SPCS1	28972	-1.28205	-1.27805	0	0	0	0	0	-1.30571	0	0
NM_001352	DBP	1628	-1.28205	-1.27796	0	0	0	0	0	0	0	0
NM_025235	TNKS2	80351	-1.28205	-1.2768	0	-1.36405	0	0	0	0	0	0
XM_001131210	PIK4CA	5297	-1.28205	-1.27601	-1.53846	-1.52166	0	0	0	0	0	0
NM_139207	NAP1L1	4673	-1.28205	-1.27554	0	0	0	0	0	-1.29474	0	0
NM_018447	TMEM111	55831	-1.28205	-1.27379	0	-1.3308	0	0	0	0	0	0
NM_006032	CPNE6	9362	-1.28205	-1.27287	0	0	0	0	-1.36986	-1.36802	0	0
NM_016044	FAHD2A	51011	-1.28205	-1.26836	1.28	1.01539	0	0	0	0	0	0
NM_004356	CD81	975	-1.26582	-1.26389	0	0	0	0	0	0	0	0
NM_014814	PSMD6	9861	-1.26582	-1.26322	0	0	0	0	0	-1.27795	0	0
NM_148923	CYB5A	1528	-1.26582	-1.26301	0	0	0	0	-1.40845	-1.39976	0	0
217672_x_at	---	NA	-1.26582	-1.25976	0	-1.35645	0	0	0	0	0	0
217672_x_at	---	---	-1.26582	-1.25976	0	-1.35645	0	0	0	0	0	0
NM_018473	THEM2	55856	-1.26582	-1.25886	0	0	0	0	0	0	0	0
NM_015130	TBC1D9	23158	-1.26582	-1.25633	0	0	0	0	0	-1.30064	0	0
NM_003769	SFRS9	8683	-1.26582	-1.25565	0	-1.48053	0	0	0	0	0	0
NM_003449	TRIM26	7726	-1.26582	-1.25558	0	0	0	0	0	0	0	0
NM_021574	BCR	613	-1.26582	-1.25533	0	0	0	0	0	0	0	0
NM_003753	EIF3S7	8664	-1.26582	-1.25518	0	-1.49211	0	0	0	0	0	0
NM_006837	COPS5	10987	-1.26582	-1.25479	0	0	0	0	0	0	0	0
NM_031216	SEH1L	81929	-1.26582	-1.2547	0	0	0	0	0	0	0	0
NM_021943	ZFAND3	60685	-1.26582	-1.25288	0	-1.47689	0	0	0	0	0	0
NM_015267	CUTL2	23316	-1.26582	-1.25265	0	0	0	0	0	0	0	0
NM_025238	BTBD1	53339	-1.26582	-1.2505	0	0	0	0	0	0	0	0
NM_004068	AP2M1	1173	-1.26582	-1.25001	0	-1.36304	0	0	0	0	0	0
NM_006007	ZFAND5	7763	-1.25786	-1.25308	0	0	0	0	-1.20482	-1.19657	0	0
NM_012423	RPL13A	23521	-1.25	-1.35285	0	0	0	0	0	-1.32721	0	0
NM_031263	HNRPK	3190	-1.25	-1.26773	0	-1.72697	0	0	-1.2987	-1.28617	0	0
NM_006345	SLC30A9	10463	-1.25	-1.2477	0	0	0	0	0	0	0	0
NM_004044	ATIC	471	-1.25	-1.2468	0	0	0	0	-1.31579	-1.30801	0	0
NM_022062	PKNOX2	63876	-1.25	-1.24302	0	0	0	0	0	0	0	0
NM_207514	FLJ20186	54849	-1.25	-1.24167	-1.47059	-1.45048	0	0	0	0	0	0
NM_203499	DDX42	11325	-1.25	-1.23996	0	-1.41124	0	0	0	0	0	0
NM_000858	GUK1	2987	-1.25	-1.2378	-1.26582	-1.25792	0	0	0	-1.23139	0	0
NM_015313	ARHGEF12	23365	-1.25	-1.2362	0	0	0	0	0	0	0	0
NM_012308	FBXL11	22992	-1.23457	-1.28527	0	0	0	0	0	0	0	0
NM_007171	POMT1	10585	-1.23457	-1.23374	0	0	0	0	0	0	0	0
NM_015113	ZZEF1	23140	-1.23457	-1.23305	0	0	0	0	-1.28205	-1.27834	0	0
NM_145160	MAP2K5	5607	-1.23457	-1.22906	0	0	0	0	0	0	0	0
NM_006702	PNPLA6	10908	-1.23457	-1.22857	0	-1.29768	0	0	0	0	0	0
NM_006741	PPP1R1A	5502	-1.23457	-1.22838	0	0	0	0	0	0	0	0
NM_016063	HDDC2	51020	-1.23457	-1.22703	0	0	0	0	0	1.27683	0	0
NM_172195	EIF2B4	8890	-1.23457	-1.22533	0	-1.38385	0	0	0	0	0	0
NM_153645	NUP50	10762	-1.23457	-1.22523	0	1.64634	0	0	0	0	0	0
NM_002492	NDUFB5	4711	-1.23457	-1.22346	0	0	0	0	0	0	0	0
XR_015599	LOC731302	731302	-1.23457	-1.2224	0	0	0	0	0	-1.28954	0	0
NM_000729	CCK	885	-1.23457	-1.22124	0	0	0	0	-1.31579	-1.30748	0	0
NM_015847	MBD1	4152	-1.23457	-1.2207	0	1.39933	0	0	0	0	0	0
NM_033222	PSIP1	11168	-1.21951	-1.2176	0	0	0	0	0	0	0	0
NM_005339	HIP2	3093	-1.21951	-1.21478	0	0	0	0	0	0	0	0
NM_016308	CMPK	51727	-1.21951	-1.21333	0	0	0	0	0	0	0	0
NM_006423	RABAC1	10567	-1.21951	-1.21315	0	0	0	0	0	-1.26676	0	0
NM_021974	POLR2F	5435	-1.21951	-1.21312	0	0	0	0	-1.28205	-1.27102	0	0
NM_004263	SEMA4F	10505	-1.21951	-1.21248	0	1.22847	0	0	0	0	0	0
NM_016217	HECA	51696	-1.21951	-1.2122	0	0	0	0	0	0	0	0
NM_052822	SCAMP1	9522	-1.21951	-1.21071	-1.25786	1.26386	0	0	0	1.223	0	0
NM_001282	AP2B1	163	-1.21951	-1.2102	0	-1.33549	0	0	-1.21951	-1.21023	0	0
NR_002732	FAM127B	26071	-1.21951	-1.2091	0	-1.3101	0	0	0	0	0	0
NM_194261	UBE2I	7329	-1.21951	-1.20868	0	0	0	0	-1.26582	-1.26461	0	0
NM_203341	SEP15	9403	-1.21951	-1.20857	0	0	0	0	-1.23457	-1.2265	0	0
NM_203341		9403	-1.21951	-1.20857	0	0	0	0	-1.23457	-1.2265	0	0
NM_021149	COTL1	23406	-1.21951	-1.20798	0	0	0	0	0	0	0	0
NM_013232	PDCD6	10016	-1.21951	-1.20692	-1.31579	-1.30468	0	0	0	0	0	0
NM_016172	UBAC1	10422	-1.21951	-1.20667	0	-1.31713	0	0	0	0	0	0
NM_003100	SNX2	6643	-1.20482	-1.20386	0	0	0	0	0	0	0	0
NM_006155	SEPT2	4735	-1.20482	-1.2033	0	0	0	0	0	-1.2339	0	0
NM_006155		4735	-1.20482	-1.2033	0	0	0	0	0	-1.2339	0	0
NM_019116	UBFD1	56061	-1.20482	-1.20279	0	0	0	0	0	-1.2407	0	0
NM_153048	FYN	2534	-1.1976	-1.19645	0	-1.92433	0	0	-1.1976	-1.19484	0	0
NM_004130	GYG1	2992	-1.1976	-1.1896	0	-2.69193	0	0	0	1.23283	0	0
NM_004741	NOLC1	9221	-1.18343	-1.17823	-2.08333	-2.06104	0	0	1.2	1.20084	0	0
NM_006936	SUMO3	6612	-1.16959	-1.1655	0	-2.48589	0	0	-2.94118	-1.24392	0	0
NM_145802	SEPT6	23157	-1.13636	-1.13147	0	-2.57025	0	0	0	1.29685	0	0
NM_145802		23157	-1.13636	-1.13147	0	-2.57025	0	0	0	1.29685	0	0
NM_006713	SUB1	10923	-1.12994	-1.3309	0	0	0	0	1.26	-1.13007	0	0
NM_014294	TRAM1	23471	-1.12994	-1.12017	-2.08333	-1.1089	0	0	0	1.22773	0	0
NM_197957	MAX	4149	-1.11111	-1.1048	0	0	0	0	0	1.21921	0	0
NM_014309	RBM9	23543	-1.08696	-1.44687	-2.15054	-2.13289	0	0	1.33	1.33895	0	0
NM_006667	PGRMC1	10857	-1.08108	-1.07306	0	0	0	0	0	-1.7899	0	0
NM_174958	ATP2A3	489	-1.06952	-1.06339	0	-1.9082	0	0	0	1.25114	0	0
NM_005177	ATP6V0A1	535	-1.05263	-1.04398	0	-1.20953	0	0	0	0	0	0
NM_014810	CEP350	9857	-1.04712	-1.04232	0	-1.23799	0	0	-1.5625	-1.05949	0	0
NM_198868	TBC1D9B	23061	-1.03627	-1.034	-1.88679	-1.88094	0	0	0	1.26327	0	0
NM_024979	MCF2L	23263	-1.01523	-1.01239	0	-1.80338	0	0	0	1.23855	0	0
NM_152878	MAFF	23764	0	-4.65885	0	0	0	0	0	0	0	0
XM_001134445	LOC339047	339047	0	-4.41943	0	0	0	0	0	0	0	0
NM_002065	GLUL	2752	0	-3.9205	0	0	0	0	0	-2.91494	0	0
NM_005662	VDAC3	7419	0	-3.75177	0	-11.9325	0	0	0	0	0	0
NM_005561	LAMP1	3916	0	-3.71986	-12.5	-11.5065	0	0	0	0	0	0
NM_000158	GBE1	2632	0	-3.29663	0	-7.81834	0	0	0	0	0	0
NM_003836	DLK1	8788	0	-3.29568	0	0	0	0	0	0	0	0
NM_138822	PAM	5066	0	-3.2742	0	0	0	0	0	-1.28431	0	0
NM_002793	PSMB1	5689	0	-3.13535	0	0	0	0	0	0	0	0
NM_005822	DSCR1L1	10231	0	-2.94753	0	0	0	0	0	0	0	0
W93981	---	0	0	-2.91325	0	-5.33634	0	0	0	0	0	0
XR_019053	EEF1A1 /// LOC124199 /// LOC387845 /// LOC389179 /// LOC389223 /// LOC390924 ///	124199 /// 1915 /// 387845 /// 389179 /// 389223 /// 390924 /// 391273 /// 40171	0	-2.885	0	0	0	0	-5.55556	-5.43426	0	0
XR_019053	EEF1A1 /// LOC124199 /// LOC387845 /// LOC389179 /// LOC389223 /// LOC390924 ///	NA	0	-2.885	0	0	0	0	-5.55556	-5.43426	0	0
NM_001402	EEF1A1	1915	0	-2.80193	0	0	0	0	-5	-4.36073	0	0
NM_003262	TLOC1	7095	0	-2.78301	0	-3.77011	0	0	0	0	0	0
XM_001126428	NOMO2	283820	0	-2.76352	0	0	0	0	0	0	0	0
NM_002265	KPNB1	3837	0	-2.72099	0	1.22083	0	0	0	-2.91233	0	0
NM_021076	NEFH	4744	0	-2.70486	0	-3.99466	0	0	0	0	0	0
NM_198189	COPS8	10920	0	-2.69712	0	-1.92422	0	0	0	0	0	0
NM_003127	SPTAN1	6709	0	-2.65642	0	0	0	0	0	-1.64542	0	0
NM_031243	HNRPA2B1	3181	0	-2.65194	0	0	0	0	0	0	0	0
NM_024090	ELOVL6	79071	0	-2.62582	0	0	0	0	0	0	0	0
NM_018584	CAMK2N1	55450	0	-2.61707	0	0	0	0	0	-2.99863	0	0
NM_004687	MTMR4	9110	0	-2.61501	0	0	0	0	0	0	0	0
NM_005613	RGS4	5999	0	-2.58986	0	1.53262	0	0	0	0	0	0
NM_182763	MCL1	4170	0	-2.57923	0	0	0	0	0	-3.20949	0	0
NM_001746	CANX	821	0	-2.54714	0	0	0	0	0	0	0	0
NM_004172	SLC1A3	6507	0	-2.47091	0	0	0	0	0	-1.99203	0	0
NM_005507	CFL1	1072	0	-2.46163	0	-3.54123	3.36	3.36337	0	0	0	0
XM_939324	LOC390616	390616	0	-2.43676	0	0	0	0	0	0	0	0
NM_174929	ZMIZ2	83637	0	-2.40353	-6.25	-6.05309	0	0	0	0	0	0
XR_015684	hCG_2015138 /// hCG_2015269 /// PGAM1	5223 /// 642969 /// 643576	0	-2.39705	0	0	0	0	0	0	0	0
NM_005953	MT2A	4502	0	-2.37944	0	0	0	0	0	0	0	0
NM_017883	WDR13	64743	0	-2.37021	0	0	0	0	0	-3.10419	0	0
NM_145752	CDIPT	10423	0	-2.34194	-4	-3.90042	0	0	0	0	0	0
NM_016142	HSD17B12	51144	0	-2.33781	0	-2.61841	0	0	0	0	0	0
NM_005952	MT1X	4501	0	-2.31945	0	0	0	0	0	0	0	0
NM_020987	ANK3	288	0	-2.31513	0	0	0	0	0	0	0	0
NR_003089	OTUB1	55611	0	-2.28566	-1.26582	-1.78551	0	0	0	0	0	0
NM_145230	ATP6V0E2	155066	0	-2.24684	0	-4.1071	0	0	0	0	0	0
NM_021104	RPL41	6171	0	-2.1985	0	0	0	0	0	0	0	0
NM_017789	SEMA4C	54910	0	-2.18484	0	0	0	0	0	0	0	0
NM_020481	ANK1	286	0	-2.18287	-3.84615	-3.77848	2.59	2.59613	0	0	0	0
NM_206857	RTN1	6252	0	-2.17601	-4.7619	-4.64683	0	0	0	0	0	0
NM_004152	OAZ1	4946	0	-2.16069	0	-3.33009	0	0	0	0	0	0
Z45717	---	0	0	-2.15803	0	-5.03585	0	0	0	0	0	0
NM_014632	MICAL2	9645	0	-2.1304	0	0	0	0	1.23	1.23103	0	0
NM_018393	TCP11L1	55346	0	-2.13026	0	1.41779	0	0	0	0	0	0
NM_007158	CSDE1	7812	0	-2.12318	-2.77778	-2.73064	0	0	0	0	0	0
NM_033551	LARP1	23367	0	-2.12172	0	1.32782	0	0	0	0	0	0
NM_032097	PCDHGA1 /// PCDHGA10 /// PCDHGA11 /// PCDHGA12 /// PCDHGA2 /// PCDHGA3 /// PCDHG	26025 /// 5098 /// 56097 /// 56098 /// 56099 /// 56100 /// 56101 /// 56102 /// 5	0	-2.11741	0	0	0	0	0	0	0	0
NM_002866	RAB3A	5864	0	-2.0952	0	-4.66172	0	0	0	0	0	0
NM_033500	HK1	3098	0	-2.09429	0	-3.66388	0	0	0	0	0	0
NM_013341	GTPBP9	29789	0	-2.09067	0	0	0	0	0	0	0	0
NM_018184	ARL8B	55207	0	-2.08412	0	0	0	0	0	-3.04207	0	0
NM_002373	MAP1A	4130	0	-2.07692	0	-3.65661	0	0	0	0	0	0
NM_017510	TMED9	54732	0	-2.07277	0	0	0	0	0	0	0	0
NM_002789	PSMA4	5685	0	-2.06885	-2.17391	-2.14807	0	0	0	0	0	0
NM_013235	RNASEN	29102	0	-2.05714	0	-1.54817	0	0	0	0	0	0
NR_003252	INPP5F	22876	0	-2.05371	0	-3.67016	0	0	0	0	0	0
BC048794	LOC399491	399491	0	-2.05095	0	0	0	0	0	0	0	0
XM_001124305	MT1H /// MT1P2	4496 /// 645745	0	-2.04255	0	0	0	0	0	0	0	0
NM_181866	ACOT7	11332	0	-2.0389	0	0	0	0	0	0	0	0
NM_020154	C15orf24	56851	0	-2.03804	0	0	0	0	-2.43902	-2.40214	0	0
NM_015133	MAPK8IP3	23162	0	-2.03266	0	-4.27691	0	0	0	0	0	0
NM_012258	HEY1	23462	0	-2.02651	0	0	0	0	0	-2.6316	0	0
NM_016019	LUC7L2	51631	0	-2.02217	0	-2.14794	0	0	0	0	0	0
NM_007326	CYB5R3	1727	0	-2.01177	-4	-3.95626	0	0	0	0	0	0
NM_002073	GNAZ	2781	0	-2.00999	-2.94118	-2.8963	0	0	0	0	0	0
NM_022731	NUCKS1	64710	0	-2.00155	0	-3.19719	0	0	0	0	0	0
NM_005950	MT1G	4495	0	-1.9995	0	0	0	0	0	0	0	0
NM_145738	SYNGR1	9145	0	-1.98347	0	-3.42172	0	0	0	0	0	0
XM_928029	RNF187	149603	0	-1.96225	0	-2.92511	0	0	0	0	0	0
NM_022965	FGFR3	2261	0	-1.96038	0	0	0	0	-1.96078	-1.92557	0	0
NM_003703	NOL14	8602	0	-1.95292	0	0	0	0	0	0	0	0
NM_013259	TAGLN3	29114	0	-1.94908	0	0	0	0	0	0	0	0
NM_006325	RAN	5901	0	-1.94426	0	0	0	0	0	0	0	0
NM_138818	KIAA0367	23273	0	-1.93418	0	-2.37983	0	0	0	0	0	0
NM_005964	MYH10	4628	0	-1.9312	0	-3.1511	0	0	0	0	0	0
NM_016603	C5orf5	51306	0	-1.92829	0	0	0	0	0	0	0	0
NM_001948	DUT	1854	0	-1.92654	0	0	0	0	0	0	0	0
NM_022910	NDRG4	65009	0	-1.9246	-3.7037	-3.68869	0	0	0	0	0	0
NM_006036	PREPL	9581	0	-1.92023	0	0	0	0	0	0	0	0
NM_177438	DICER1	23405	0	-1.91236	0	0	0	0	0	-2.71984	0	0
NM_005137	DGCR2	9993	0	-1.91147	-4	-3.88293	0	0	0	0	0	0
NM_020328	ACVR1B	91	0	-1.90834	0	-1.13379	0	0	0	0	0	0
NM_001273	CHD4	1108	0	-1.8978	-2.5641	-2.55967	0	0	0	0	0	0
NM_012328	DNAJB9	4189	0	-1.89529	0	0	0	0	0	-2.37422	0	0
NM_005437	NCOA4	8031	0	-1.88503	0	-2.53327	0	0	0	0	0	0
NM_020548	DBI	1622	0	-1.88232	0	0	0	0	0	-1.62569	0	0
NM_015919	ZNF226	7769	0	-1.87882	0	0	0	0	0	-2.34707	0	0
NM_001018	RPS15	6209	0	-1.87673	0	0	0	0	0	0	0	0
NM_004889	ATP5J2	9551	0	-1.87648	0	0	0	0	0	0	0	0
NM_033007	NLRP1	22861	0	-1.86579	0	-1.15737	0	0	0	0	0	0
NM_004786	TXNL1	9352	0	-1.86532	0	0	0	0	0	0	0	0
NM_013445	GAD1	2571	0	-1.86426	0	0	0	0	0	0	0	0
NM_001762	CCT6A	908	0	-1.8538	0	-3.09761	0	0	0	0	0	0
NM_017454	STAU1	6780	0	-1.84509	-2.5641	-2.53763	0	0	0	0	0	0
NM_002721	PPP6C	5537	0	-1.84032	1.23	1.23526	0	0	0	0	0	0
NM_024835	ZNF403	79893	0	-1.836	-1.5873	-1.56914	0	0	0	0	0	0
NM_030762	BHLHB3	79365	0	-1.82969	0	-1.78949	0	0	0	0	0	0
NM_000925	PDHB	5162	0	-1.82903	0	0	0	0	0	0	0	0
NM_017958	PLEKHB2	0	0	-1.82778	0	0	0	0	0	0	0	0
NM_014452	TNFRSF21	27242	0	-1.82606	-3.84615	-1.33598	0	0	0	0	0	0
NM_201430	RTN3	10313	0	-1.82466	0	0	0	0	0	-1.49246	0	0
NM_002825	PTN	5764	0	-1.82398	0	0	0	0	0	-2.30191	0	0
NM_003470	USP7	7874	0	-1.82373	0	0	0	0	0	0	0	0
NM_015458	MTMR9	66036	0	-1.82165	-2.7027	-2.69529	0	0	0	0	0	0
NM_016451	COPB1	1315	0	-1.82066	0	-2.38532	0	0	0	0	0	0
NM_014376	CYFIP2	26999	0	-1.81983	0	0	0	0	0	0	0	0
NM_014655	SLC25A44	9673	0	-1.81481	0	0	0	0	0	0	0	0
NM_001284	AP3S1	1176	0	-1.80929	0	0	0	0	0	0	0	0
NM_014820	TOMM70A	9868	0	-1.80835	0	0	0	0	0	0	0	0
NM_015260	SIN3B	23309	0	-1.80655	0	-2.56447	0	0	0	0	0	0
NM_006122	MAN2A2	4122	0	-1.80343	-3.125	-3.083	0	0	0	0	0	0
NM_006695	RPIP8	10900	0	-1.80328	-3.33333	-2.7536	0	0	0	0	0	0
NM_203404	AMPD2	271	0	-1.79966	0	-2.79088	0	0	0	0	0	0
NM_012202	GNG3	2785	0	-1.79843	-3.33333	-3.25088	0	0	0	0	0	0
NM_181678	PPP2R2B	5521	0	-1.79308	0	-2.68459	0	0	0	0	0	0
NM_018464	ZCD1	55847	0	-1.79159	-1.75439	-1.74929	0	0	0	0	0	0
NM_001014	RPS10	0	0	-1.78715	0	0	0	0	-2.32558	-2.2928	0	0
NM_012102	RERE	473	0	-1.78631	0	0	0	0	0	0	0	0
NM_006803	AP3M2	10947	0	-1.77638	0	-2.40596	0	0	0	0	0	0
NM_205861	DHDDS	79947	0	-1.77633	0	-2.18142	0	0	0	0	0	0
NM_020716	GRAMD1B	57476	0	-1.76931	0	-3.30186	0	0	0	0	0	0
NM_175932	PSMD13	5719	0	-1.76683	-2.94118	-2.93023	0	0	0	0	0	0
NM_006520	DYNLT3	6990	0	-1.75918	0	0	0	0	0	0	0	0
NM_022165	LIN7B	64130	0	-1.75694	0	0	0	0	0	0	0	0
NM_006135	CAPZA1	829	0	-1.75251	1.22	1.22853	0	0	0	0	0	0
NM_003089	SNRP70	6625	0	-1.74475	0	0	0	0	0	0	0	0
NM_194301	GARNL1	253959	0	-1.74453	0	-2.45715	2.12	2.12299	0	0	0	0
NM_014979	SV2C	22987	0	-1.73953	0	0	0	0	0	0	0	0
NM_001866	COX7B	1349	0	-1.73915	0	-1.9144	0	0	0	0	0	0
NM_130837	OPA1	4976	0	-1.73428	-1.53846	-1.53742	0	0	0	0	0	0
NM_006473	TAF6L	10629	0	-1.72658	0	1.22086	0	0	0	0	0	0
NM_006473	TAF6L; PAF65A	---	0	-1.72658	0	1.22086	0	0	0	0	0	0
NM_006373	VAT1	10493	0	-1.72583	0	0	0	0	0	0	0	0
NM_012233	RAB3GAP1	22930	0	-1.7224	0	-3.34247	0	0	0	0	0	0
NM_014954	RPH3A	22895	0	-1.72113	-3.0303	-3.02485	0	0	0	0	0	0
NM_175617	MT1E	4493	0	-1.71963	0	0	0	0	0	0	0	0
NM_005354	JUND	3727	0	-1.71888	0	0	0	0	0	0	0	0
XM_001129705	RPS3A	6189	0	-1.71865	0	0	0	0	0	-2.12019	0	0
NM_000391	TPP1	1200	0	-1.71697	0	0	0	0	0	0	0	0
NM_002807	PSMD1	5707	0	-1.71658	0	0	0	0	0	0	0	0
NM_024299	C20orf149	79144	0	-1.71547	0	-2.64252	0	0	0	0	0	0
NM_015252	EHBP1	23301	0	-1.71481	0	0	0	0	0	0	0	0
NM_198252	GSN	2934	0	-1.70465	0	0	0	0	-2.12766	-2.10152	0	0
NM_006083	IK	3550	0	-1.70071	0	0	0	0	0	-1.94	0	0
NM_002228	JUN	3725	0	-1.70008	0	0	0	0	0	0	0	0
NM_004930	CAPZB	832	0	-1.69328	-2.7027	-1.87571	0	0	0	0	0	0
NM_032242	PLXNA1	5361	0	-1.68841	0	-1.38757	0	0	0	0	0	0
NM_000016	ACADM	34	0	-1.68749	0	0	0	0	0	0	0	0
NM_153613	AGPAT7	254531	0	-1.68505	0	-1.4531	0	0	0	0	0	0
NM_016061	YPEL5	51646	0	-1.685	0	0	0	0	0	0	0	0
NM_015526	CLIP3	25999	0	-1.67933	0	0	0	0	0	0	0	0
NM_022003	FXYD6	53826	0	-1.67889	0	-2.70534	0	0	0	0	0	0
NM_018477	ACTR10	55860	0	-1.67827	0	0	0	0	0	-1.85488	0	0
NM_032468	ASPH	444	0	-1.67722	0	-2.45625	0	0	0	0	0	0
NM_172130	KCNAB2	8514	0	-1.67421	0	-2.89739	0	0	0	0	0	0
NM_183359	BRD8	10902	0	-1.67167	0	0	0	0	0	0	0	0
NM_016026	RDH11	51109	0	-1.66793	-1.23457	1.0738	0	0	0	0	0	0
NM_001553	IGFBP7	3490	0	-1.66699	0	1.32778	0	0	0	-2.11463	0	0
NM_001745	CAMLG	819	0	-1.66595	0	0	0	0	0	0	0	0
NM_001584	MPPED2	744	0	-1.6643	0	0	0	0	0	0	0	0
NM_022087	GALNT11	63917	0	-1.66203	0	-1.25695	0	0	0	0	0	0
NM_177537	MAGED4	81557	0	-1.65851	0	-2.44987	0	0	0	0	0	0
NM_016003	WIPI2	26100	0	-1.65721	0	-2.23433	0	0	0	0	0	0
NM_139070	MAPK9	5601	0	-1.65661	0	0	0	0	0	0	0	0
NM_002823	PTMA	5757	0	-1.65612	0	-3.09367	0	0	0	0	0	0
NM_002748	MAPK6	5597	0	-1.65578	-2.5641	-2.55594	2.38	2.38151	0	0	0	0
NM_203401	STMN1	3925	0	-1.65457	0	-2.4744	0	0	0	0	0	0
NM_015640	SERBP1	26135	0	-1.65201	0	0	0	0	0	-2.09446	0	0
NM_005917	MDH1	4190	0	-1.65091	0	0	0	0	0	0	0	0
NM_002744	PRKCZ	5590	0	-1.64987	-2.77778	-2.73714	0	0	0	0	0	0
NM_016424	CROP	51747	0	-1.64913	-2.94118	-2.91022	0	0	0	0	0	0
NM_002585	PBX1	5087	0	-1.64817	0	0	0	0	0	0	0	0
NM_014222	NDUFA8	4702	0	-1.64689	0	0	0	0	0	-2.16717	0	0
NM_000859	HMGCR	3156	0	-1.64624	0	0	0	0	0	0	0	0
NM_181524	PIK3R1	5295	0	-1.64252	0	-2.58893	0	0	0	0	0	0
NM_001697	ATP5O	539	0	-1.64062	-2.32558	-2.29055	0	0	0	0	0	0
NM_014216	ITPK1	3705	0	-1.64061	0	-2.38733	0	0	1.23	1.23391	0	0
NM_006698	BLCAP	10904	0	-1.63857	0	-2.8348	0	0	0	0	0	0
XM_001132378	PTP4A2	8073	0	-1.63529	0	0	0	0	0	-1.5982	0	0
NM_004125	GNG10 /// LOC552891	2790 /// 552891	0	-1.63515	0	0	0	0	0	0	0	0
NM_003027	SH3GL3	6457	0	-1.63493	0	1.31601	0	0	0	0	0	0
NM_182692	SRPK2	6733	0	-1.62895	0	-2.44031	0	0	0	0	0	0
NM_032920	PDXK	8566	0	-1.62712	-2.7027	-2.96858	0	0	0	0	0	0
NM_012305	AP2A2	161	0	-1.62533	0	1.27533	0	0	0	-1.73816	0	0
NM_000983	RPL22	6146	0	-1.62304	0	0	0	0	-2	-1.90985	0	0
NM_052978	TRIM9	114088	0	-1.62171	-2.5	-2.47031	0	0	0	0	0	0
NM_003660	PPFIA3	8541	0	-1.6204	0	-2.60728	0	0	0	0	0	0
XR_017837	H3F3A /// LOC440926	3020 /// 440926	0	-1.61996	0	0	0	0	0	-1.9364	0	0
NM_000310	PPT1	5538	0	-1.6185	-2.08333	-2.06963	0	0	0	0	0	0
XM_001128986	LOC728936 /// LOC728980 /// NBPF10 /// NBPF15 /// NBPF8	284565 /// 440673 /// 641559 /// 728936 /// 728980	0	-1.61771	0	0	0	0	0	0	0	0
NM_003054	SLC18A2	6571	0	-1.6153	0	0	0	0	0	0	0	0
NM_000712	BLVRA	644	0	-1.61502	0	-2.05344	0	0	0	0	0	0
NM_032378	EF1D; EEFD1D	0	0	-1.61487	0	0	0	0	0	0	0	0
NM_012306	FAIM2	23017	0	-1.61454	0	-1.64624	0	0	0	1.21139	0	0
NM_001031713	CCDC90A	63933	0	-1.61416	-2.5	-2.49585	0	0	0	0	0	0
NM_006769	LMO4	8543	0	-1.61336	0	0	0	0	0	0	0	0
NM_014333	CADM1	23705	0	-1.61306	0	0	0	0	0	0	0	0
NM_004373	COX6A1	1337	0	-1.61248	0	-2.05094	0	0	0	0	0	0
NM_194463	RNF128	79589	0	-1.61125	0	-1.48225	0	0	0	0	0	0
NM_003286	TOP1	7150	0	-1.61061	0	0	0	0	0	0	0	0
NM_184231	NCKIPSD	51517	0	-1.60977	0	-2.32429	0	0	0	0	0	0
NM_001039591	USP9X	8239	0	-1.60906	0	0	0	0	0	0	0	0
NM_002923	RGS2	5997	0	-1.6088	0	-2.77746	0	0	0	0	0	0
NM_003590	CUL3	8452	0	-1.60785	0	0	0	0	0	0	0	0
NM_021644	HNRPH3	3189	0	-1.59882	0	0	0	0	0	0	0	0
XM_001127411	GAK	2580	0	-1.59577	0	-2.07715	0	0	0	0	0	0
NM_033044	MACF1	23499	0	-1.59409	0	0	0	0	0	0	0	0
XM_001129150	FGF13	2258	0	-1.58684	0	0	0	0	0	0	0	0
NM_203446	SYNJ1	8867	0	-1.5863	0	0	0	0	0	0	0	0
NM_024029	YIPF2	78992	0	-1.58602	0	-2.3629	0	0	0	0	0	0
NM_001001410	C16orf42	115939	0	-1.58562	0	0	0	0	0	0	0	0
NM_032632	PAPOLA	10914	0	-1.58268	-1.25	-1.23882	0	0	0	0	0	0
NM_001819	CHGB	1114	0	-1.58241	0	0	0	0	0	-1.82055	0	0
NM_004339	PTTG1IP	754	0	-1.58081	0	0	0	0	-1.63934	-1.6197	0	0
NM_138387	G6PC3	92579	0	-1.57927	0	-2.28682	0	0	0	0	0	0
214001_x_at	---	0	0	-1.5764	0	0	0	0	-1.96078	-1.94758	0	0
NM_080491	GAB2	9846	0	-1.57157	0	0	0	0	0	0	0	0
NM_178588	PPP2R5C	5527	0	-1.57031	0	-2.13911	0	0	0	0	0	0
XM_370557	FAM21B /// FAM21C /// LOC653450 /// RP11-56A21.1	253725 /// 387680 /// 55747 /// 653450	0	-1.56912	0	-2.18163	0	0	0	0	0	0
NM_006807	CBX1	10951	0	-1.5683	0	0	0	0	0	0	0	0
NM_178126	FAM134C	162427	0	-1.56762	0	0	0	0	0	0	0	0
NM_030920	ANP32E	81611	0	-1.56732	0	-2.0378	0	0	0	0	0	0
NM_007177	FAM107A	11170	0	-1.56622	0	0	0	0	0	0	0	0
NM_001569	IRAK1	3654	0	-1.56446	0	-1.90644	0	0	0	0	0	0
NM_003179	SYP	6855	0	-1.56238	0	-2.43367	0	0	0	0	0	0
NM_004538	NAP1L3	4675	0	-1.55966	0	0	0	0	0	0	0	0
NM_002957	RXRA	6256	0	-1.55821	1.24	1.24977	0	0	0	0	0	0
NM_015475	FAM98A	25940	0	-1.55698	-2.08333	-2.07485	0	0	0	0	0	0
XM_001128695	TSPYL2	64061	0	-1.55632	-2.5	-2.46984	0	0	0	0	0	0
NM_014802	KIAA0528	9847	0	-1.55578	0	0	0	0	0	0	0	0
NM_015932	POMP	51371	0	-1.5547	0	0	0	0	0	0	0	0
XM_001133191	LOC728936 /// LOC728980 /// NBPF10 /// NBPF11 /// NBPF15 /// NBPF8	200030 /// 284565 /// 440673 /// 641559 /// 728936 /// 728980	0	-1.55327	0	-2.13699	1.84	1.84958	0	0	0	0
XM_001133191	LOC728936 /// LOC728980 /// NBPF10 /// NBPF11 /// NBPF15 /// NBPF8	NA	0	-1.55327	0	-2.13699	1.84	1.84958	0	0	0	0
NM_000990	hCG_21078 /// RPL27A	389435 /// 6157	0	-1.54935	-2.22222	-2.17549	0	0	0	0	0	0
NM_000990	hCG_21078 /// RPL27A	NA	0	-1.54935	-2.22222	-2.17549	0	0	0	0	0	0
NM_024554	PGBD5	79605	0	-1.54676	0	0	0	0	0	-1.67452	0	0
NM_018471	ZC3H15	55854	0	-1.54675	0	0	0	0	0	0	0	0
NM_004772	C5orf13	9315	0	-1.54635	0	0	0	0	0	0	0	0
NM_004343	CALR	811	0	-1.5457	0	0	0	0	0	0	0	0
NM_014845	KIAA0274	9896	0	-1.54567	0	0	0	0	0	0	0	0
NM_014767	SPOCK2	9806	0	-1.54417	0	0	0	0	0	0	0	0
NM_003139	SRPR	6734	0	-1.54373	0	-2.29179	0	0	0	0	0	0
NM_181697	PRDX1	5052	0	-1.53944	0	0	0	0	0	-1.75576	0	0
NM_001376	DYNC1H1	1778	0	-1.53818	0	-2.24442	0	0	0	0	0	0
NM_013446	MKRN1	23608	0	-1.53664	0	0	0	0	0	-1.83268	0	0
NM_033201	C16orf45	89927	0	-1.5358	0	-2.30172	0	0	0	0	0	0
XR_015578	RPL34	6164	0	-1.5333	0	0	0	0	0	0	0	0
NM_003576	STK24	8428	0	-1.52838	1.2	1.20608	0	0	0	-1.37976	0	0
NM_014713	LAPTM4A	9741	0	-1.52817	0	0	0	0	0	0	0	0
NM_018639	WSB2	---	0	-1.5278	0	-2.05938	0	0	0	0	0	0
NM_018639	WSB2	55884	0	-1.5278	0	-2.05938	0	0	0	0	0	0
U12897	IPW	3653	0	-1.52779	0	0	0	0	0	0	0	0
NM_014300	SEC11A	23478	0	-1.5228	0	0	0	0	0	0	0	0
NM_014328	RUSC1	23623	0	-1.52014	0	0	0	0	0	0	0	0
NM_016039	C14orf166	51637	0	-1.5198	0	-2.1895	0	0	0	0	0	0
NM_004832	GSTO1	9446	0	-1.51897	0	0	0	0	0	0	0	0
NM_032949	PCDH8	5100	0	-1.51548	0	0	0	0	0	-1.76198	0	0
NM_002997	SDC1	6382	0	-1.51464	-2.38095	-2.33153	0	0	0	0	0	0
NM_012157	FBXL2	25827	0	-1.51423	0	0	0	0	0	0	0	0
NM_019059	LOC201725 /// TOMM7	201725 /// 54543	0	-1.51417	0	0	0	0	0	0	0	0
NM_147783	CTSB	1508	0	-1.51414	0	0	0	0	0	-1.77507	0	0
NM_001684	ATP2B4	493	0	-1.51311	0	0	0	0	0	-1.82549	0	0
NM_007257	PNMA2	10687	0	-1.51304	0	0	0	0	0	0	0	0
NM_018103	LRRC8D	55144	0	-1.51235	0	0	0	0	0	0	0	0
NM_004311	ARL3	403	0	-1.512	0	0	0	0	-1.85185	-1.8461	0	0
NM_182923	KLC1	3831	0	-1.50836	0	0	0	0	0	-1.63206	0	0
NM_152280	SYT11	23208	0	-1.50761	0	-1.83835	0	0	0	0	0	0
NM_002808	PSMD2	5708	0	-1.50646	0	0	0	0	0	0	0	0
NM_212472	PRKAR1A	5573	0	-1.50638	-1.42857	-1.42535	0	0	0	0	0	0
NM_003375	VDAC2	7417	0	-1.50617	0	0	0	0	0	-1.59647	0	0
XM_938563	ZNF292	23036	0	-1.50431	0	-2.16077	0	0	0	0	0	0
NM_015171	XPO6	23214	0	-1.50242	-2.12766	-1.96102	0	0	0	0	0	0
XM_940805	PCLO	27445	0	-1.5008	-2.08333	-2.04807	0	0	0	0	0	0
NM_006929	SKIV2L	6499	0	-1.49872	0	0	0	0	0	0	0	0
NM_015578	LSM14A	26065	0	-1.4964	0	0	0	0	0	-1.8014	0	0
NM_014351	SULT4A1	25830	0	-1.4939	0	-2.47403	0	0	0	0	0	0
XM_001133349	NOTCH2	4853	0	-1.4928	0	-1.05582	0	0	0	0	0	0
NM_015423	AASDHPPT	60496	0	-1.48554	0	0	0	0	0	-1.6935	0	0
NM_012151	F8A1	8263	0	-1.48483	0	-1.90989	0	0	0	0	0	0
NM_004386	NCAN	1463	0	-1.48456	0	0	0	0	0	0	0	0
NM_007026	DUSP14	11072	0	-1.48343	0	0	0	0	0	0	0	0
NM_006472	TXNIP	10628	0	-1.48288	0	0	0	0	0	-1.47038	0	0
Z41055	---	0	0	-1.4827	0	0	0	0	0	0	0	0
XM_001127310	ATP5I /// MFSD7	521 /// 84179	0	-1.48116	0	-1.1413	0	0	0	0	0	0
NM_007005	TLE4	7091	0	-1.48079	0	0	0	0	0	0	0	0
Z28608	---	0	0	-1.48078	0	0	0	0	-1.38889	-1.3727	0	0
NM_003348	UBE2N	7334	0	-1.48035	0	0	0	0	0	1.22233	0	0
NM_006745	SC4MOL	6307	0	-1.47905	0	-2.05193	0	0	0	0	0	0
NM_001628	AKR1B1	231	0	-1.47805	0	-2.07132	0	0	0	0	0	0
NM_021959	PPP1R11	6992	0	-1.47768	0	-1.72847	0	0	0	0	0	0
NM_012424	RPS6KC1	26750	0	-1.47596	0	0	0	0	0	0	0	0
NM_080594	RNPS1	10921	0	-1.4754	0	0	0	0	0	0	0	0
NM_015068	PEG10	23089	0	-1.47505	0	-2.05972	0	0	0	0	0	0
NM_001010924	C10orf38	221061	0	-1.47432	-2.27273	-2.25517	1.87	1.87305	0	0	0	0
NM_013233	STK39	27347	0	-1.47319	0	-1.71611	0	0	0	0	0	0
NM_014390	SND1	27044	0	-1.4728	0	-1.78877	0	0	0	0	0	0
NM_198839	ACACA	31	0	-1.47268	0	-1.15987	0	0	0	0	0	0
NM_017966	VPS37C	55048	0	-1.4716	0	0	0	0	0	0	0	0
NM_005648	TCEB1	6921	0	-1.47047	0	0	0	0	0	0	0	0
NM_018385	LSG1	55341	0	-1.4701	0	0	0	0	0	0	0	0
NM_001514	GTF2B	2959	0	-1.46954	0	-1.23354	0	0	0	0	0	0
NM_003350	UBE2V2	7336	0	-1.46766	0	-1.6032	0	0	0	0	0	0
NM_025132	WDR19	57728	0	-1.46555	0	0	0	0	0	0	0	0
NM_058243	BRD4	23476	0	-1.46496	-2.38095	-2.33719	1.84	1.84929	0	0	0	0
NM_182800	ARS2	51593	0	-1.46149	-2.43902	-2.40464	1.82	1.82894	0	0	0	0
XR_019077	LOC642741	642741	0	-1.46122	0	0	0	0	0	-1.69791	0	0
NM_032260	RGPD4 /// RGPD5 /// RGPD6 /// RGPD8	285190 /// 727851 /// 729540 /// 84220	0	-1.46109	0	0	0	0	0	0	0	0
NM_144578	C14orf32	93487	0	-1.46055	0	0	0	0	0	0	0	0
NM_018046	AGGF1	55109	0	-1.4602	0	-1.92322	0	0	0	0	0	0
NM_153335	LYK5	92335	0	-1.45463	0	-2.03193	0	0	0	0	0	0
NM_001013845	CXorf40B	541578	0	-1.45407	0	-1.38865	0	0	0	0	0	0
NM_021156	TXNDC13	56255	0	-1.45288	0	0	0	0	0	0	0	0
NM_213622	STAMBP	10617	0	-1.45236	0	-1.4444	0	0	0	0	0	0
NM_001047	SRD5A1	6715	0	-1.44832	0	1.3076	0	0	0	0	0	0
NM_015922	NSDHL	50814	0	-1.44819	0	0	0	0	0	-1.59418	0	0
NM_003849	SUCLG1	8802	0	-1.44798	0	0	0	0	0	0	0	0
NM_032853	MUM1	84939	0	-1.44626	0	0	0	0	0	0	0	0
NM_002227	JAK1	3716	0	-1.44427	0	0	0	0	0	0	0	0
NM_014819	PJA2	9867	0	-1.44399	-1.96078	-1.92469	0	0	0	0	0	0
NM_005509	DMXL1	1657	0	-1.44266	0	-1.21426	0	0	0	0	0	0
NM_001001586	ATP1A1	476	0	-1.44136	0	0	0	0	0	0	0	0
NM_007313	ABL1	25	0	-1.44119	-1.92308	-1.89047	0	0	0	0	0	0
NM_005969	NAP1L4	4676	0	-1.43946	0	-1.70591	0	0	0	0	0	0
NM_013417	IARS	3376	0	-1.43939	0	0	0	0	0	0	0	0
NM_000976	RPL12	6136	0	-1.43896	0	0	0	0	-1.94175	-1.92587	0	0
NM_004990	MARS	4141	0	-1.43882	-1.96078	-1.95329	0	0	0	0	0	0
NM_023037	FRY	10129	0	-1.43845	0	-1.82472	0	0	0	0	0	0
NM_138734	NRXN2	9379	0	-1.43792	-2.17391	-2.16354	1.72	1.7295	0	0	0	0
NM_003581	LOC729030 /// NCK2	729030 /// 8440	0	-1.43714	0	0	0	0	0	0	0	0
XM_001128637	TCF20	6942	0	-1.43564	0	-1.51992	0	0	0	0	0	0
NM_147150	AKAP2 /// PALM2-AKAP2	11217 /// 445815	0	-1.43529	0	0	0	0	0	0	0	0
NM_013444	UBQLN2	29978	0	-1.43278	0	0	0	0	0	0	0	0
NM_181351	NCAM1	4684	0	-1.43245	0	0	0	0	0	0	0	0
XM_001126385	BZW1 /// LOC151579	151579 /// 9689	0	-1.43202	0	0	0	0	0	0	0	0
XM_001127807	HSF1	3297	0	-1.43173	0	-2.06116	0	0	0	0	0	0
NM_005010	NRCAM	4897	0	-1.43141	0	-1.69015	0	0	0	0	0	0
NM_002951	RPN2	6185	0	-1.43017	-1.8018	-1.79356	0	0	0	0	0	0
NM_017836	SLC41A3	54946	0	-1.42695	0	0	0	0	0	0	0	0
NM_014967	MTMR15	22909	0	-1.42479	-1.92308	-1.88988	0	0	0	0	0	0
NM_016333	SRRM2	23524	0	-1.42436	0	0	0	0	0	-1.4059	0	0
NM_021159	RAP1GDS1	5910	0	-1.42026	0	-1.77891	0	0	0	0	0	0
NM_018129	PNPO	55163	0	-1.41976	0	0	0	0	0	0	0	0
NM_133635	POFUT2	23275	0	-1.41824	0	-1.87462	0	0	0	1.24906	0	0
NM_017929	PEX26	55670	0	-1.417	0	0	0	0	0	0	0	0
NM_006947	SRP72	6731	0	-1.41671	-2.12766	-1.11724	0	0	0	0	0	0
NM_020710	LRRC47	57470	0	-1.41543	0	0	0	0	0	0	0	0
NM_005614	RHEB	6009	0	-1.41446	0	0	0	0	0	0	0	0
NM_016053	CCDC53	51019	0	-1.41321	0	-1.64287	0	0	0	0	0	0
NM_005063	SCD	6319	0	-1.41319	0	0	0	0	0	0	0	0
NM_004281	BAG3	9531	0	-1.41283	0	0	0	0	-1.49254	-1.48756	0	0
NM_001958	EEF1A2	1917	0	-1.41105	0	-1.76361	0	0	0	0	0	0
NM_021083	XK	7504	0	-1.4089	0	0	0	0	0	0	0	0
W93740	---	0	0	-1.40773	-2.10526	-1.97803	0	0	0	0	0	0
NM_004147	DRG1	4733	0	-1.40734	0	-1.82524	0	0	0	0	0	0
NM_133631	ROBO1	6091	0	-1.40707	0	-1.74995	0	0	0	0	0	0
NM_152726	EFHA1	221154	0	-1.40698	-1.26582	-1.25883	0	0	0	0	0	0
NM_006304	SHFM1	7979	0	-1.40624	0	0	0	0	0	-1.65061	0	0
NM_003486	SLC7A5	8140	0	-1.40536	0	0	0	0	0	0	0	0
NM_148909	OSBPL9	114883	0	-1.40229	0	0	0	0	0	0	0	0
NM_006275	SFRS6	6431	0	-1.40141	0	0	0	0	0	0	0	0
NM_005165	ALDOC	230	0	-1.4003	0	0	0	0	0	0	0	0
NM_001001	RPL36AL	6166	0	-1.40018	0	0	0	0	0	-1.354	0	0
NM_000155	GALT	2592	0	-1.39842	0	0	0	0	0	0	0	0
NM_023018	NADK	65220	0	-1.39653	1.4	1.40627	0	0	0	0	0	0
NM_022734	METT11D1	64745	0	-1.39601	0	0	0	0	0	-1.3213	0	0
NM_017838	NOLA2	55651	0	-1.39584	-2.22222	-2.21699	0	0	0	0	0	0
NM_175081	P2RX5	5026	0	-1.39399	0	-1.8689	0	0	0	0	0	0
NM_021873	CDC25B	994	0	-1.39364	-1.69492	-1.6936	0	0	0	0	0	0
NM_032156	CAPRIN2	65981	0	-1.39312	0	-1.44391	0	0	0	0	0	0
NM_002687	DRS; PNN; MEMA	---	0	-1.39228	0	0	0	0	0	0	0	0
NM_005151	USP14	9097	0	-1.39218	0	0	0	0	0	0	0	0
XM_001126181	AURKAIP1 /// LOC727877	54998 /// 727877	0	-1.38903	0	0	0	0	0	0	0	0
NM_004236	COPS2	9318	0	-1.3875	-1.6129	-1.60979	0	0	0	0	0	0
NM_019613	WDR45L	56270	0	-1.38427	0	0	0	0	0	0	0	0
NM_006176	NRGN	4900	0	-1.38344	0	0	0	0	0	0	0	0
NM_015150	RFTN1	23180	0	-1.38295	0	0	0	0	0	0	0	0
NM_012316	KPNA6	23633	0	-1.38229	0	-1.57798	0	0	0	0	0	0
NM_003494	DYSF	8291	0	-1.38221	0	-1.50935	0	0	0	0	0	0
NM_182734	PLCB1	23236	0	-1.38096	1.2	1.20302	0	0	0	0	0	0
NM_015920	RPS27L	51065	0	-1.38068	0	0	0	0	0	0	0	0
NM_003135	SRP19	6728	0	-1.37889	0	0	0	0	0	0	0	0
NM_033657	DAP3	7818	0	-1.37862	0	0	0	0	0	0	0	0
NM_152879	DGKD	8527	0	-1.37597	0	-1.54666	0	0	0	0	0	0
NM_002116	HLA-A	3105	0	-1.37568	0	0	0	0	0	0	0	0
NM_194247	HNRPA3	220988	0	-1.3755	0	0	0	0	-1.06383	-1.05899	0	0
NM_194247	HNRPA3 /// HNRPA3P1	10151 /// 220988	0	-1.3755	0	0	0	0	-1.06383	-1.05899	0	0
NM_007275	TUSC2	11334	0	-1.37383	1.27	1.27428	0	0	0	0	0	0
NM_145897	PFDN5	5204	0	-1.37283	0	0	0	0	0	-1.73329	0	0
XM_944412	RAPGEF2	9693	0	-1.37093	0	0	0	0	-1.44928	-1.44859	0	0
NM_006389	HYOU1	10525	0	-1.37057	0	-1.57408	0	0	0	0	0	0
NM_015162	ACSBG1	23205	0	-1.36977	0	0	0	0	0	0	0	0
NM_145728	DMN	23336	0	-1.36946	0	0	0	0	0	0	0	0
NM_006244	PPP2R5B	5526	0	-1.36642	0	-1.90696	0	0	0	0	0	0
NM_015439	CCDC28A	25901	0	-1.36566	-1.72414	-1.71514	0	0	0	0	0	0
NM_014413	EIF2AK1	27102	0	-1.36549	0	-2.04796	0	0	0	0	0	0
NR_002727	RFPL1S	10740	0	-1.36359	0	0	0	0	0	0	0	0
XM_001130700	LOC729580 /// LOC730672	729580 /// 730672	0	-1.36081	0	0	0	0	0	0	0	0
XM_001129292	MBOAT2	129642	0	-1.36072	0	-1.3722	0	0	0	0	0	0
NM_006110	CD2BP2	10421	0	-1.35998	0	0	0	0	0	0	0	0
NM_183416	KIF1B	23095	0	-1.35993	0	0	0	0	0	0	0	0
NM_001183	ATP6AP1	537	0	-1.3594	0	-1.62999	0	0	0	0	0	0
NM_001310	CREBL2	1389	0	-1.35749	0	0	0	0	-1.42857	-1.42029	0	0
NM_004892	SEC22B	9554	0	-1.3573	1.35	1.35662	0	0	0	0	0	0
NM_004869	VPS4B	9525	0	-1.35577	0	0	0	0	0	0	0	0
NM_016166	PIAS1	8554	0	-1.35456	0	0	0	0	0	0	0	0
NM_006796	AFG3L2	10939	0	-1.35283	0	-1.77843	0	0	0	0	0	0
NM_016237	ANAPC5	51433	0	-1.3525	0	0	0	0	0	0	0	0
NM_003799	RNMT	8731	0	-1.35152	0	-1.75564	0	0	0	0	0	0
NM_138930	DIABLO	56616	0	-1.35123	0	-1.52372	0	0	0	0	0	0
NM_005536	IMPA1	3612	0	-1.34891	0	0	0	0	0	-1.43707	0	0
NM_001326	CSTF3	1479	0	-1.34886	0	0	0	0	0	-1.51535	0	0
NM_001039479	KIAA0317	9870	0	-1.34859	0	-1.67777	0	0	0	0	0	0
NM_006392	NOL5A	10528	0	-1.34799	1.31	1.3189	0	0	0	0	0	0
NM_003010	MAP2K4	6416	0	-1.34758	-1.6129	-1.59516	0	0	0	0	0	0
NM_003922	HERC1	8925	0	-1.34716	0	0	0	0	0	0	0	0
NM_001260	CDK8	1024	0	-1.34693	0	0	0	0	0	0	0	0
NM_002996	CX3CL1	6376	0	-1.34636	-1.81818	-1.78902	0	1.5703	0	0	0	0
NM_002865	RAB2A	5862	0	-1.34624	0	1.26135	0	0	0	-1.45038	0	0
NM_000476	AK1	203	0	-1.34373	0	0	0	0	0	0	0	0
NM_006822	RAB40B	10966	0	-1.34172	0	0	0	0	0	0	0	0
NM_006614	CHL1	10752	0	-1.34049	0	0	0	0	0	0	0	0
NM_012317	LDOC1	23641	0	-1.33907	0	0	0	0	0	0	0	0
XM_001134039	PDGFA	5154	0	-1.33851	0	0	0	0	0	0	0	0
NM_004231	ATP6V1F	9296	0	-1.33828	0	0	0	0	0	0	0	0
NM_152339	SPATA2L	124044	0	-1.33806	0	0	0	0	0	0	0	0
NM_032801	JAM3	83700	0	-1.33768	0	0	0	0	0	0	0	0
NM_173173	NR4A2	4929	0	-1.33677	0	0	0	0	0	0	0	0
NM_024122	APOO	79135	0	-1.33653	0	0	0	0	0	0	0	0
NM_004064	CDKN1B	1027	0	-1.33619	0	0	0	0	0	0	0	0
XM_001131321	ACCN1	40	0	-1.33534	0	-1.77558	0	0	0	0	0	0
NM_022089	ATP13A2	23400	0	-1.33517	0	-1.64298	0	0	0	0	0	0
NM_020524	PBXIP1	57326	0	-1.3338	0	-1.63954	0	0	0	0	0	0
NM_005324	H3F3B	3021	0	-1.33366	0	0	0	0	0	-1.51592	0	0
NM_199452	ZNF365	22891	0	-1.33335	0	0	0	0	0	0	0	0
NM_003729	RTCD1	8634	0	-1.33315	0	0	0	0	0	0	0	0
NM_016021	UBE2J1	51465	0	-1.33103	0	0	0	0	0	0	0	0
NM_001545	ICT1	3396	0	-1.33077	0	-1.53852	0	0	0	0	0	0
T07517	---	0	0	-1.32939	0	0	0	0	0	0	0	0
NM_176869	PPA2	27068	0	-1.32883	0	0	0	0	0	0	0	0
NM_003314	TTC1	7265	0	-1.32842	0	-1.60509	0	0	0	0	0	0
NM_014832	TBC1D4	9882	0	-1.32792	0	0	0	0	0	0	0	0
NM_000259	MYO5A	4644	0	-1.3271	-1.81818	-1.80183	0	0	0	0	0	0
NM_002166	ID2	3398	0	-1.32675	0	0	0	0	0	0	0	0
NM_015392	NPDC1	56654	0	-1.32636	-1.72414	-1.71238	0	0	0	0	0	0
NM_001426	EN1	2019	0	-1.3263	0	-1.43738	0	0	0	0	0	0
NM_006832	PLEKHC1	10979	0	-1.32466	0	0	0	0	0	0	0	0
XM_936860	MEGF9	1955	0	-1.32449	0	-1.62692	0	0	0	0	0	0
XM_001129715	CXorf56 /// hCG_1640171 /// LOC731173	63932 /// 728024 /// 731173	0	-1.32366	0	-1.6379	0	0	0	0	0	0
NM_000979	RPL18	6141	0	-1.32351	0	0	0	0	0	0	0	0
NM_021128	POLR2L	5441	0	-1.32243	0	0	0	0	0	0	0	0
NM_005499	SAE2	10054	0	-1.32236	0	0	0	0	0	0	0	0
XM_001129887	TALDO1	6888	0	-1.32207	0	-1.50292	0	0	0	0	0	0
NM_002627	PFKP	5214	0	-1.3218	0	0	0	0	0	-1.4635	0	0
XM_001128160	GOLGA8A	23015	0	-1.32128	0	0	0	0	0	0	0	0
NM_003921	BCL10	8915	0	-1.32123	0	0	0	0	0	-1.47619	0	0
XM_938779	CBX3	11335	0	-1.31975	0	-1.65587	0	0	0	0	0	0
XM_938779	CBX3 /// LOC653972	11335 /// 653972	0	-1.31975	0	-1.65587	0	0	0	0	0	0
NM_017885	HCFC1R1	54985	0	-1.31872	0	-1.76777	0	0	0	0	0	0
NM_007278	GABARAP	11337	0	-1.31741	0	0	0	0	0	0	0	0
NM_004134	HSPA9	3313	0	-1.31709	0	-1.38776	0	0	0	0	0	0
XM_001131240	MARCH2	51257	0	-1.31665	-1.81818	-1.79765	0	0	0	0	0	0
XM_001131240		51257	0	-1.31665	-1.81818	-1.79765	0	0	0	0	0	0
NM_015909	NAG	51594	0	-1.31577	-1.96078	-1.94062	0	0	0	0	0	0
NM_005326	HAGH	3029	0	-1.31427	0	-1.53821	0	0	0	0	0	0
NM_020379	MAN1C1	57134	0	-1.31264	-1.75439	-1.74828	0	0	0	0	0	0
NR_003189	C20orf169-DBNDD2 /// DBNDD2	55861 /// 767557	0	-1.31219	0	0	0	0	0	0	0	0
NM_015063	SLC8A2	6543	0	-1.31205	0	-1.86352	0	0	0	0	0	0
NM_021203	SRPRB	58477	0	-1.31204	0	0	0	0	0	0	0	0
NM_018318	CCDC91	55297	0	-1.31171	0	0	0	0	0	0	0	0
NM_002085	GPX4	2879	0	-1.30837	0	-1.54013	0	0	0	0	0	0
NM_003706	PLA2G4C	8605	0	-1.30541	0	0	0	0	0	0	0	0
NM_015219	EXOC7	23265	0	-1.30532	1.305	1.30539	0	0	0	0	0	0
NM_003309	TSPYL1	7259	0	-1.3045	0	0	0	0	0	0	0	0
NM_017938	FAM70A	55026	0	-1.30394	0	0	0	0	0	0	0	0
NM_005132	REC8	9985	0	-1.30277	0	0	0	0	0	0	0	0
NM_014332	SMPX	23676	0	-1.30269	0	0	0	0	0	0	0	0
NM_015436	RCHY1	25898	0	-1.30157	-1.5873	-1.5859	0	0	0	0	0	0
XR_018903	LOC390612	390612	0	-1.30135	-1.81818	-1.80203	0	0	0	0	0	0
NM_016605	FAM53C	51307	0	-1.29891	0	-1.65623	0	0	0	0	0	0
NM_014765	TOMM20	9804	0	-1.29836	0	-1.62671	0	0	0	0	0	0
NM_002874	RAD23B	5887	0	-1.29734	0	0	0	0	0	0	0	0
NM_000518	HBB	3043	0	-1.29723	0	0	0	0	0	-1.39706	0	0
NM_015374	UNC84B	25777	0	-1.29702	0	-1.30407	0	0	0	0	0	0
NM_017787	C10orf26	---	0	-1.29508	0	0	0	0	0	0	0	0
NM_012168	FBXO2	26232	0	-1.2948	0	0	0	0	0	0	0	0
NM_002109	HARS	3035	0	-1.29391	0	0	0	0	0	0	0	0
NM_005657	TP53BP1	7158	0	-1.29355	0	0	0	0	0	0	0	0
NM_002967	SAFB	6294	0	-1.29355	0	0	0	0	-1.44928	-1.44207	0	0
NM_024026	MRP63	---	0	-1.29297	0	-1.78378	0	0	0	0	0	0
NM_024026	MRP63	78988	0	-1.29297	0	-1.78378	0	0	0	0	0	0
NM_020188	C16orf61	56942	0	-1.29174	0	0	0	0	0	0	0	0
NM_003329	TXN	7295	0	-1.29154	0	0	0	0	0	-1.37748	0	0
NM_013402	FADS1	3992	0	-1.29085	0	1.75274	0	0	0	0	0	0
NM_153322	PMP22	5376	0	-1.28801	0	0	0	0	0	-1.35884	0	0
NM_020960	GPR107	57720	0	-1.28776	0	1.35351	0	0	0	0	0	0
NM_177969	PPM1B	5495	0	-1.28689	0	0	0	0	0	0	0	0
NM_057092	FKBP2	2286	0	-1.28648	0	0	0	0	0	0	0	0
XM_001133675	CTNNB1	1499	0	-1.28611	0	0	0	0	0	0	0	0
NM_203331	CD59	966	0	-1.28572	0	-1.47633	0	0	0	0	0	0
NM_182796	MAT2B	27430	0	-1.28525	0	0	0	0	0	0	0	0
NM_017921	NPLOC4	55666	0	-1.28485	-1.81818	-1.79043	0	0	0	0	0	0
NM_006374	STK25	10494	0	-1.284	-1.53846	-1.51841	0	0	0	0	0	0
NM_021116	ADCY1	107	0	-1.28356	0	0	0	0	0	-1.38109	0	0
NM_024989	PGAP1	80055	0	-1.28296	0	0	0	0	0	-1.38937	0	0
NM_018191	RCBTB1	55213	0	-1.28261	0	0	0	0	0	0	0	0
NM_015689	DENND2A	27147	0	-1.28128	0	0	0	0	0	0	0	0
NM_024589	ROGDI	79641	0	-1.28072	0	0	0	0	0	0	0	0
NM_015210	KIAA0802	23255	0	-1.28023	0	0	0	0	0	0	0	0
NM_017582	UBE2Q1	55585	0	-1.28015	0	0	0	0	0	0	0	0
NM_022476	AKTIP	64400	0	-1.2793	0	0	0	0	0	0	0	0
NM_138957	MAPK1	5594	0	-1.27923	0	0	0	0	0	0	0	0
XM_001128053	LOC283340 /// LOC642209 /// LOC644511 /// LOC728658 /// RP11-365K22.1 /// RPL13A	23521 /// 283340 /// 387930 /// 642209 /// 644511 /// 728658	0	-1.27754	0	0	0	0	0	0	0	0
NM_021115	SEZ6L	23544	0	-1.27572	0	1.23247	0	0	0	0	0	0
NM_016588	NRN1	51299	0	-1.27312	0	0	0	0	0	0	0	0
XM_001133072	UBE2E3	10477	0	-1.27235	0	0	0	0	0	-1.38749	0	0
NM_017750	RETSAT	54884	0	-1.27231	0	0	0	0	0	0	0	0
NM_014756	CKAP5	9793	0	-1.27178	0	0	0	0	0	0	0	0
NM_000123	ERCC5	2073	0	-1.2698	0	-1.30314	0	0	0	0	0	0
Z39250	---	0	0	-1.26898	0	-1.6155	0	0	0	0	0	0
NM_005471	GNPDA1	10007	0	-1.2683	0	0	0	0	0	0	0	0
NM_005839	SRRM1	10250	0	-1.26785	0	0	0	0	0	0	0	0
NM_153280	UBE1	7317	0	-1.26779	0	0	0	0	0	0	0	0
NM_002168	IDH2	3418	0	-1.2673	0	0	0	0	0	0	0	0
NM_014746	RNF144	9781	0	-1.26671	0	-1.63042	0	0	0	0	0	0
NM_005510	DOM3Z	1797	0	-1.26655	0	-1.75589	1.61	1.61198	0	0	0	0
NM_016167	NOL7	51406	0	-1.26621	0	0	0	0	0	0	0	0
NM_000713	BLVRB	645	0	-1.26472	0	0	0	0	-1.44928	-1.44475	0	0
NM_018362	LIN7C	55327	0	-1.26463	0	0	0	0	0	0	0	0
NM_020239	CDC42SE1	56882	0	-1.2644	0	-1.37812	0	0	0	0	0	0
NM_014999	RAB21	23011	0	-1.26435	0	0	0	0	0	0	0	0
NM_139351	BIN1	274	0	-1.26352	0	-1.49962	0	0	0	0	0	0
NM_001985	ETFB	2109	0	-1.26257	0	0	0	0	-1.42857	-1.42763	0	0
NM_015557	CHD5	26038	0	-1.25924	-1.38889	-1.38542	0	0	0	0	0	0
NM_006198	PCP4	5121	0	-1.25907	0	0	0	0	0	0	0	0
NM_001662	ARF5	381	0	-1.25869	0	-1.50249	0	0	0	0	0	0
NM_021908	ST7	7982	0	-1.25532	0	0	0	0	0	0	0	0
XM_942276	DHX40	79665	0	-1.2546	-1.6129	-1.60656	0	0	0	0	0	0
NM_004622	TSN	7247	0	-1.25388	0	-1.37731	0	0	0	0	0	0
NM_182483	NSFL1C	55968	0	-1.25317	0	-1.48129	0	0	0	0	0	0
NM_014291	GCAT	23464	0	-1.25278	0	-1.49556	0	0	0	0	0	0
NM_170726	ALDH4A1	8659	0	-1.2526	0	0	0	0	-1.2987	-1.29518	0	0
NM_003640	IKBKAP	8518	0	-1.25076	0	-1.57831	0	0	0	0	0	0
NM_020689	SLC24A3	57419	0	-1.25066	-1.5625	-1.5512	0	0	0	0	0	0
NM_012228	MSRB2	22921	0	-1.25043	0	0	0	0	0	0	0	0
XR_016073	LOC732160 /// NDUFA10	4705 /// 732160	0	-1.25033	0	-1.62863	0	0	0	0	0	0
NM_002462	MX1	4599	0	-1.25032	0	0	0	0	0	0	0	0
NM_015317	PUM2	23369	0	-1.25026	0	-1.4513	0	0	0	0	0	0
XM_943702	MSL-1	339287	0	-1.24887	0	-1.37016	0	0	0	0	0	0
NM_013412	RABL2A /// RABL2B	11158 /// 11159	0	-1.24587	0	0	0	0	0	0	0	0
NM_004792	PPIG	9360	0	-1.2439	0	0	0	0	0	0	0	0
NM_024112	C9orf16	79095	0	-1.24377	1.33	-1.23898	0	0	0	0	0	0
NM_199417	C3orf60	25915	0	-1.24246	0	0	0	0	0	0	0	0
NM_001239	CCNH	902	0	-1.24173	0	0	0	0	0	0	0	0
NM_015159	KIAA0280	23201	0	-1.24158	-1.31579	-1.30503	0	0	0	0	0	0
NM_018457	PRR13	54458	0	-1.24116	-1.44928	-1.44664	0	0	0	0	0	0
NM_002813	PSMD9	5715	0	-1.24033	0	0	0	0	0	0	0	0
NM_022156	DUS1L	64118	0	-1.24013	0	-1.4705	0	0	0	0	0	0
NM_000938	POLR2B	5431	0	-1.23881	0	-1.41728	0	0	0	0	0	0
NM_024111	CHAC1	79094	0	-1.23836	-1.5873	-1.5835	0	0	0	0	0	0
NM_003078	SMARCD3	6604	0	-1.23599	0	-1.63498	0	0	0	0	0	0
NM_153719	NUP62	23636	0	-1.23489	0	-1.61771	0	0	0	0	0	0
NM_020659	TTYH1	57348	0	-1.23418	0	-1.50748	0	1.38035	0	0	0	0
NM_004550	NDUFS2	4720	0	-1.23254	0	-1.47108	0	0	0	0	0	0
NM_020755	SERINC1	57515	0	-1.23003	0	0	0	0	0	0	0	0
NM_014239	EIF2B2	8892	0	-1.22915	-1.6129	-1.60975	1.41	1.41404	0	0	0	0
NM_002305	LGALS1	3956	0	-1.22909	0	0	0	0	0	0	0	0
NM_002945	RPA1	6117	0	-1.22852	0	0	0	0	0	0	0	0
NM_000954	PTGDS	5730	0	-1.22737	0	0	0	0	0	0	0	0
NM_130476	MADD	8567	0	-1.22549	0	-1.44645	0	0	0	0	0	0
NM_003801	GPAA1	8733	0	-1.2241	0	0	0	0	-1.35135	-1.32741	0	0
NM_197977	ZNF189	7743	0	-1.22222	0	0	0	0	0	0	0	0
NM_016337	EVL	51466	0	-1.22069	0	0	0	0	0	0	0	0
NM_004747	DLG5	9231	0	-1.22002	0	0	0	0	0	0	0	0
XM_937137	KIAA1107	23285	0	-1.21932	0	0	0	0	0	-1.31178	0	0
NM_015012	TMEM41B	440026	0	-1.21846	0	0	0	0	0	0	0	0
NM_032996	CASP9	842	0	-1.21828	0	0	0	0	0	0	0	0
BC041605	C4orf10	317648	0	-1.21706	0	0	0	0	0	-1.33485	0	0
NM_024938	PCNXL2	80003	0	-1.21671	0	0	0	0	0	0	0	0
NM_020676	ABHD6	57406	0	-1.21574	0	-1.49972	0	0	0	0	0	0
NM_018047	RBM22	55696	0	-1.21567	-1.33333	-1.32997	0	0	0	0	0	0
NM_015444	TMEM158	25907	0	-1.21536	0	0	0	0	0	0	0	0
XM_943179	PDE4DIP	9659	0	-1.21445	0	0	0	0	0	0	0	0
NM_002755	MAP2K1	5604	0	-1.21259	0	0	0	0	0	0	0	0
XM_941762	SETD1B	23067	0	-1.21245	0	0	0	0	0	0	0	0
NM_152671	PIP5K3	200576	0	-1.21238	0	0	0	0	0	0	0	0
NM_199144	Kua-UEV /// UBE2V1	387522 /// 7335	0	-1.21194	0	0	0	0	0	0	0	0
XM_944389	TMEM131	23505	0	-1.21091	0	0	0	0	0	-1.28532	0	0
NR_002800	FLJ35348	266655	0	-1.21014	-1.49254	-1.47822	1.72	1.72814	0	0	0	0
NM_000421	KRT10	3858	0	-1.20962	0	0	0	0	0	0	0	0
NM_004375	COX11	1353	0	-1.20888	0	-1.3958	0	0	0	0	0	0
NM_002824	PTMS	5763	0	-1.20878	0	0	0	0	0	0	0	0
NM_021727	FADS3	3995	0	-1.20721	0	0	0	0	0	0	0	0
NM_003935	TOP3B	8940	0	-1.20516	0	0	0	0	-1.33333	-1.32797	0	0
NM_003776	MRPL40	64976	0	-1.20412	0	-1.54786	0	0	0	0	0	0
NM_138615	DHX30	22907	0	-1.2035	0	0	0	0	0	0	0	0
NM_006827	TMED10	10972	0	-1.2025	0	0	0	0	0	0	0	0
NM_001294	CLPTM1	1209	0	-1.20146	0	0	0	0	0	0	0	0
XM_001132864	HIP1R /// LOC728014	728014 /// 9026	0	-1.20089	0	0	0	0	0	0	0	0
NM_020765	ZUBR1	23352	0	-1.14875	0	-2.9688	0	0	0	0	0	0
NM_031412	GABARAPL1	23710	0	-1.01457	-1.92308	-1.91509	0	0	0	1.33964	0	0
NM_002896	RBM4	5936	0	-1.0027	0	0	0	0	0	0	0	0
NM_019012	PEPP2; PLEKHA5	0	0	-1.00018	0	0	0	0	0	0	0	0
NM_006488	KHK	3795	0	1.02903	0	0	0	0	0	0	0	0
NM_033020	TRIM33	51592	0	1.05463	0	0	1.39	1.39449	0	0	0	0
NM_177560	CSNK2A1	1457	0	1.06664	0	0	0	0	0	0	0	0
NM_015061	JMJD2C	23081	0	1.20003	0	0	0	0	0	0	0	0
NM_007236	CHP	11261	0	1.2002	0	-1.94562	0	0	0	0	0	0
NM_197975	BTNL3	10917	0	1.20026	0	0	0	0	0	0	0	0
NM_030579	CYB5B	80777	0	1.20028	0	0	0	0	0	0	0	0
NM_006379	SEMA3C	10512	0	1.20054	0	0	0	0	1.26	1.26316	0	0
220568_at	---	---	0	1.20059	0	0	0	0	0	0	0	0
NM_002260	KLRC1 /// KLRC2	3821 /// 3822	0	1.20063	0	0	0	0	0	0	0	0
NM_002028	FNTB	2342	0	1.20076	0	0	0	0	0	0	0	0
NM_014423	AFF4	27125	0	1.20077	0	0	0	0	0	0	0	0
NM_023071	SPATS2	65244	0	1.20089	0	0	0	0	0	0	0	0
XM_940668	IGSF9B	22997	0	1.20104	1.3	1.30834	0	0	0	0	0	0
NM_012338	TSPAN12	23554	0	1.20115	0	0	0	0	0	0	0	0
NM_014387	LAT	27040	0	1.20116	0	1.41183	0	0	0	0	0	0
NM_016561	BFAR	51283	0	1.2012	0	1.52496	0	0	0	0	0	0
NM_001040261	DCAMKL2	166614	0	1.20123	0	0	0	0	0	1.27999	0	0
NM_021910	FXYD3	5349	0	1.20179	0	0	0	0	0	0	0	0
NM_024587	TMEM53	79639	0	1.20196	0	1.51234	0	0	0	0	0	0
NM_018058	CRTAC1	55118	0	1.20228	0	0	0	0	0	0	0	0
X83412	HAB1	55547	0	1.20231	0	0	0	0	1.36	1.36261	0	0
XM_939083	TTC28	23331	0	1.20236	0	0	0	0	1.29	1.29692	0	0
NM_016446	C9orf127	51754	0	1.20245	0	0	0	0	0	0	0	0
NM_006299	ZNF193	7746	0	1.20264	0	0	0	0	0	0	0	0
NM_001045	SLC6A4	6532	0	1.20281	0	0	0	0	1.33	1.33188	0	0
NM_006928	SILV	6490	0	1.20287	0	0	0	0	0	0	0	0
NM_000229	LCAT	3931	0	1.20296	0	0	0	0	0	0	0	0
NM_001875	CPS1	1373	0	1.20312	0	0	0	0	0	0	0	0
NM_006194	PAX9	5083	0	1.20342	0	0	0	0	0	0	0	0
NM_000015	NAT2	10	0	1.2036	0	0	0	0	0	0	0	0
NM_014070	C6orf15	29113	0	1.20363	0	1.40922	0	0	0	0	0	0
NM_025052	YSK4	80122	0	1.20376	0	0	0	0	0	0	0	0
NM_033419	PERLD1	93210	0	1.20398	0	0	0	0	1.23	1.23743	0	0
NM_003942	RPS6KA4	8986	0	1.20406	0	0	0	0	1.33	1.33361	0	0
NM_145871	GSTZ1	2954	0	1.2045	0	0	0	0	0	0	0	0
219881_s_at	---	---	0	1.20452	0	0	0	0	0	1.26599	0	0
NM_198930	PYHIN1	149628	0	1.2046	0	0	0	0	0	0	0	0
NM_006773	DDX18	8886	0	1.20485	0	0	0	0	0	1.2817	0	0
NM_018312	SAPS3	55291	0	1.20489	0	0	0	0	0	0	0	0
NM_139125	MASP1	5648	0	1.20528	0	1.23158	0	0	0	0	0	0
NM_003220	TFAP2A	7020	0	1.20549	1.36	1.36438	0	0	0	0	0	0
NM_006493	CLN5	1203	0	1.20556	0	0	0	0	0	0	0	0
217695_x_at	---	---	0	1.20576	0	1.31509	0	0	0	0	0	0
NM_000121	EPOR	2057	0	1.20591	0	1.37005	0	0	0	0	0	0
NM_006206	PDGFRA	5156	0	1.20596	0	0	0	0	0	1.23516	0	0
NM_173829	P18SRP	285672	0	1.20627	0	0	0	0	0	1.22832	0	0
NM_004384	CSNK1G3	1456	0	1.20712	0	0	0	0	0	1.24985	0	0
NM_007033	RER1	11079	0	1.20725	0	0	0	0	0	1.31751	0	0
NM_006895	HNMT	3176	0	1.20726	0	0	0	0	0	0	0	0
DN994078	---	0	0	1.20729	0	1.3122	0	0	0	0	0	0
NM_020354	ENTPD7	57089	0	1.20733	0	0	0	0	0	0	0	0
NM_024567	HMBOX1	79618	0	1.20758	0	0	0	0	0	0	0	0
NM_016004	IFT52	51098	0	1.2077	0	0	0	0	0	0	0	0
Z44217	---	0	0	1.20773	0	0	0	0	0	0	0	0
NM_000492	CFTR	1080	0	1.20776	0	1.37272	0	0	0	1.26837	0	0
DN912691	---	0	0	1.20783	0	0	0	0	0	1.22464	0	0
NM_021738	SVIL	6840	0	1.20812	0	0	0	0	0	0	0	0
NM_012276	LILRA4	23547	0	1.20813	0	1.58209	0	0	0	0	0	0
AL110190	---	0	0	1.20856	0	1.33964	0	0	0	0	0	0
XR_017216	AZGP1 /// LOC646282	563 /// 646282	0	1.20857	0	0	0	0	0	0	0	0
NM_000566	FCGR1A	2209	0	1.20882	0	0	0	0	0	1.26873	0	0
NM_024877	CNTD2	79935	0	1.20892	0	1.48469	0	0	0	0	0	0
NM_017780	CHD7	55636	0	1.20908	0	0	0	0	0	0	0	0
NM_013249	ZNF214	7761	0	1.20928	0	0	0	0	0	0	0	0
NM_018482	DDEF1	50807	0	1.20944	0	0	0	0	0	1.26017	0	0
NM_003129	SQLE	6713	0	1.20948	0	0	0	0	0	1.22417	0	0
NM_016010	C8orf70	51101	0	1.20953	0	1.37504	0	0	0	0	0	0
NM_023922	TAS2R14	50840	0	1.20964	0	0	0	0	0	0	0	0
NM_022353	OSGEPL1	64172	0	1.20972	0	1.41249	0	0	0	0	0	0
XM_379141	DKFZp686O1327	401014	0	1.20974	0	1.45094	0	0	0	0	0	0
NM_004634	BRPF1	7862	0	1.20982	0	0	0	0	0	0	0	0
NM_031492	RBM4B	83759	0	1.21002	0	0	0	0	0	1.28352	0	0
XM_001126052	CRSP2	9282	0	1.21011	0	0	0	0	0	0	0	0
NM_005598	NHLH1	4807	0	1.21024	0	0	0	0	0	0	0	0
NM_005637	SYT; SSXT; SS18	---	0	1.21033	0	0	0	0	0	1.24557	0	0
XR_017143	LOC645094 /// LOC649855 /// MRCL3	10627 /// 645094 /// 649855	0	1.21033	0	0	0	0	0	1.30417	0	0
NM_005568	LHX1	3975	0	1.21039	0	0	0	0	0	0	0	0
AL117520	---	0	0	1.21096	0	1.48864	0	0	0	0	0	0
NM_006043	HS3ST2	9956	0	1.2115	0	0	0	0	0	1.23477	0	0
NM_153701	IL12RB1	3594	0	1.21153	0	0	0	0	0	1.21374	0	0
NM_024884	L2HGDH	79944	0	1.21166	1.4	1.40414	0	0	0	0	0	0
NM_153212	GJB4	127534	0	1.2117	0	1.47802	0	0	0	0	0	0
AL049988	---	0	0	1.21175	0	0	0	0	0	1.26194	0	0
NM_052828	TRIM10	10107	0	1.21184	1.46	1.53584	0	0	0	0	0	0
NM_003664	AP3B1	8546	0	1.21201	0	0	0	0	0	1.23311	0	0
NM_004448	ERBB2	2064	0	1.21243	0	0	0	0	0	0	0	0
NM_006816	LMAN2	10960	0	1.2126	0	0	0	0	0	0	0	0
NM_005585	SMAD6	4091	0	1.2126	0	1.29686	0	0	0	0	0	0
NM_005077	TLE1	7088	0	1.21281	1.29	1.2965	0	0	0	1.28483	0	0
NM_015106	RAD54L2	23132	0	1.21298	0	0	0	0	0	0	0	0
NM_153747	PIGC	5279	0	1.21319	0	0	0	0	0	0	0	0
NM_019851	FGF20	26281	0	1.21342	0	0	0	0	0	0	0	0
BX097804	---	0	0	1.21349	0	0	0	0	0	0	0	0
XM_938485	LOC654056	654056	0	1.21404	0	0	0	0	0	0	0	0
NM_057168	WNT16	51384	0	1.21412	0	0	0	0	0	1.23694	0	0
XM_114303	FRMD4B	23150	0	1.21433	0	0	0	0	1.22	1.22966	0	0
NM_001708	OPN1SW	611	0	1.21459	0	0	0	0	0	0	0	0
NM_001469	XRCC6	2547	0	1.21475	0	1.50583	0	0	0	0	0	0
NM_000288	PEX7	5191	0	1.21486	0	0	0	0	0	0	0	0
NM_017773	LAX1	54900	0	1.21496	0	1.42354	0	0	0	0	0	0
NM_016263	FZR1	51343	0	1.21553	0	0	0	0	0	0	0	0
NM_001012763	GNRHR	2798	0	1.21642	0	0	0	0	0	0	0	0
NM_148918	SHMT1	6470	0	1.21647	0	1.55098	0	0	0	0	0	0
NM_005680	TAF1B	9014	0	1.21689	0	0	0	0	0	0	0	0
NM_015101	GLT25D2	23127	0	1.21739	0	0	0	0	0	0	0	0
NM_000575	IL1A	3552	0	1.21759	0	0	0	0	0	0	0	0
NM_002263	KIFC1	3833	0	1.21795	1.34	1.34299	0	0	0	0	0	0
NM_014354	C6orf54	26236	0	1.21805	0	0	0	0	0	0	0	0
NM_005836	HRSP12	10247	0	1.21823	0	0	0	0	0	0	0	0
NM_002674	PMCH	5367	0	1.21848	0	0	0	0	0	0	0	0
NM_024675	PALB2	79728	0	1.21883	0	0	0	0	0	0	0	0
NM_001557	IL8RB	3579	0	1.21909	0	0	0	0	0	0	0	0
NM_025073	SIKE	80143	0	1.21922	0	1.21465	0	0	0	0	0	0
NM_007316	AGRP	181	0	1.21922	1.39	1.39457	0	0	0	0	0	0
R98159	---	0	0	1.21932	0	0	0	0	0	0	0	0
NM_000520	HEXA	3073	0	1.21935	0	0	0	0	0	1.28717	0	0
NM_201284	EGFR	1956	0	1.21948	0	1.31891	0	0	0	0	0	0
216612_x_at	---	---	0	1.21952	0	0	0	0	0	0	0	0
NM_024584	CCDC121	79635	0	1.21965	0	0	0	0	0	0	0	0
NM_000348	SRD5A2	6716	0	1.22042	0	1.40777	0	0	0	0	0	0
AL157490	---	0	0	1.22049	0	0	0	0	0	0	0	0
NM_003669	INE1	8552	0	1.22098	0	0	0	0	0	0	0	0
NM_006417	IFI44	10561	0	1.22115	0	0	0	0	0	0	0	0
NM_201998	SF1	7536	0	1.22159	0	0	0	0	0	0	0	0
XM_942026	MGC22014	200424	0	1.22187	0	0	0	0	0	1.22162	0	0
NM_021709	SIVA1	10572	0	1.22198	0	1.32122	0	0	0	1.27118	0	0
R88209	---	0	0	1.22237	0	1.46503	0	0	0	0	0	0
NM_033331	CDC14B	8555	0	1.22272	0	0	0	0	0	0	0	0
NM_023003	TM6SF1	53346	0	1.2228	0	0	0	0	1.33	1.33023	0	0
NM_002278	KRT32	3882	0	1.22281	0	0	0	0	0	0	0	0
NM_015506	MMACHC	25974	0	1.22296	0	0	0	0	0	1.31539	0	0
NM_022126	LHPP	64077	0	1.2234	0	0	0	0	0	0	0	0
NM_002348	LY9	4063	0	1.22368	1.57	1.5781	0	0	0	0	0	0
XM_941435	LOC146909	146909	0	1.22375	0	0	0	0	0	1.30243	0	0
AL359570	DKFZp547G183	55525	0	1.22389	1.51	1.51826	0	0	0	0	0	0
NM_021641	ADAM12	8038	0	1.22482	0	1.22005	0	0	0	1.306	0	0
NM_025128	MUS81	80198	0	1.22609	0	0	0	0	0	1.33486	0	0
Z44502	HEXIM1	10614	0	1.22624	0	0	0	0	0	0	0	0
CB155628	---	0	0	1.22633	0	0	0	0	0	1.29586	0	0
NM_018382	FLJ11292	55338	0	1.22633	0	1.52234	0	0	0	1.21462	0	0
NM_003036	SKI	---	0	1.22635	0	0	0	0	0	1.24802	0	0
NM_016219	MAN1B1	11253	0	1.22648	0	1.3377	0	0	0	1.30722	0	0
NM_014313	TMEM50A	23585	0	1.22652	0	0	0	0	0	1.31782	0	0
NM_016354	SLCO4A1	28231	0	1.22659	0	0	0	0	0	1.28091	0	0
W79903	CALR	811	0	1.22662	0	0	0	0	0	0	0	0
NR_003108	NBR2	10230	0	1.22669	0	0	0	0	0	0	0	0
NM_024323	C19orf57	79173	0	1.22672	0	0	0	0	0	1.27634	0	0
NM_000835	GRIN2C	2905	0	1.22686	0	0	0	0	0	0	0	0
AL137435	---	NA	0	1.22704	1.63	1.63923	0	0	0	1.26219	0	0
AL137435	---	---	0	1.22704	1.63	1.63923	0	0	0	1.26219	0	0
AL137435	---	0	0	1.22704	1.63	1.63923	0	0	0	1.26219	0	0
NM_000089	COL1A2	1278	0	1.22723	0	0	0	0	0	0	0	0
NM_014817	KIAA0644	9865	0	1.22752	0	0	0	0	0	0	0	0
NM_006632	SLC17A3	10786	0	1.22767	0	0	0	0	0	0	0	0
NM_138632	TRIOBP	11078	0	1.22784	0	0	0	0	0	0	0	0
NM_031264	MUPCDH	53841	0	1.22792	0	1.31523	0	0	0	1.27736	0	0
NM_001713	BHMT	635	0	1.22802	0	1.47857	0	0	0	0	0	0
NM_004482	GALNT3	2591	0	1.22826	0	0	0	0	0	0	0	0
NM_000127	EXT1	2131	0	1.22848	0	1.35049	0	0	0	0	0	0
NM_023942	LRRC61	65999	0	1.2285	0	0	0	0	0	0	0	0
NM_014565	OR1A1	8383	0	1.22884	0	1.39832	0	0	0	0	0	0
NM_014009	FOXP3	50943	0	1.22914	0	0	0	0	0	0	0	0
NM_024881	SLC35E1	79939	0	1.22934	0	2.63137	0	0	0	1.31632	0	0
NM_198213	OASL	8638	0	1.22973	0	1.38553	0	0	0	0	0	0
CR737785	---	0	0	1.22992	0	0	0	0	0	1.25247	0	0
BC019830	PRO2012	55478	0	1.23029	0	0	0	0	1.27	1.27088	0	0
XM_942095	LOC653483	653483	0	1.23035	0	1.39191	0	0	0	0	0	0
NM_007181	MAP4K1	11184	0	1.23194	0	0	0	0	0	1.29985	0	0
NM_002497	NEK2	4751	0	1.23296	0	0	0	0	0	0	0	0
NM_014861	ATP2C2	9914	0	1.23302	1.33	1.33463	0	0	0	0	0	0
NM_012301	MAGI2	9863	0	1.23369	0	0	0	0	0	0	0	0
NM_021030	ZNF14	7561	0	1.23377	0	1.40071	0	0	0	0	0	0
NM_030770	TMPRSS5	80975	0	1.23384	0	0	0	0	0	0	0	0
DB082189	---	0	0	1.23419	1.42	1.42073	0	0	0	0	0	0
AL049244	---	0	0	1.23423	0	0	0	0	0	0	0	0
NM_000431	MVK	4598	0	1.23426	0	0	0	0	0	0	0	0
NM_144997	FLCN	201163	0	1.23432	0	0	0	0	0	0	0	0
NM_001051	SSTR3	6753	0	1.23452	0	0	0	0	0	0	0	0
NM_003201	TFAM	7019	0	1.23454	0	0	0	0	0	0	0	0
NM_003062	SLIT3	6586	0	1.23464	0	1.24595	0	0	0	0	0	0
NM_030756	TCF7L2	6934	0	1.23479	0	0	0	0	0	1.30199	0	0
NM_001937	DPT	1805	0	1.23563	0	0	0	0	0	0	0	0
NM_002854	PVALB	5816	0	1.23572	0	0	0	0	0	0	0	0
NM_003580	NSMAF	8439	0	1.23584	0	0	0	0	1.36	1.3618	0	0
NM_002255	KIR2DL4	3805	0	1.23619	0	0	0	0	0	0	0	0
NM_003311	PHLDA2	7262	0	1.23637	0	0	0	0	0	1.34983	0	0
NM_172105	EYA4	2070	0	1.2369	0	0	0	0	0	0	0	0
NM_001122	ADFP	123	0	1.23706	0	1.37149	0	0	0	0	0	0
NM_000845	GRM8	2918	0	1.23737	0	0	0	0	0	0	0	0
NM_025008	ADAMTSL4	54507	0	1.23762	0	0	0	0	0	0	0	0
NM_018082	POLR3B	55703	0	1.23763	0	1.22977	0	0	0	0	0	0
NM_006315	PCGF3	10336	0	1.23796	0	0	0	0	0	1.27637	0	0
NM_002969	MAPK12	6300	0	1.23831	0	0	0	0	0	0	0	0
NM_198265	SPO11	23626	0	1.23837	0	0	0	0	0	0	0	0
NM_017820	FLJ20433	54932	0	1.23844	0	0	0	0	0	1.36572	0	0
NM_024986	FLJ12331	80052	0	1.23859	0	1.572	0	0	0	0	0	0
NM_152299	NCAPH2	29781	0	1.2386	1.35	1.35559	0	0	0	0	0	0
NM_016598	ZDHHC3	51304	0	1.23882	0	0	0	0	0	1.29558	0	0
NM_005186	CAPN1	823	0	1.23899	0	1.24782	0	0	0	0	0	0
NM_207370	GPR153	387509	0	1.23903	1.35	1.35971	0	0	0	0	0	0
NM_018049	PLEKHJ1	55111	0	1.23906	0	0	0	0	0	1.30641	0	0
NM_002318	LOXL2	4017	0	1.23947	0	0	0	0	0	0	0	0
XM_001128055	BNC1	646	0	1.24052	0	0	0	0	0	0	0	0
CA312136	---	0	0	1.24057	0	0	0	0	0	0	0	0
NM_000147	FUCA1	2517	0	1.24059	0	0	0	0	0	0	0	0
NM_004959	NR5A1	2516	0	1.24121	1.3	1.30785	0	0	0	0	0	0
NM_006867	RBPMS	11030	0	1.24147	0	0	0	0	0	1.2802	0	0
NM_012200	B3GAT3	26229	0	1.24152	0	0	0	0	0	0	0	0
NM_014284	NCDN	23154	0	1.24183	0	0	0	0	0	0	0	0
NM_017709	FAM46C	54855	0	1.24184	0	0	0	0	0	0	0	0
NM_021158	TRIB3	57761	0	1.24211	0	0	0	0	0	1.32196	0	0
AK021987	---	0	0	1.24223	0	0	0	0	0	0	0	0
AB007978	KIAA0509	57242	0	1.2429	0	0	0	0	0	0	0	0
NM_033295	CASP1	834	0	1.24296	0	0	0	0	0	1.28645	0	0
NM_006167	NKX3-1	4824	0	1.24345	0	0	0	0	0	1.33219	0	0
NM_198335	GANAB	23193	0	1.24357	0	0	0	0	0	0	0	0
S83374	---	0	0	1.24381	0	0	0	0	0	1.31145	0	0
BQ317862	---	0	0	1.24389	0	1.33205	0	0	0	0	0	0
NM_004024	ATF3	467	0	1.24404	0	0	0	0	0	0	0	0
NM_006682	FGL2	10875	0	1.24409	0	1.4936	0	0	0	0	0	0
NM_004878	PTGES	9536	0	1.24417	0	0	0	0	0	0	0	0
NM_012433	SF3B1	23451	0	1.24478	1.53	1.53327	0	0	0	0	0	0
NM_031966	CCNB1	891	0	1.24497	0	0	0	0	0	1.31753	0	0
NM_000405	GM2A	2760	0	1.24507	0	0	0	0	0	1.26778	0	0
NM_015024	XPO7	23039	0	1.24515	0	0	0	0	0	0	0	0
216934_at	---	---	0	1.24544	0	0	0	0	0	0	0	0
NM_172316	MEIS2	4212	0	1.24604	0	1.47808	0	0	0	0	0	0
220833_at	---	---	0	1.24608	1.52	1.52711	0	0	0	0	0	0
220833_at	---	NA	0	1.24608	1.52	1.52711	0	0	0	0	0	0
NM_007144	PCGF2	7703	0	1.24646	0	0	0	0	0	0	0	0
NM_001878	CRABP2	1382	0	1.24707	0	0	0	0	0	0	0	0
BP396692	---	0	0	1.24791	0	1.47632	0	0	0	0	0	0
NM_018022	TMEM51	55092	0	1.24837	0	0	0	0	0	1.33723	0	0
NM_002372	MAN2A1	4124	0	1.24902	0	0	0	0	0	1.278	0	0
NM_014272	ADAMTS7	11173	0	1.24909	0	0	0	0	0	1.35749	0	0
NM_001297	CNGB1	1258	0	1.2498	0	1.42811	0	0	0	0	0	0
NM_133371	MYOZ3	91977	0	1.24995	0	0	0	0	0	0	0	0
U80756	TNRC21	27318	0	1.25045	0	0	0	0	0	1.27632	0	0
NM_002239	KCNJ3	3760	0	1.25151	0	0	0	0	0	1.28675	0	0
NM_134447	C19orf2	8725	0	1.2522	0	1.25301	0	0	0	0	0	0
NM_006502	POLH	5429	0	1.25243	0	0	0	0	0	0	0	0
NM_001018059	LOC440348	440348	0	1.2526	0	0	0	0	0	1.30793	0	0
NM_000934	SERPINF2	5345	0	1.2527	0	0	0	0	0	1.33176	0	0
NM_000441	SLC26A4	5172	0	1.25283	0	0	0	0	0	0	0	0
NM_002536	TBC1D25; OATL1	---	0	1.25292	0	0	0	0	0	0	0	0
NM_013326	C18orf8	29919	0	1.25294	0	0	0	0	0	0	0	0
NM_057162	KLHL4	56062	0	1.25298	0	0	0	0	0	1.32151	0	0
CN285786	---	---	0	1.25311	0	1.41373	0	0	0	0	0	0
NM_014208	DSPP	1834	0	1.2532	0	0	0	0	0	0	0	0
NM_000771	CYP2C9	1559	0	1.25326	0	0	0	0	1.23	1.23723	0	0
NM_001042	SLC2A4	6517	0	1.2533	0	0	0	0	0	0	0	0
NM_017675	PCLKC	54825	0	1.25342	0	0	0	0	1.41	1.41175	0	0
NM_147130	NCR3	259197	0	1.254	0	0	0	0	0	0	0	0
NM_025150	TARS2	80222	0	1.25455	0	0	0	0	0	0	0	0
NM_018042	SLFN12	55106	0	1.25514	0	0	0	0	0	0	0	0
NM_002740	PRKCI	5584	0	1.25528	0	0	0	0	0	0	0	0
NM_001748	CAPN2	824	0	1.2554	0	1.10185	0	0	0	0	0	0
NM_000945	PPP3R1	5534	0	1.2555	0	0	0	0	0	0	0	0
NM_180977	PPP2R5D	5528	0	1.25597	0	0	0	0	0	1.29239	0	0
NM_173176	PTK2B	2185	0	1.25611	0	0	0	0	0	0	0	0
NM_003296	CRISP2	7180	0	1.25661	0	0	0	0	0	0	0	0
NM_004423	DVL3	1857	0	1.2569	1.42	1.42181	0	0	0	0	0	0
NM_007068	DMC1	11144	0	1.25702	0	1.25462	0	0	0	0	0	0
NM_003137	SRPK1	6732	0	1.25717	1.38	1.38774	0	0	0	0	0	0
NM_004992	MECP2	4204	0	1.25728	0	-1.85119	0	0	0	1.33832	0	0
BC006134	MGC13053	84796	0	1.25794	0	1.56505	0	0	0	0	0	0
NM_003920	TIMELESS	8914	0	1.25822	0	1.16185	0	0	0	0	0	0
NM_000922	PDE3B	5140	0	1.25851	0	0	0	0	0	0	0	0
XM_001127274	SMYD2	56950	0	1.2589	0	0	0	0	0	1.31895	0	0
XR_017784	ANXA2P2	304	0	1.25988	0	1.68302	0	0	0	0	0	0
NM_006398	UBD	10537	0	1.26045	0	0	0	0	0	1.30886	0	0
NM_018179	ATF7IP	55729	0	1.26059	0	0	0	0	0	0	0	0
NM_005863	NET1	10276	0	1.26077	0	0	0	0	0	0	0	0
NM_002953	RPS6KA1	6195	0	1.26089	0	1.27719	0	0	0	0	0	0
XR_017792	C21orf77	55264	0	1.26104	0	0	0	0	0	0	0	0
XM_001126750	ABI2	10152	0	1.2613	0	0	0	0	0	0	0	0
NM_018489	ASH1L	55870	0	1.26143	0	0	0	0	0	1.36033	0	0
NM_001886	CRYBA4	1413	0	1.26248	0	0	0	0	0	0	0	0
AK026723	---	0	0	1.2627	0	0	0	0	0	1.27925	0	0
NM_024733	ZNF665	79788	0	1.26292	1.51	1.51346	0	0	0	0	0	0
XM_499280	---	0	0	1.26308	1.49	1.49886	0	0	1.22	1.22536	0	0
XM_499280	POLR2J4	84820	0	1.26308	1.49	1.49886	0	0	1.22	1.22536	0	0
NM_015884	MBTPS2	51360	0	1.2632	0	0	0	0	0	1.3367	0	0
NM_024574	C4orf31	79625	0	1.2636	0	0	0	0	0	0	0	0
NM_153633	HOXC4	3221	0	1.26482	0	0	0	0	0	0	0	0
NM_032973	PCDH11Y	83259	0	1.26522	0	1.68538	0	0	0	0	0	0
NM_004079	CTSS	1520	0	1.26559	0	1.2705	0	0	0	0	0	0
NM_203304	RKHD1	399664	0	1.26566	0	0	0	0	0	0	0	0
NM_207519	ZAP70	7535	0	1.26643	1.55	1.55804	0	0	0	0	0	0
NM_145055	C18orf25	147339	0	1.26824	0	0	0	0	0	0	0	0
216715_at	---	---	0	1.26831	0	0	0	0	0	0	0	0
NM_145887	LRDD; PIDD	---	0	1.26859	0	0	0	0	0	1.35981	0	0
NM_006290	TNFAIP3	7128	0	1.2687	0	0	0	0	0	0	0	0
XM_001125936	---	---	0	1.26913	0	1.50223	0	0	0	1.24557	0	0
XM_001125936	LOC652163 /// LOC727837 /// SSX2 /// SSX3 /// SSX7 /// SSX9	10214 /// 280658 /// 280660 /// 652163 /// 6757 /// 727837	0	1.26913	0	1.50223	0	0	0	1.24557	0	0
NM_004791	ITGBL1	9358	0	1.2695	0	1.61473	0	0	0	0	0	0
NM_006454	MXD4	10608	0	1.26961	0	0	0	0	0	1.35363	0	0
DB326143	---	0	0	1.26988	0	0	0	0	0	1.32141	0	0
NM_002842	PTPRH	5794	0	1.27024	0	0	0	0	0	0	0	0
CA771448	---	0	0	1.27033	0	0	0	0	0	0	0	0
NM_005981	TSPAN31	6302	0	1.27087	0	1.21807	1.35	1.3534	0	1.22526	0	0
NM_145696	BRF1	2972	0	1.27092	0	0	0	0	0	0	0	0
NM_000621	HTR2A	3356	0	1.27095	0	0	0	0	0	0	0	0
NM_138292	ATM	472	0	1.27156	1.62	1.62139	0	0	0	0	0	0
NM_005631	SMO	6608	0	1.27163	0	0	0	0	0	0	0	0
NM_002111	HD	3064	0	1.2717	0	0	0	0	0	0	0	0
R97475	---	0	0	1.27289	0	0	0	0	0	1.32666	0	0
NM_017777	MKS1	54903	0	1.27362	0	0	0	0	0	1.35235	0	0
NM_182983	HPN	3249	0	1.27364	0	0	0	0	0	1.32768	0	0
NM_001666	ARHGAP4	393	0	1.27426	0	0	0	0	0	1.34446	0	0
NM_002782	PSG6	5675	0	1.27427	0	0	0	0	0	1.2621	0	0
NM_017567	NAGK	55577	0	1.2743	0	1.40119	0	0	0	0	0	0
NM_032992	CASP6	839	0	1.27436	0	0	0	0	0	0	0	0
NM_015079	TBC1D2B	23102	0	1.27603	1.38	1.38483	0	0	0	0	0	0
NM_001940	ATN1	1822	0	1.27645	0	0	0	0	0	0	0	0
NM_001715	BLK	640	0	1.27727	0	0	0	0	0	1.26226	0	0
NM_206914	FAM119B	25895	0	1.27748	0	0	0	0	0	1.37308	0	0
NM_000111	SLC26A3	1811	0	1.27783	0	0	0	0	0	0	0	0
NM_004278	PIGL	9487	0	1.27863	0	0	0	0	0	1.39434	0	0
XM_001126824	OSR2	116039	0	1.27943	0	0	0	0	0	1.32156	0	0
NM_152266	C19orf40	91442	0	1.27983	0	0	0	0	0	0	0	0
NM_017586	C9orf7	11094	0	1.28	0	1.46438	0	0	0	0	0	0
NM_213613	SLC26A1	10861	0	1.28011	0	0	0	0	0	1.29738	0	0
NM_014727	MLL4	9757	0	1.28015	0	0	0	0	0	1.30429	0	0
NM_024301	FKRP	79147	0	1.28062	0	0	0	0	0	0	0	0
NM_004432	ELAVL2	1993	0	1.28079	0	1.31436	0	0	0	0	0	0
NM_078630	MSL3L1	10943	0	1.28178	1.64	1.64631	0	0	0	0	0	0
NM_032464	LAT2	7462	0	1.28216	0	2.04342	0	0	0	0	0	0
BM685719	---	0	0	1.28222	0	0	0	0	0	0	0	0
NM_182398	RPS6KA5	9252	0	1.28699	0	0	0	0	0	0	0	0
220533_at	---	---	0	1.28718	0	0	0	0	0	1.36338	0	0
NM_014139	SCN11A	11280	0	1.2877	1.63	1.63176	0	0	0	0	0	0
XM_001130512	LOC729518 /// ST3GAL2	6483 /// 729518	0	1.2885	0	0	0	0	0	0	0	0
NM_032828	ZNF587	84914	0	1.28857	0	0	0	0	0	0	0	0
XM_001131734	ACAN	176	0	1.2897	1.44	1.38892	0	0	0	0	0	0
BX109869	---	0	0	1.29072	0	1.30796	0	0	0	0	0	0
DB300221	---	0	0	1.29185	1.68	1.6843	0	0	0	0	0	0
NM_002827	PTPN1	5770	0	1.29246	0	0	0	0	0	0	0	0
XM_001132161	SERHL	94009	0	1.29412	0	0	0	0	0	1.40081	0	0
NM_005073	SLC15A1	6564	0	1.29446	0	1.88647	0	0	0	0	0	0
NM_006726	LRBA	987	0	1.29451	0	0	0	0	0	1.38977	0	0
NM_023917	TAS2R9	50835	0	1.29499	0	0	0	0	0	1.38367	0	0
NM_004207	SLC16A3	9123	0	1.29614	0	0	0	0	0	0	0	0
217701_x_at	---	---	0	1.29654	0	1.82709	0	0	0	0	0	0
NM_175636	RUNX1T1	862	0	1.29685	0	1.26622	0	0	0	0	0	0
NM_002082	GRK6	2870	0	1.29939	0	1.35095	0	0	0	0	0	0
NM_025217	ULBP2	80328	0	1.30009	0	1.33004	0	0	0	0	0	0
Z42601	---	0	0	1.30009	0	0	0	0	0	0	0	0
NM_032941	RECQL	5965	0	1.30162	0	0	0	0	0	0	0	0
XM_001125861	CAMK2B	816	0	1.30177	0	0	0	0	0	1.36602	0	0
NM_003910	BUD31	8896	0	1.30236	0	0	0	0	0	1.39493	0	0
BU733962	---	0	0	1.30245	0	0	0	0	0	1.41356	0	0
NM_024770	METTL8	79828	0	1.30389	0	0	0	0	0	1.39528	0	0
NM_007261	CD300A	11314	0	1.30526	0	0	0	0	0	1.3751	0	0
NM_003227	TFR2	7036	0	1.30533	0	0	0	0	0	0	0	0
NM_001039697	SNAPC3	6619	0	1.30636	0	1.28672	0	0	0	1.46547	0	0
XM_001131284	NUDT7	283927	0	1.30739	0	1.64958	0	0	0	0	0	0
AK026439	---	0	0	1.31005	0	1.54386	0	0	0	0	0	0
NM_017643	MBTD1	54799	0	1.31147	0	0	0	0	0	0	0	0
XR_017880	FAM106A	80039	0	1.31214	0	0	0	0	0	0	0	0
NM_000721	CACNA1E	777	0	1.31293	0	0	0	0	0	1.42516	0	0
NM_005617	RPS14	6208	0	1.31314	0	0	0	0	0	1.39807	0	0
NM_030581	WDR59	79726	0	1.31516	0	0	0	0	0	1.3587	0	0
NM_130395	WRNIP1	56897	0	1.31549	0	0	0	0	0	0	0	0
NM_002340	LSS	4047	0	1.31577	0	0	0	0	0	0	0	0
NM_003039	SLC2A5	6518	0	1.31587	0	0	0	0	0	0	0	0
NM_000799	EPO	2056	0	1.31697	0	1.23168	0	0	0	0	0	0
XR_019349	hCG_2023776 /// HNRPA1 /// HNRPA1L-2 /// HNRPA1P4 /// HNRPA1P5 /// LOC120364 ///	120364 /// 144983 /// 3178 /// 344741 /// 389674 /// 391670 /// 400769 /// 40211	0	1.31881	1.24	1.24014	0	0	0	0	0	0
XR_019349	hCG_2023776 /// HNRPA1 /// HNRPA1L-2 /// HNRPA1P4 /// HNRPA1P5 /// LOC120364 ///	NA	0	1.31881	1.24	1.24014	0	0	0	0	0	0
XR_019349	hCG_2023776 /// HNRPA1 /// HNRPA1L-2 /// HNRPA1P4 /// LOC120364 /// LOC344741 //	120364 /// 144983 /// 3178 /// 344741 /// 389674 /// 391670 /// 400769 /// 40211	0	1.31881	1.24	1.24014	0	0	0	0	0	0
NM_001030018	APRT	353	0	1.31914	0	1.21018	0	0	0	0	0	0
NM_199427	ZFP64	55734	0	1.3194	0	0	0	0	0	1.43177	0	0
AW975358	---	0	0	1.31949	0	0	0	0	0	0	0	0
NM_022821	ELOVL1	64834	0	1.31968	0	1.23414	0	0	0	1.40319	0	0
NM_002139	RBMX	27316	0	1.32027	0	1.8458	0	0	0	0	0	0
NM_006942	SOX15	6665	0	1.321	0	-1.57951	0	0	0	0	0	0
NM_014442	SIGLEC8	27181	0	1.32417	0	0	0	0	0	1.45647	0	0
NM_004310	RHOH	399	0	1.3245	0	0	0	0	0	1.4344	0	0
NM_198395	G3BP1	10146	0	1.32461	0	1.74117	0	0	0	0	0	0
NM_024311	MFSD11	79157	0	1.3271	0	0	0	0	0	0	0	0
NM_012205	HAAO	23498	0	1.32818	0	0	0	0	0	0	0	0
NM_174921	C4orf34	201895	0	1.32878	0	0	0	0	0	0	0	0
CD558435	---	0	0	1.32924	0	0	0	0	0	0	0	0
NM_181552	CUTL1	1523	0	1.32982	0	0	0	0	0	0	0	0
Z44420	---	0	0	1.33232	0	0	0	0	0	0	0	0
NM_006600	NUDC	10726	0	1.33288	0	0	0	0	0	1.4757	0	0
AK027173	---	0	0	1.33421	0	1.68514	0	0	0	0	0	0
NM_181361	KCNMB2	10242	0	1.33443	0	0	0	0	0	0	0	0
NM_018260	ZNF701	55762	0	1.3347	0	1.64182	0	0	0	0	0	0
BX091232	---	0	0	1.33693	0	0	0	0	0	1.43399	0	0
NM_203290	POLR1C	9533	0	1.33718	0	0	0	0	0	1.39729	0	0
207756_at	---	---	0	1.33742	0	0	0	0	0	0	0	0
NM_000554	CRX	1406	0	1.3388	0	0	0	0	0	0	0	0
NM_004157	PRKAR2A	5576	0	1.33912	0	1.87946	0	0	0	0	0	0
NM_014625	NPHS2	7827	0	1.33939	0	0	0	0	0	0	0	0
NM_018660	ZNF395	55893	0	1.34002	0	0	0	0	0	0	0	0
NM_024309	TNIP2	79155	0	1.34083	0	1.63199	0	-1.61795	0	0	0	0
BC047718	SUZ12P	440423	0	1.34289	0	1.42175	0	0	0	0	0	0
NM_014509	SERHL2	253190	0	1.34315	0	0	0	0	0	0	0	0
NM_017680	ASPN	54829	0	1.34411	0	0	0	0	0	0	0	0
XM_936710	KIAA0738	9747	0	1.34425	1.065	1.07267	0	0	0	0	0	0
NM_015139	SLC35D1	23169	0	1.34545	0	0	0	0	0	0	0	0
NM_018671	UNC45A	55898	0	1.3478	0	1.85017	0	0	0	0	0	0
NM_021238	FAM60A	58516	0	1.34798	0	0	0	0	0	0	0	0
NM_021195	CLDN6	9074	0	1.34811	0	0	0	0	0	1.39935	0	0
NM_152663	RALGPS2	55103	0	1.34973	0	0	0	0	0	1.41728	0	0
221205_at	---	---	0	1.35041	0	0	0	0	0	1.44486	0	0
BX116084	---	---	0	1.35069	0	1.843	0	0	0	0	0	0
NM_017784	OSBPL10	114884	0	1.35625	0	-1.48396	0	0	0	0	0	0
DB346761	---	0	0	1.35835	0	0	0	0	0	0	0	0
NM_004444	EPHB4	2050	0	1.35985	0	0	0	0	1.38	1.53819	0	0
NM_014007	ZBTB43	23099	0	1.36014	0	0	0	0	0	1.52779	0	0
NM_017599	VEZT	55591	0	1.36251	0	0	0	0	0	0	0	0
W58143	---	0	0	1.36382	0	0	0	0	0	1.47709	0	0
NM_002519	NPAT	4863	0	1.36798	0	0	0	0	0	1.49554	0	0
NM_014553	TFCP2L1	29842	0	1.36829	0	0	0	0	0	1.44085	0	0
XM_940209	KIAA0194	22993	0	1.37051	0	0	0	0	0	0	0	0
NM_194255	SLC19A1	6573	0	1.37157	0	0	0	0	0	1.47279	0	0
NM_024825	PODNL1	79883	0	1.3732	0	1.89315	0	0	0	0	0	0
NM_014030	GIT1	28964	0	1.37453	0	0	0	0	0	1.6224	0	0
NM_005279	GPR1	2825	0	1.37474	0	1.91859	0	0	0	0	0	0
NM_005498	AP1M2	10053	0	1.3749	0	1.27591	0	0	0	0	0	0
NM_004259	RECQL5	9400	0	1.3753	0	0	0	0	0	1.42232	0	0
NM_002030	FPRL2	2359	0	1.37617	0	1.56346	0	0	0	0	0	0
NM_016621	PHF21A	51317	0	1.38022	0	0	0	0	0	0	0	0
AK024553	---	0	0	1.38059	1.93	1.93027	0	0	0	0	0	0
NM_016056	TMBIM4	51643	0	1.38193	0	0	0	0	0	0	0	0
XM_001125683	LOC728160 /// UGT2B15 /// UGT2B17	728160 /// 7366 /// 7367	0	1.38218	0	1.57095	0	0	0	0	0	0
NM_183006	DLGAP4	22839	0	1.38236	0	0	0	0	0	0	0	0
NM_005975	PTK6	5753	0	1.38327	0	0	0	0	0	1.4721	0	0
NM_052853	ADCK2	90956	0	1.38505	0	0	0	0	0	0	0	0
NM_004933	CDH15	1013	0	1.38604	0	0	0	0	0	0	0	0
NM_001461	FMO5	2330	0	1.38627	0	0	0	0	0	1.49218	0	0
NM_002751	MAPK11	5600	0	1.38778	0	1.21739	0	0	0	1.49907	0	0
NM_203416	CD163	9332	0	1.38812	0	0	0	0	0	0	0	0
NM_019016	KRT24	192666	0	1.39098	0	1.93343	-1.5625	-1.54082	0	0	0	0
208301_at	---	---	0	1.39123	0	0	0	0	0	0	0	0
NM_031313	ALPPL2	251	0	1.39149	0	0	0	0	0	0	0	0
CB998524	---	0	0	1.39255	1.75	1.752	0	0	0	0	0	0
NM_017640	LRRC16	55604	0	1.40234	0	0	0	0	0	1.61982	0	0
NM_016630	SPG21	51324	0	1.40456	0	1.76533	0	0	0	0	0	0
[truncated: 1,338 more rows]

## Sheet: mN_mPD
BaseGenBank	Gene.Symbol	Entrez.Gene	allN_allPD	allN_allPD_p0_05	fN_fPD	fN_fPD_p0_05	fN_mN	fN_mN_p0_05	mN_mPD	mN_mPD_p0_05	mPD_fPD	mPD_fPD_p0_05
NM_007262	PARK7	11315	-7.14286	-7.0831	0	0	0	0	-9.09091	-8.37111	0	0
NM_001069	TUBB2A	7280	-9.09091	-8.9216	0	-12.8689	0	0	-7.14286	-6.95949	0	0
NM_004408	DNM1	1759	-7.14286	-6.73712	0	0	0	0	-5.88235	-5.6745	0	0
NM_207521	RTN4	57142	-2.85714	-2.84764	0	0	0	0	-5.88235	-2.93373	0	0
NM_000988	RPL27	6155	-5.55556	-5.26663	0	0	0	0	-5.55556	-5.52858	0	0
NM_001024	RPS21	6227	-5	-4.90203	-4.16667	-4.04276	0	0	-5.55556	-5.44679	0	0
XR_019053	EEF1A1 /// LOC124199 /// LOC387845 /// LOC389179 /// LOC389223 /// LOC390924 ///	124199 /// 1915 /// 387845 /// 389179 /// 389223 /// 390924 /// 391273 /// 40171	0	-2.885	0	0	0	0	-5.55556	-5.43426	0	0
XR_019053	EEF1A1 /// LOC124199 /// LOC387845 /// LOC389179 /// LOC389223 /// LOC390924 ///	NA	0	-2.885	0	0	0	0	-5.55556	-5.43426	0	0
NM_001280	CIRBP	1153	-5.26316	-5.15805	0	0	0	0	-5.55556	-5.357	0	0
NM_005004	NDUFB8	4714	-7.14286	-2.67264	0	-10.9643	0	0	-5.55556	-2.99516	0	0
NM_001677	ATP1B1	481	-5.88235	-5.22534	0	0	0	0	-5.26316	-5.04531	0	0
NM_198829	RAC1	5879	-4.34783	-2.77976	0	0	0	0	-5	-4.8306	0	0
NM_001402	EEF1A1	1915	0	-2.80193	0	0	0	0	-5	-4.36073	0	0
NM_003973	RPL14	0	-3.44828	-3.3335	0	1.22843	0	0	-4.54545	-4.4579	0	0
NM_003973	RPL14	9045	-3.44828	-3.3335	0	1.22843	0	0	-4.54545	-4.4579	0	0
NM_003795	SNX3	8724	-2.04082	-2.00314	0	0	0	0	-4.34783	-4.25575	0	0
NM_012286	MORF4L2	9643	-4.54545	-4.39277	0	-4.84277	0	0	-4.16667	-4.12721	0	0
NM_002796	PSMB4	5692	-3.125	-3.08118	0	-1.63504	0	0	-4.16667	-4.00506	0	0
NM_000969	RPL5	6125	-2.32558	-2.32504	0	0	0	0	-4	-3.96004	0	0
NM_016091	EIF3S6IP	51386	-3.7037	-3.6	0	-2.90826	0	0	-4	-3.93188	0	0
NM_178012	TUBB2B	347733	-3.84615	-3.8034	0	-3.67241	0	0	-4	-3.87617	0	0
NM_006123	IDS	3423	-5.26316	-2.16768	0	-1.29872	0	0	-4	-3.8658	0	0
NM_004052	BNIP3	664	-3.84615	-3.70573	0	-3.76008	0	0	-3.84615	-3.72495	0	0
AF180519	GABARAPL1 /// GABARAPL3	NA	-1.30719	-1.30344	0	0	0	0	-3.84615	-1.32137	0	0
AF180519	GABARAPL3	23766	-1.30719	-1.30344	0	0	0	0	-3.84615	-1.32137	0	0
NM_004546	NDUFB2	4708	-3.38983	-3.35101	-2.22222	-2.1794	0	0	-3.7037	-3.68945	0	0
NM_206917	NGFRAP1	27018	-4.34783	-4.20788	0	-5.38443	0	0	-3.7037	-3.67695	0	0
NM_001690	ATP6V1A	523	-3.33333	-3.2682	0	0	0	0	-3.7037	-3.66985	0	0
NM_002300	LDHB	3945	-3.84615	-3.7912	0	0	0	0	-3.7037	-3.61189	0	0
NM_000986	RPL24	6152	-4	-2.32707	0	0	0	0	-3.7037	-2.09383	0	0
NM_000986	RPL24 /// SLC36A2	NA	-4	-2.32707	0	0	0	0	-3.7037	-2.09383	0	0
NM_153201	HSPA8	3312	-2.77778	-1.26815	0	0	0	0	-3.7037	-1.35018	0	0
NM_001867	COX7C	1350	-2.89855	-2.87334	-2.5641	-1.22383	0	0	-3.63636	-3.57726	0	0
NM_000812	GABRB1	2560	-2.94118	-2.91505	0	0	0	0	-3.57143	-3.54192	0	0
NM_006317	BASP1	10409	-4	-3.89994	0	0	0	0	-3.57143	-3.52114	0	0
NM_001011	RPS7	6201	-2.5	-2.48998	0	0	0	0	-3.57143	-3.46845	0	0
NM_031157	HNRPA1	3178	0	0	0	0	0	0	-3.57143	-3.45048	0	0
NM_001614	ACTG1	71	-3.07692	-3.05534	0	0	0	0	-3.57143	-3.17101	0	0
NM_000454	SOD1	6647	-3.44828	-3.38083	0	0	0	0	-3.44828	-3.43789	0	0
NM_005348	HSP90AA1	3320	-2.7027	-2.70503	0	0	0	0	-3.33333	-3.46528	0	0
NM_004545	NDUFB1	4707	-2.63158	-2.60765	0	0	0	0	-3.22581	-3.14321	0	0
NM_001696	ATP6V1E1	529	-3.57143	-3.54476	-4.7619	-4.73143	0	0	-3.22581	-3.14217	0	0
NM_000989	RPL30	6156	-2.22222	-2.17826	0	0	0	0	-3.22581	-3.13407	0	0
NM_199440	HSPD1	3329	-2.27273	-2.22628	0	0	0	0	-3.125	-3.10613	0	0
NM_015710	GLTSCR2	29997	-2.63158	-2.59478	0	0	0	0	-3.125	-3.09047	0	0
NM_005102	FEZ2	9637	-2.5641	-2.56086	0	0	0	0	-3.125	-3.0826	0	0
J04755	FTHP1	2509	-2.77778	-2.7062	0	0	0	0	-3.125	-3.0745	0	0
NM_031210	C14orf156	81892	-2.63158	-2.57926	0	0	0	0	-3.125	-3.05948	0	0
NM_000291	PGK1	5230	-2.7027	-2.68229	0	-1.99308	0	0	-3.125	-3.04117	0	0
NM_004859	CLTC	1213	-1.33333	-1.32906	-5.55556	-5.45881	0	0	-3.125	-1.29979	0	0
NM_002567	PEBP1	5037	-4.54545	-2.07528	-8.33333	-3.6176	0	0	-3.0303	-2.96222	0	0
NM_015085	GARNL4	23108	-2.5	-2.45152	0	0	0	0	-3.0303	-2.95799	0	0
NM_000944	PPP3CA	5530	-2.5641	-2.53719	0	0	0	0	-3.0303	-2.9482	0	0
XM_943554	KIF5C	3800	-3.63636	-3.57703	0	-10.7841	0	0	-2.94118	-2.92579	0	0
NM_213725	RPLP1	6176	-2.22222	-2.20388	0	0	0	0	-2.94118	-2.91073	0	0
XM_001128468	NSF	4905	-3.22581	-3.14685	0	0	0	0	-2.94118	-2.91059	0	0
NM_001689	ATP5G3	518	-2.24719	-2.21154	-2.17391	-2.15166	0	0	-2.94118	-2.87596	0	0
NM_006936	SUMO3	6612	-1.16959	-1.1655	0	-2.48589	0	0	-2.94118	-1.24392	0	0
NM_020686	ABAT	18	-2.29885	-2.2938	0	0	0	0	-2.85714	-2.85467	0	0
NM_001967	EIF4A2	1974	-2.5641	-2.51502	0	0	0	0	-2.85714	-2.8171	0	0
NM_001997	FAU	2197	-3.125	-3.07419	0	0	0	0	-2.85714	-2.80693	0	0
NM_001099693	RPL31	6160	-2.04082	-2.03157	0	0	0	0	-2.85714	-2.77808	0	0
NM_020531	C20orf3	57136	-2.77778	-2.76852	0	-2.75898	0	0	-2.77778	-2.75742	0	0
XM_001133393	KCMF1	56888	-2.43902	-2.43029	0	0	0	0	-2.77778	-2.74634	0	0
NM_002032	FTH1	2495	-2.8169	-2.77767	0	0	0	0	-2.77778	-2.74424	0	0
NM_004046	ATP5A1	498	-2.43902	-2.39341	0	0	0	0	-2.77778	-2.73174	0	0
NM_001032	RPS29	6235	-2.43902	-2.43225	0	0	0	0	-2.77778	-2.71607	0	0
NM_016127	TMEM66	51669	-2.94118	-2.87988	-3.33333	-3.28649	0	0	-2.77778	-2.71207	0	0
NM_003746	DYNLL1	8655	-2.77778	-2.7422	0	0	0	0	-2.77778	-2.70918	0	0
NM_001023	RPS20	6224	-2.5974	-2.56321	0	0	0	0	-2.73973	-2.68499	0	0
XM_001132763	ARF4	378	-2.7027	-2.67506	0	-2.62336	0	0	-2.7027	-2.70062	0	0
NM_005235	ERBB4	2066	-2.94118	-2.88429	-3.44828	-3.36323	0	0	-2.7027	-2.69157	0	0
NM_006283	TACC1	6867	-2.85714	-2.83479	0	0	0	0	-2.7027	-2.65654	0	0
NM_001386	DPYSL2	1808	-2.63158	-2.6013	0	0	0	0	-2.7027	-2.65441	0	0
NM_207578	KIAA1245 /// LOC728936 /// LOC728980 /// LOC730476 /// NBPF1 /// NBPF10 /// NBPF	149013 /// 200030 /// 25832 /// 284565 /// 400818 /// 440670 /// 440673 /// 5567	-2.43902	-2.40878	1.35	1.35151	0	0	-2.7027	-2.64913	0	0
NM_207578	KIAA1245 /// LOC728936 /// LOC728980 /// LOC730476 /// NBPF1 /// NBPF10 /// NBPF	NA	-2.43902	-2.40878	1.35	1.35151	0	0	-2.7027	-2.64913	0	0
NM_207578	PRKACB	5567	-2.43902	-2.40878	1.35	1.35151	0	0	-2.7027	-2.64913	0	0
NM_004549	NDUFC2	4718	-2.08333	-2.07996	0	0	0	0	-2.7027	-2.646	0	0
NM_000997	RPL37	6167	-2.43902	-2.39637	0	0	0	0	-2.7027	-2.63245	0	0
NM_014394	GHITM	27069	-2.7027	-2.65177	0	-2.70981	0	0	-2.7027	-2.63172	0	0
NM_003295	TPT1	7178	-2.38095	-2.03601	0	0	0	0	-2.66667	-2.65178	0	0
NM_203431	PPIA	5478	-2.5	-2.44498	0	0	0	0	-2.66667	-2.58059	0	0
NM_006004	UQCRH	7388	-2.94118	-2.88188	-3.44828	-3.3658	0	0	-2.63158	-2.61886	0	0
NM_001009993	LOC130074	130074	-2.5641	-2.54015	0	-2.37743	0	0	-2.63158	-2.6054	0	0
XR_016314	hCG_2023776 /// HNRPA1 /// HNRPA1L-2 /// HNRPA1P4 /// HNRPA1P5 /// LOC391670 ///	NA	0	0	0	0	0	0	-2.63158	-2.58943	0	0
XR_016314	hCG_2023776 /// HNRPA1 /// HNRPA1L-2 /// HNRPA1P4 /// HNRPA1P5 /// LOC391670 ///	144983 /// 3178 /// 389674 /// 391670 /// 402112 /// 402562 /// 440125 /// 64281	0	0	0	0	0	0	-2.63158	-2.58943	0	0
NM_001861	COX4I1	1327	-2.15054	-2.13179	0	0	0	0	-2.63158	-2.33005	0	0
NM_006464	TGOLN2	10618	-2.17391	-2.17027	0	0	0	0	-2.5641	-2.5627	0	0
XM_001133646	GTF2I /// GTF2IP1 /// LOC732437	2969 /// 2970 /// 732437	-2.27273	-2.23789	0	0	0	0	-2.5641	-2.54132	0	0
XM_001133646	GTF2I /// GTF2IP1 /// LOC732437	NA	-2.27273	-2.23789	0	0	0	0	-2.5641	-2.54132	0	0
NM_001035258	RPL38	6169	-2.5641	-2.53426	-3.7037	-3.57334	0	0	-2.5641	-2.53813	0	0
XM_936874	RPL32	6161	-2.08333	-2.07609	0	0	0	0	-2.5	-2.45593	0	0
NM_001015	RPS11	6205	-1.75439	-1.74289	0	0	0	0	-2.5	-2.44244	0	0
NM_002948	RPL15	6138	-2.12766	-2.12934	0	0	0	0	-2.46914	-2.45997	0	0
NM_005003	NDUFAB1	4706	-2.32558	-2.3196	0	0	0	0	-2.43902	-2.43408	0	0
NM_078474	TM2D3	80213	-1.88679	-1.8653	0	0	0	0	-2.43902	-2.42234	0	0
NM_006585	CCT8	10694	-2.12766	-2.11633	0	1.21439	0	0	-2.43902	-2.41728	0	0
NM_000998	PLK1 /// RPL37A	5347 /// 6168	-2.5974	-2.55279	-1.96078	-1.93657	0	0	-2.43902	-2.40469	0	0
NM_000998	PLK1 /// RPL37A	NA	-2.5974	-2.55279	-1.96078	-1.93657	0	0	-2.43902	-2.40469	0	0
NM_000998	RPL37A	6168	-2.5974	-2.55279	-1.96078	-1.93657	0	0	-2.43902	-2.40469	0	0
NM_020154	C15orf24	56851	0	-2.03804	0	0	0	0	-2.43902	-2.40214	0	0
NM_016645	NGRN	51335	-3.0303	-3.01064	0	0	0	0	-2.38095	-2.37982	0	0
NM_001007	RPS4X	6191	-2.0202	-2.01507	0	0	0	0	-2.38095	-2.3724	0	0
NM_001418	EIF4G2	1982	-2.12766	-2.11711	0	0	0	0	-2.38095	-2.37195	0	0
NM_006646	WASF3	10810	-2.63158	-2.59437	-3.0303	-2.94772	0	0	-2.38095	-2.36787	0	0
NM_183422	TSC22D1	8848	-2.17391	-2.17349	0	0	0	0	-2.38095	-2.33868	0	0
NM_002475	MYL6B	140465	-2.22222	-2.18108	0	0	0	0	-2.38095	-2.33007	0	0
NM_001014	RPS10	0	0	-1.78715	0	0	0	0	-2.32558	-2.2928	0	0
NM_014183	DYNLRB1	83658	-2	-2.00297	0	-3.30288	0	0	-2.32558	-2.28244	0	0
NM_001685	ATP5J	522	-2.43902	-2.41639	0	-2.68984	0	0	-2.32558	-2.28009	0	0
NM_002386	TUBB3	10381	-1.66667	-1.65633	0	-2.36557	0	0	-2.32558	-1.63887	0	0
NM_007375	TARDBP	23435	-1.96078	-1.95484	0	0	0	0	-2.27273	-2.26096	0	0
NM_012459	TIMM8B	26521	-1.72414	-1.71009	0	0	0	0	-2.27273	-2.25179	0	0
NM_201274	M-RIP	23164	-2.04082	-1.60876	0	0	0	0	-2.27273	-2.22947	0	0
NM_018206	VPS35	55737	-2	-1.99212	0	0	0	0	-2.22222	-2.2144	0	0
NM_003928	FAM127A	8933	-3.44828	-3.44699	-6.66667	-6.55862	0	0	-2.22222	-2.21242	0	0
NM_002130	HMGCS1	3157	-2.04082	-2.02265	0	0	0	0	-2.22222	-2.21239	0	0
NM_004161	RAB1A	5861	-1.88679	-1.87279	0	0	0	0	-2.22222	-2.20718	0	0
NM_178313	SPTBN1	6711	-2.32558	-2.28371	0	-2.4156	0	0	-2.22222	-2.1905	0	0
NM_001961	EEF2	1938	-2.5	-2.48789	0	0	0	0	-2.22222	-2.18101	0	0
AL162012	DKFZP761N09121	57183	-3.22581	-3.13617	-5	-4.77317	2.53	2.53409	-2.17391	-2.16958	0	0
NM_001033853	RPL3	6122	-1.96078	-1.72669	0	0	0	0	-2.17391	-2.16806	0	0
XM_001125915	LOC727762 /// NDUFB4	4710 /// 727762	-2.08333	-2.08029	0	0	0	0	-2.17391	-2.16629	0	0
XM_001125915	LOC727762 /// NDUFB4	NA	-2.08333	-2.08029	0	0	0	0	-2.17391	-2.16629	0	0
NM_001021	LOC402057 /// RPS17	402057 /// 6218	-1.92308	-1.90686	1.34	1.34947	0	0	-2.17391	-2.16538	0	0
NM_001021	LOC402057 /// RPS17	NA	-1.92308	-1.90686	1.34	1.34947	0	0	-2.17391	-2.16538	0	0
NM_001021	RPS17	6218	-1.92308	-1.90686	1.34	1.34947	0	0	-2.17391	-2.16538	0	0
NM_001018136	NME1-NME2 /// NME2	4831 /// 654364	0	0	0	0	0	0	-2.17391	-2.16172	0	0
NM_001018136	NME1-NME2 /// NME2	NA	0	0	0	0	0	0	-2.17391	-2.16172	0	0
NM_020215	C14orf132	56967	-2.27273	-2.27133	0	0	0	0	-2.17391	-2.15487	0	0
NM_005340	HINT1	3094	-1.85185	-1.84257	0	0	0	0	-2.17391	-2.14659	0	0
NM_004718	COX7A2L	9167	-2.08333	-2.06908	0	-1.90628	0	0	-2.17391	-2.1448	0	0
NM_005870	SAP18	10284	1.24	-1.10285	1.33	1.33006	0	0	-2.17391	-2.14039	0	0
NM_014972	TCF25	22980	-2	-1.99635	0	0	0	0	-2.17391	-2.13131	0	0
NM_013365	GGA1	26088	-2.29885	-2.13791	-3.125	-3.08337	0	0	-2.17391	-1.99301	0	0
NM_001030	RPS27	6232	-2.17391	-2.13782	0	0	0	0	-2.12766	-2.12708	0	0
NM_002778	PSAP	5660	-2.38095	-2.37102	0	-2.84752	0	0	-2.12766	-2.11303	0	0
NM_201592	GPM6A	2823	-2	-1.97525	0	0	0	0	-2.12766	-2.11206	0	0
NM_030881	DDX17	10521	-2.63158	-2.61831	0	-3.33858	0	2.05931	-2.12766	-2.1101	0	0
NM_031407	HUWE1	10075	-1.81818	-1.80015	0	0	0	0	-2.12766	-2.10656	0	0
NM_003498	SNN	8303	-2.43902	-2.4376	0	0	0	0	-2.12766	-2.10596	0	0
NM_198252	GSN	2934	0	-1.70465	0	0	0	0	-2.12766	-2.10152	0	0
NM_153822	PSMD4	5710	-2.22222	-1.11638	0	-2.46788	0	0	-2.12766	-2.09008	0	0
NM_007308	SNCA	6622	-1.88679	-1.85843	0	-1.84593	0	0	-2.12766	-1.1279	0	0
NM_006088	TUBB2C	10383	-2.63158	-2.60296	0	-3.20061	0	0	-2.08333	-2.31544	0	0
NM_000725	CACNB3	784	-2.29885	-2.26064	0	-3.14292	0	0	-2.08333	-2.10928	0	0
NM_003017	SFRS3	6428	-1.92308	-1.91437	0	1.24737	0	0	-2.08333	-2.06726	0	0
NR_003249	HNRPDL	9987	-2.35294	-2.31226	0	-2.7225	0	0	-2.08333	-2.06374	0	0
NM_005194	CEBPB	1051	-1.96078	-1.9287	0	0	0	0	-2.08333	-2.06056	0	0
NM_138610	H2AFY	9555	-1.78571	-1.75836	1.28	1.289	0	0	-2.04082	-2.03456	0	0
NM_001152	SLC25A5	292	-1.72414	-1.69697	0	0	0	0	-2.04082	-2.03427	0	0
NM_152862	ARPC2	10109	-2	-1.73495	0	0	0	0	-2.04082	-2.02823	0	0
NM_006705	GADD45G	10912	-1.81818	-1.78892	0	0	0	0	-2.04082	-2.02775	0	0
NM_001688	ATP5F1	515	-1.78571	-1.77783	0	0	0	0	-2.04082	-2.01766	0	0
NM_002797	PSMB5	5693	-1.75439	-1.73614	0	0	0	0	-2.04082	-2.00865	0	0
NM_079423	MYL6	4637	-2.04082	-2.02884	0	0	0	0	-2	-1.99803	0	0
NM_005954	MT3	4504	-2.27273	-2.26101	0	0	0	0	-2	-1.9905	0	0
NM_000274	OAT	4942	-1.85185	-1.82861	0	0	0	0	-2	-1.98596	0	0
NM_006029	PNMA1	9240	-1.96078	-1.94118	0	0	0	0	-2	-1.96964	0	0
NM_001022	RPS19	---	-1.88679	-1.85214	0	1.26463	0	0	-2	-1.96825	0	0
NM_001022	RPS19	6223	-1.88679	-1.85214	0	1.26463	0	0	-2	-1.96825	0	0
NM_000983	RPL22	6146	0	-1.62304	0	0	0	0	-2	-1.90985	0	0
NM_006986	MAGED1	9500	-2.17391	-2.13047	0	-2.54293	0	0	-1.96078	-1.95918	0	0
NM_058199	OLFM1	10439	-2.63158	-1.97869	-4.34783	-4.20103	0	0	-1.96078	-1.95632	0	0
214001_x_at	---	0	0	-1.5764	0	0	0	0	-1.96078	-1.94758	0	0
NM_001862	COX5B	1329	-1.92308	-1.90049	0	0	0	0	-1.96078	-1.93765	0	0
NM_012307	EPB41L3	23136	-1.92308	-1.89484	0	-1.80723	0	0	-1.96078	-1.9361	0	0
NM_001627	ALCAM	214	-2.22222	-2.20452	-2.7027	-2.70043	0	0	-1.96078	-1.92667	0	0
NM_022965	FGFR3	2261	0	-1.96038	0	0	0	0	-1.96078	-1.92557	0	0
NM_000976	RPL12	6136	0	-1.43896	0	0	0	0	-1.94175	-1.92587	0	0
NM_001975	ENO2	2026	-2.5	-2.49392	0	-3.66122	0	0	-1.92308	-1.90773	0	0
NM_134421	HPCAL1	3241	-2.08333	-2.04897	0	0	0	0	-1.92308	-1.90552	0	0
NM_003217	TEGT	7009	-2.12766	-2.09517	0	-2.40946	0	0	-1.92308	-1.89793	0	0
NM_001068	TOP2B	7155	-1.92308	-1.89988	0	-1.89704	0	0	-1.92308	-1.8976	0	0
XM_001125916	CHCHD2	51142	-1.88679	-1.8601	0	-1.78437	0	0	-1.92308	-1.8965	0	0
NM_005801	EIF1	10209	-1.73913	-1.72171	-2.43902	-2.39153	1.71	1.73581	-1.92308	-1.45556	0	0
NM_004627	WRB	7485	-1.51515	-1.49756	0	0	0	0	-1.88679	-1.8634	0	0
NM_004508	IDI1	3422	-1.63934	-1.50864	0	0	0	0	-1.88679	-1.76491	0	0
XM_001134037	RPL23A	6147	-1.66667	-1.56449	0	0	0	0	-1.85185	-1.84907	0	1.80618
NM_004311	ARL3	403	0	-1.512	0	0	0	0	-1.85185	-1.8461	0	0
NM_003001	SDHC	6391	-1.92308	-1.91564	0	-2.05078	0	0	-1.85185	-1.84283	0	0
NM_182810	ATF4	468	-2	-1.97148	0	-2.13302	0	0	-1.85185	-1.82611	0	0
NM_032409	PINK1	65018	-2.08333	-1.53358	0	-2.55886	0	0	-1.85185	-1.82566	0	0
NM_198941	SERINC3	10955	-1.5873	-1.94325	0	-3.11937	0	0	-1.85185	-1.82377	0	0
XM_001128441	RBBP7	5931	-1.66667	-1.64754	0	0	0	0	-1.85185	-1.82157	0	0
NM_000971	RPL7	6129	0	0	0	0	0	0	-1.85185	-1.81862	0	0
XM_945078	LOC643287 /// PTMA	5757 /// 643287	0	0	0	0	0	0	-1.81818	-1.81755	0	0
XM_945078	LOC643287 /// PTMA	NA	0	0	0	0	0	0	-1.81818	-1.81755	0	0
NM_001780	CD63	967	-2.04082	-2.0057	0	-2.48348	0	0	-1.81818	-1.81466	0	0
NM_000146	FTL	2512	-1.88679	-1.86714	0	0	0	0	-1.81818	-1.80431	0	0
NM_001028	RPS25	6230	-1.5873	-1.579	0	0	0	0	-1.81818	-1.80315	0	0
NM_012341	GTPBP4	23560	-1.66667	-1.64626	0	-1.34327	0	0	-1.81818	-1.80201	0	0
NM_002633	PGM1	5236	-1.53846	-1.5354	0	0	0	0	-1.81818	-1.79966	0	0
NM_015161	ARL6IP1	23204	-2.08333	-2.05806	0	0	0	0	-1.81818	-1.78954	0	0
NM_000984	RPL23A	6147	-1.5625	-1.54416	0	0	0	0	-1.81818	-1.78582	0	0
NM_015025	MYT1L	23040	-1.81818	-1.79725	0	0	0	0	-1.78571	-1.78168	0	0
NM_144497	AKAP12	9590	-1.53846	-1.52991	0	0	0	0	-1.78571	-1.78123	0	0
NM_004124	GMFB	2764	-2.08333	-2.07476	0	0	0	0	-1.78571	-1.77242	0	0
NM_004156	PPP2CB	5516	-1.96078	-1.9324	0	0	0	0	-1.78571	-1.75562	0	0
NM_001035006	RPL17	6139	0	0	0	0	0	0	-1.76991	-1.67779	0	0
NM_006430	CCT4	10575	-1.47059	-1.45334	0	0	0	0	-1.75439	-1.75069	0	0
NM_006559	KHDRBS1	10657	-1.52672	-1.51474	0	0	0	0	-1.75439	-1.748	0	0
NM_178014	TUBB	203068	-1.75439	-1.74524	0	0	0	0	-1.75439	-1.74341	0	0
NM_006320	PGRMC2	10424	-1.42857	-1.40964	0	0	0	0	-1.75439	-1.74009	0	0
NM_198262	RSRC2	65117	-1.53846	-1.53146	0	0	0	0	-1.75439	-1.73942	0	0
NM_002129	HMGB2	3148	-1.53846	-1.51777	0	0	0	0	-1.75439	-1.72877	0	0
NM_014869	IQSEC1	9922	-2.04082	-2.00755	-2.7027	-2.64839	0	0	-1.75439	-1.7274	0	0
NM_013242	C16orf80	29105	-1.72414	-1.70605	0	-1.6822	0	0	-1.72414	-1.72144	0	0
NM_021963	NAP1L2	4674	-1.69492	-1.68835	0	0	0	0	-1.72414	-1.71278	0	0
Z43837	---	0	-1.53846	-1.5368	0	0	0	0	-1.72414	-1.71029	0	0
NM_024292	UBL5	59286	-1.49254	-1.47352	0	0	0	0	-1.72414	-1.70825	0	0
NM_054025	B3GAT1	27087	-1.5625	-1.54038	0	0	0	0	-1.72414	-1.70671	0	0
NM_001823	CKB	1152	-1.72414	-1.71703	0	0	0	0	-1.72414	-1.7055	0	0
NM_145690	YWHAZ	7534	-1.73913	-1.71861	0	0	0	0	-1.72414	-1.70227	0	0
NM_033360	KRAS	3845	-1.5873	-1.5823	0	-1.8009	0	0	-1.72414	-1.69734	0	0
NM_002489	NDUFA4	4697	-1.66667	-1.65952	0	0	0	0	-1.69492	-1.68671	0	0
NM_006294	UQCRB	7381	-2.12766	-2.08526	0	0	0	0	-1.68067	-2.23475	0	0
NM_002046	GAPDH	2597	-1.72414	-1.71597	0	0	0	0	-1.66667	-1.77299	0	0
NM_007208	MRPL3	11222	-1.96078	-1.95732	0	0	0	0	-1.66667	-1.66618	0	0
NM_000857	GUCY1B3	2983	-1.5625	-1.53924	0	0	0	0	-1.66667	-1.66477	0	0
XM_942712	MGC87895 /// RPS14	6208 /// 644068	-1.5873	-1.57107	0	0	0	0	-1.66667	-1.65115	0	0
XM_942712	MGC87895 /// RPS14	NA	-1.5873	-1.57107	0	0	0	0	-1.66667	-1.65115	0	0
NM_005105	RBM8A	9939	-1.6129	-1.58767	0	1.01749	0	0	-1.66667	-1.64712	0	0
NM_182739	NDUFB6	4712	-1.53846	-1.53696	0	0	0	0	-1.63934	-1.63749	0	0
NM_006888	CALM1	801	-1.63934	-2.48715	0	-2.03198	0	0	-1.63934	-1.63576	0	0
NM_006694	JTB	10899	-1.51515	-1.49796	0	0	0	0	-1.63934	-1.63216	0	0
NM_177996	EPB41L1	2036	-1.88679	-1.86738	-2.5641	-2.4234	2.03	2.03161	-1.63934	-1.62844	0	0
NM_005694	COX17	10063	-1.51515	-1.49907	0	0	0	0	-1.63934	-1.62682	0	0
NM_002539	ODC1	4953	-1.5873	-1.57818	0	-1.47782	0	0	-1.63934	-1.62398	0	0
NM_006402	HBXIP	10542	-1.5873	-1.567	0	0	0	0	-1.63934	-1.62038	0	0
NM_006808	SEC61B	10952	-1.69492	-1.68581	0	0	0	0	-1.63934	-1.62026	0	0
NM_004339	PTTG1IP	754	0	-1.58081	0	0	0	0	-1.63934	-1.6197	0	0
XM_001133729	C7orf28A	51622	-1.66667	-1.6417	0	0	0	0	-1.63934	-1.61641	0	0
XM_001132953	EEF1G /// LOC729998	1937 /// 729998	-2	-1.97898	-2.98507	-2.60078	1.95	1.95342	-1.63934	-1.54716	0	0
XM_001132953	EEF1G /// LOC729998	NA	-2	-1.97898	-2.98507	-2.60078	1.95	1.95342	-1.63934	-1.54716	0	0
NM_206909	PSD3	23362	-1.65289	-1.64892	0	0	0	0	-1.6129	-1.73895	0	0
NM_003670	BHLHB2	8553	-1.51515	-1.49897	0	0	0	0	-1.6129	-1.60371	0	0
NM_006265	RAD21	5885	-1.63934	-1.61465	0	0	0	0	-1.6129	-1.60124	0	0
NM_183004	EIF5	1983	-1.49254	-1.45582	0	0	0	0	-1.6129	-1.60105	0	0
NM_017491	WDR1	9948	-1.44928	-1.44444	0	0	0	0	-1.6129	-1.59906	0	0
NM_014061	MAGEH1	28986	-1.40845	-1.4072	0	0	0	0	-1.6129	-1.5946	0	0
NM_014015	DEXI	28955	-1.5625	-1.5467	-1.47059	-1.45282	0	0	-1.6129	-1.59181	0	0
NM_003896	ST3GAL5	8869	-1.75439	-1.72781	-2	-1.98555	0	0	-1.6129	-1.58981	0	0
NM_014445	SERP1	27230	-1.5625	-1.55576	0	0	0	0	-1.5873	-1.58617	0	0
NM_001358	DHX15	1665	0	0	0	0	0	0	-1.5873	-1.58197	0	0
NM_006324	CFDP1	10428	-1.38889	-1.37889	0	0	0	0	-1.5873	-1.57849	0	0
NM_013264	DDX25	29118	-1.49254	-1.48113	0	0	0	0	-1.5873	-1.57593	0	0
NM_002952	RPS2	6187	0	0	0	1.47092	0	0	-1.5873	-1.56739	0	0
NM_033251	RPL13	6137	-1.72414	-1.70212	0	0	0	0	-1.5625	-1.64831	0	0
NM_006159	NELL2	4753	-1.47059	-1.45018	0	0	0	0	-1.5625	-1.55992	0	0
NM_001015001	CKMT1A /// CKMT1B	NA	-1.51515	-1.51281	0	0	0	0	-1.5625	-1.55634	0	0
NM_001015001	CKMT1A /// CKMT1B	1159 /// 548596	-1.51515	-1.51281	0	0	0	0	-1.5625	-1.55634	0	0
NM_003042	SLC6A1	6529	-1.66667	-1.65085	-1.85185	-1.8306	0	0	-1.5625	-1.55493	0	0
NM_005826	HNRPR	10236	-1.49254	-1.48906	0	0	0	0	-1.5625	-1.55433	0	0
NM_004844	SH3BP5	9467	-1.5625	-1.55539	0	0	0	0	-1.5625	-1.55386	0	0
NM_016577	RAB6B	51560	-1.5625	-1.3819	0	0	0	0	-1.5625	-1.54659	0	0
NM_000972	RPL7A	6130	-1.5625	-1.55481	0	0	0	0	-1.5625	-1.54341	0	0
NM_002737	PRKCA	5578	-1.5625	-1.55545	0	1.25447	0	0	-1.5625	-1.54331	0	0
NM_014810	CEP350	9857	-1.04712	-1.04232	0	-1.23799	0	0	-1.5625	-1.05949	0	0
NM_003931	WASF1	8936	-1.69492	-1.67722	0	0	0	0	-1.53846	-1.53591	0	0
NM_006431	CCT2	10576	-1.42857	-1.41502	0	0	0	0	-1.53846	-1.53391	0	0
NM_001008567	TSC1	7248	-1.42857	-1.42648	0	0	0	0	-1.53846	-1.52876	0	0
NM_007246	KLHL2	11275	0	0	0	0	0	0	-1.53846	-1.52408	0	0
NM_003304	TRPC1	7220	-1.51515	-1.50855	0	0	0	0	-1.53846	-1.52308	0	0
NM_015535	LOC26010	26010	-1.53846	-1.53331	0	0	0	0	-1.53846	-1.51865	0	0
216246_at	---	---	-1.38889	-1.37057	0	0	0	0	-1.53846	-1.51711	0	0
216246_at	---	NA	-1.38889	-1.37057	0	0	0	0	-1.53846	-1.51711	0	0
NM_198155	C21orf33	8209	-1.47059	-1.45891	0	0	0	0	-1.51515	-1.5113	0	0
NM_031992	EIF4H	7458	-1.38889	-1.38359	0	0	0	0	-1.51515	-1.50541	0	0
NM_007285	GABARAPL2	11345	-1.53846	-1.5312	0	-1.54316	0	0	-1.51515	-1.50487	0	0
NM_000430	PAFAH1B1	5048	-1.42857	-1.41916	-1.63934	-1.62167	0	0	-1.51515	-1.49884	0	0
NM_012071	COMMD3	23412	-1.38889	-1.37456	0	0	0	0	-1.51515	-1.49446	0	0
NM_000183	HADHB	3032	-1.49254	-1.4797	0	0	0	0	-1.49254	-1.49252	0	0
NM_001605	AARS	16	-1.49254	-1.47512	0	0	0	0	-1.49254	-1.49075	0	0
NM_000968	RPL4	6124	-1.72414	-1.7181	0	-2.83053	0	0	-1.49254	-1.48839	0	0
XM_001128983	DDB1	1642	-1.38889	-1.38516	0	0	0	0	-1.49254	-1.48816	0	0
NM_004281	BAG3	9531	0	-1.41283	0	0	0	0	-1.49254	-1.48756	0	0
XR_016267	LOC392501	392501	0	0	0	0	0	0	-1.49254	-1.48318	0	0
NM_018400	SCN3B	55800	-1.47059	-1.46658	0	0	0	0	-1.49254	-1.47761	0	0
NM_001024662	RPL6	6128	-1.53846	-1.5238	0	-1.60822	0	0	-1.49254	-1.47653	0	0
NM_006141	DYNC1LI2	1783	-1.40845	-1.39345	0	0	0	0	-1.49254	-1.47085	0	0
NM_004521	KIF5B	3799	-1.5873	-1.57737	0	0	0	0	-1.49254	-1.01221	0	0
NM_006476	ATP5L	10632	-1.47059	-1.45828	0	-1.31949	0	0	-1.47059	-1.48775	0	0
NM_205842	NCKAP1	10787	-1.49254	-1.49048	0	0	0	0	-1.47059	-1.46117	0	0
NM_004905	PRDX6	9588	-1.85185	-1.60353	0	0	0	0	-1.47059	-1.46081	0	0
NM_182743	TXNRD1	7296	-1.35135	-1.34917	0	0	0	0	-1.47059	-1.4582	0	0
NM_181443	BTBD3	22903	-1.51515	-1.50351	0	0	0	0	-1.47059	-1.4581	0	0
NM_001754	RUNX1	861	-1.36986	-1.0321	0	1.30025	0	0	-1.47059	-1.45753	0	0
NM_001664	RHOA	387	-1.36986	-1.3664	0	0	0	0	-1.47059	-1.45599	0	0
NM_002954	RPS27A	6233	-1.42857	-1.41541	0	0	0	0	-1.47059	-1.4498	0	0
XM_944412	RAPGEF2	9693	0	-1.37093	0	0	0	0	-1.44928	-1.44859	0	0
NM_000713	BLVRB	645	0	-1.26472	0	0	0	0	-1.44928	-1.44475	0	0
NM_002967	SAFB	6294	0	-1.29355	0	0	0	0	-1.44928	-1.44207	0	0
NM_006356	ATP5H	10476	-1.6129	-1.59695	0	-1.85411	0	0	-1.44928	-1.43904	0	0
NM_015001	SPEN	23013	0	0	0	0	0	0	-1.44928	-1.43518	0	0
NM_033301	RPL8	6132	-1.38889	-1.3775	0	0	0	0	-1.44928	-1.43434	0	0
NM_001985	ETFB	2109	0	-1.26257	0	0	0	0	-1.42857	-1.42763	0	0
NM_001310	CREBL2	1389	0	-1.35749	0	0	0	0	-1.42857	-1.42029	0	0
NM_017850	C1orf109	54955	-1.31579	-1.30582	0	0	0	0	-1.42857	-1.40874	0	0
NM_148923	CYB5A	1528	-1.26582	-1.26301	0	0	0	0	-1.40845	-1.39976	0	0
NM_014329	EDC4	23644	-1.40845	-1.39299	0	0	0	0	-1.40845	-1.39556	0	0
NM_001416	EIF4A1	1973	-1.45985	-1.45492	0	-1.31596	0	0	-1.38889	-1.50866	0	0
NM_001512	GSTA4	2941	-1.38889	-1.38322	0	0	0	0	-1.38889	-1.38888	0	0
NM_014175	MRPL15	29088	-1.36986	-1.36443	0	-1.32123	0	0	-1.38889	-1.38693	0	0
NM_130440	PTPRF	5792	-1.6129	-1.58947	-2.04082	-2.00723	0	0	-1.38889	-1.38689	0	0
CA411999	---	0	-1.47059	-1.46805	-1.66667	-1.64597	0	0	-1.38889	-1.38049	0	0
NM_003105	SORL1	6653	-1.35135	-1.34574	0	0	0	0	-1.38889	-1.37844	0	0
NM_080703	BAT3	7917	-1.33333	-1.32645	0	0	0	0	-1.38889	-1.37385	0	0
Z28608	---	0	0	-1.48078	0	0	0	0	-1.38889	-1.3727	0	0
NM_002157	HSPE1	3336	-1.42857	-1.41599	0	-1.48641	0	0	-1.38889	-1.37096	0	0
NM_006032	CPNE6	9362	-1.28205	-1.27287	0	0	0	0	-1.36986	-1.36802	0	0
NM_001968	EIF4E	1977	-1.36986	-1.35308	0	0	0	0	-1.36986	-1.36213	0	0
NM_006416	SLC35A1	10559	-1.49254	-1.47816	-1.78571	-1.76734	0	0	-1.36986	-1.35934	0	0
NM_005594	NACA	4666	-1.6	-1.58771	0	0	0	0	-1.35135	-1.35866	0	0
NM_017526	LEPR /// LEPROT	3953 /// 54741	-1.40845	-1.39179	-1.51515	-1.49346	0	0	-1.35135	-1.34467	0	0
NM_017526	LEPR /// LEPROT	NA	-1.40845	-1.39179	-1.51515	-1.49346	0	0	-1.35135	-1.34467	0	0
NM_023926	ZSCAN18	65982	-1.33333	-1.31998	0	0	0	0	-1.35135	-1.34169	0	0
XM_934503	FAM91A2	57234	-1.40845	-1.40004	0	0	0	0	-1.35135	-1.33879	0	0
NM_003088	FSCN1	6624	-1.2987	-1.29464	0	0	0	0	-1.35135	-1.33374	0	0
NM_003801	GPAA1	8733	0	-1.2241	0	0	0	0	-1.35135	-1.32741	0	0
NM_000517	HBA1	3039	-1.55039	-1.28412	0	0	0	0	-1.33333	-1.3352	0	0
NM_000517	HBA1 /// HBA2	NA	-1.55039	-1.28412	0	0	0	0	-1.33333	-1.3352	0	0
NM_003400	XPO1	7514	-1.51515	-1.49284	-1.78571	-1.77995	1.46	1.46038	-1.33333	-1.32948	0	0
NM_003935	TOP3B	8940	0	-1.20516	0	0	0	0	-1.33333	-1.32797	0	0
NM_015033	FNBP1	23048	-1.44928	-1.44212	0	0	0	0	-1.33333	-1.32636	0	0
NM_024295	DERL1	79139	0	0	0	0	0	0	-1.33333	-1.31803	0	0
NM_014685	HERPUD1	9709	-1.2987	-1.28797	0	0	0	0	-1.31579	-1.31474	0	0
NM_007355	HSP90AB1	3326	-1.44928	-1.44441	0	0	0	0	-1.31579	-1.31196	0	0
NM_004044	ATIC	471	-1.25	-1.2468	0	0	0	0	-1.31579	-1.30801	0	0
NM_000729	CCK	885	-1.23457	-1.22124	0	0	0	0	-1.31579	-1.30748	0	0
NM_003458	BSN	8927	-1.38889	-1.37826	0	0	0	0	-1.2987	-1.29559	0	0
NM_170726	ALDH4A1	8659	0	-1.2526	0	0	0	0	-1.2987	-1.29518	0	0
NM_004396	DDX5	1655	0	0	0	0	0	0	-1.2987	-1.28853	0	0
NM_031263	HNRPK	3190	-1.25	-1.26773	0	-1.72697	0	0	-1.2987	-1.28617	0	0
NM_015113	ZZEF1	23140	-1.23457	-1.23305	0	0	0	0	-1.28205	-1.27834	0	0
NM_018241	TMEM34	55751	-1.31579	-1.30355	0	-1.38241	0	0	-1.28205	-1.27582	0	0
NM_021974	POLR2F	5435	-1.21951	-1.21312	0	0	0	0	-1.28205	-1.27102	0	0
NM_194261	UBE2I	7329	-1.21951	-1.20868	0	0	0	0	-1.26582	-1.26461	0	0
NM_019009	TOLLIP	54472	0	0	0	0	0	0	-1.26582	-1.26257	0	0
XM_001126110	PAK2	5062	1.29	1.24744	0	0	0	0	-1.26582	1.03052	0	0
NM_203341	SEP15	9403	-1.21951	-1.20857	0	0	0	0	-1.23457	-1.2265	0	0
NM_203341		9403	-1.21951	-1.20857	0	0	0	0	-1.23457	-1.2265	0	0
NM_001682	ATP2B1	490	0	0	0	0	0	0	-1.23457	-1.2234	0	0
XM_001128605	ACTR3B	57180	-1.31579	-1.29875	0	-1.44369	0	0	-1.23457	-1.22159	0	0
NM_138340	ABHD3	171586	0	0	0	0	0	0	-1.21951	-1.2162	0	0
NM_001282	AP2B1	163	-1.21951	-1.2102	0	-1.33549	0	0	-1.21951	-1.21023	0	0
NM_014382	ATP2C1	27032	-1.2987	-1.28921	0	0	0	0	-1.20482	-1.20038	0	0
NM_006007	ZFAND5	7763	-1.25786	-1.25308	0	0	0	0	-1.20482	-1.19657	0	0
NM_153048	FYN	2534	-1.1976	-1.19645	0	-1.92433	0	0	-1.1976	-1.19484	0	0
NM_194247	HNRPA3	220988	0	-1.3755	0	0	0	0	-1.06383	-1.05899	0	0
NM_194247	HNRPA3 /// HNRPA3P1	10151 /// 220988	0	-1.3755	0	0	0	0	-1.06383	-1.05899	0	0
NM_033481	FBXO9	26268	-11.1111	-10.4029	-16.6667	-14.6834	0	0	0	-9.103	0	0
NM_014905	GLS	2744	-6.66667	-6.29606	0	-8.82495	0	0	0	-4.91022	0	0
NM_005389	PCMT1	5110	-4.54545	-4.46098	-4.7619	-1.3933	0	0	0	-4.46801	0	0
NM_006009	TUBA1A	7846	-5.26316	-5.25115	0	-8.18264	0	0	0	-4.19707	0	0
NM_015881	DKK3	27122	-4.7619	-4.55751	0	-5.19875	0	0	0	-4.18435	0	0
NM_004411	DYNC1I1	1780	-3.84615	-3.75243	0	-3.16416	0	0	0	-4.05559	0	0
NM_018640	LMO3	55885	-4.7619	-4.63933	-6.66667	-6.4411	0	0	0	-3.91939	0	0
NM_005346	HSPA1A /// HSPA1B	3303 /// 3304	-2.85714	-2.66513	0	0	0	0	0	-3.72535	0	0
NM_005346	HSPA1B	3304	-2.85714	-2.66513	0	0	0	0	0	-3.72535	0	0
NM_001743	CALM2	805	-3.22581	-3.22502	0	0	0	0	0	-3.63373	0	0
NM_003234	TFRC	7037	-3.125	-3.05475	0	0	0	0	0	-3.55834	0	0
NM_080390	TCEAL2	140597	-3.57143	-3.57075	0	0	0	0	0	-3.54996	0	0
NM_004209	SYNGR3	9143	-4.34783	-4.25561	0	-5.6379	0	0	0	-3.51987	0	0
NM_044472	CDC42	998	-3.0303	-2.99636	0	0	0	0	0	-3.39376	0	0
NM_019007	ARMCX6	54470	-5	-4.79427	0	-9.33344	0	0	0	-3.32777	0	0
NM_018476	BEX1	55859	-4.54545	-4.37884	0	-7.54052	0	0	0	-3.26441	0	0
NM_182763	MCL1	4170	0	-2.57923	0	0	0	0	0	-3.20949	0	0
NM_005548	KARS	3735	-2.85714	-2.78009	0	0	0	0	0	-3.19033	0	0
NM_017883	WDR13	64743	0	-2.37021	0	0	0	0	0	-3.10419	0	0
NM_001000	RPL39	6170	-3.125	-3.12335	0	0	0	0	0	-3.08514	0	0
NM_130811	SNAP25	6616	-3.22581	-3.1413	0	0	0	0	0	-3.06725	0	0
NM_018184	ARL8B	55207	0	-2.08412	0	0	0	0	0	-3.04207	0	0
NM_018584	CAMK2N1	55450	0	-2.61707	0	0	0	0	0	-2.99863	0	0
NM_004553	NDUFS6	4726	-2.77778	-2.70558	0	-2.08789	0	0	0	-2.98893	0	0
NR_003259	GNAS	2778	-3.7037	-3.16214	0	-1.84882	0	0	0	-2.98296	0	0
NM_001822	CHN1	1123	-2.63158	-2.59385	0	0	0	0	0	-2.92161	0	0
NM_002065	GLUL	2752	0	-3.9205	0	0	0	0	0	-2.91494	0	0
NM_002265	KPNB1	3837	0	-2.72099	0	1.22083	0	0	0	-2.91233	0	0
NM_015137	KIAA0143	23167	-3.0303	-2.71054	0	0	0	0	0	-2.78393	0	0
NM_006000	TUBA4A	7277	-2.94118	-2.90077	0	-3.22035	0	0	0	-2.7747	0	0
NM_007029	STMN2	11075	-2.89855	-2.86577	0	0	0	0	0	-2.74372	0	0
NM_177438	DICER1	23405	0	-1.91236	0	0	0	0	0	-2.71984	0	0
NM_199189	MATR3	9782	-2.63158	-2.5781	1.33	1.33508	0	0	0	-2.69878	0	0
NM_022151	MOAP1	64112	-2.77778	-2.70748	0	-2.87396	0	0	0	-2.64877	0	0
NM_012258	HEY1	23462	0	-2.02651	0	0	0	0	0	-2.6316	0	0
NM_001449	FHL1	2273	-2.85714	-1.26472	0	-1.29143	0	0	0	-2.60757	0	0
NM_004542	NDUFA3	4696	-2.63158	-2.59985	0	0	0	0	0	-2.58584	0	0
NM_006224	PITPNA	5306	-3.33333	-3.25257	0	-5.38236	0	0	0	-2.56111	0	0
NM_014056	HIGD1A	25994	-2.29885	-2.27139	0	0	0	0	0	-2.54228	0	0
NM_153200	EDF1	8721	-2.5	-2.48489	0	0	0	0	0	-2.53164	0	0
NM_007229	PACSIN2	11252	-2.5	-2.48338	0	0	0	0	0	-2.5175	0	0
XM_941746	KIAA0258	9827	0	0	0	0	0	0	0	-2.516	0	0
NM_004614	TK2	7084	-2.94118	-2.8752	-1.35135	-1.34285	0	0	0	-2.50858	0	0
T74067	---	0	-2.43902	-2.39521	0	-1.56394	0	0	0	-2.50135	0	0
NM_004552	NDUFS5	4725	-2.77778	-2.77392	0	0	0	0	0	-2.48619	0	0
NM_006826	YWHAQ	10971	-2.7027	-2.53285	0	-1.44118	0	0	0	-2.48039	0	0
NM_021980	OPTN	10133	-1.72414	-1.71586	0	0	0	0	0	-2.47842	0	0
XM_942665	FLJ30092	196515	-2.63158	-2.57396	0	-2.90135	0	0	0	-2.44897	0	0
NM_012399	PITPNB	23760	-2.32558	-2.30513	0	0	0	0	0	-2.4463	0	0
NM_022810	SLC25A14	9016	-2.22222	-2.18979	0	0	0	0	0	-2.42347	0	0
NM_003026	SH3GL2	6456	-2.08333	-2.07286	0	0	0	0	0	-2.41316	0	0
NM_001275	CHGA	1113	-2.5641	-2.53679	0	-2.79629	0	0	0	-2.38473	0	0
NM_012328	DNAJB9	4189	0	-1.89529	0	0	0	0	0	-2.37422	0	0
NM_019058	DDIT4	54541	-2.27273	-2.25485	0	-2.05029	0	0	0	-2.35847	0	0
NM_002491	NDUFB3	4709	-2.5	-2.47921	0	-2.80015	0	0	0	-2.35391	0	0
NM_001016	RPS12	6206	0	0	0	0	0	0	0	-2.34765	0	0
NM_015919	ZNF226	7769	0	-1.87882	0	0	0	0	0	-2.34707	0	0
NM_007184	NISCH	11188	-2.5641	-2.50505	-2.94118	-2.9152	0	0	0	-2.33255	0	0
NM_003633	ENC1	8507	-1.96078	-1.93904	0	0	0	0	0	-2.31881	0	0
NM_016400	HYPK	25764	-2.08333	-2.05229	0	0	0	0	0	-2.30965	0	0
NM_002825	PTN	5764	0	-1.82398	0	0	0	0	0	-2.30191	0	0
NM_021999	ITM2B	9445	-2.43902	-1.72001	0	0	1.62	1.62912	0	-2.29504	0	0
NM_024863	TCEAL4	79921	-2.38095	-2.37611	0	0	0	0	0	-2.28122	0	0
NM_021814	ELOVL5	60481	-2.38095	-2.33081	0	-1.24032	0	0	0	-2.26166	0	0
NM_014850	SRGAP3	9901	-3.125	-3.08191	-5.88235	-5.78407	0	0	0	-2.25345	0	0
NM_004894	C14orf2	9556	-2.27273	-2.4459	-5.55556	-5.52283	0	0	0	-2.23901	0	0
NM_002027	FNTA	2339	-2.38095	-2.36741	-2.63158	-2.6166	0	0	0	-2.2382	0	0
NM_001328	CTBP1	0	-1.92308	-1.88876	-1.66667	-1.90787	0	0	0	-2.23131	0	0
NM_001328	CTBP1	1487	-1.92308	-1.88876	-1.66667	-1.90787	0	0	0	-2.23131	0	0
NM_014399	TSPAN13	27075	-2.38095	-2.377	-2.7027	-2.69998	0	0	0	-2.22523	0	0
NM_018975	TERF2IP	54386	-3.0303	-2.95114	0	-4.44286	0	0	0	-2.21355	0	0
NM_005458	GABBR2	9568	-2.12766	-1.78936	0	0	0	0	0	-2.20908	0	0
NM_183079	PRNP	5621	-2.38095	-2.33289	0	0	0	0	0	-2.20633	0	0
NM_002490	NDUFA6	4700	-1.8018	-1.79815	-1.5625	-2.07799	0	0	0	-2.19939	0	0
NM_014341	MTCH1	23787	-2.43902	-2.43697	0	0	0	0	0	-2.18983	0	0
NM_194434	VAPA	9218	-2.04082	-2.02829	0	0	0	0	0	-2.1892	0	0
NM_001017	RPS13	6207	-2.17391	-2.15366	0	0	0	0	0	-2.18614	0	0
NM_004566	PFKFB3	5209	-2.32558	-2.3095	-2.7027	-2.65716	0	0	0	-2.1844	0	0
NM_018947	CYCS	54205	-1.92308	-1.9111	0	0	0	0	0	-2.18041	0	0
NM_015523	REXO2	25996	0	0	0	0	0	0	0	-2.17737	0	0
NM_014222	NDUFA8	4702	0	-1.64689	0	0	0	0	0	-2.16717	0	0
W93862	YWHAE	7531	0	0	0	0	0	0	0	-2.15477	0	0
NM_001539	DNAJA1	3301	-1.78571	-1.7554	0	0	0	0	0	-2.14699	0	0
NM_000194	HPRT1	3251	-2.27273	-2.24389	0	-2.47146	0	0	0	-2.14152	0	0
NM_006113	VAV3	10451	-2	-1.97467	0	-1.66872	0	0	0	-2.13592	0	0
XM_001129705	RPS3A	6189	0	-1.71865	0	0	0	0	0	-2.12019	0	0
NM_012331	MSRA	4482	0	0	0	0	0	0	0	-2.11782	0	0
NM_001553	IGFBP7	3490	0	-1.66699	0	1.32778	0	0	0	-2.11463	0	0
NM_015640	SERBP1	26135	0	-1.65201	0	0	0	0	0	-2.09446	0	0
NM_005493	RANBP9	10048	-2	-1.97681	0	-1.74594	0	0	0	-2.09142	0	0
NM_004255	COX5A	9377	-1.81818	-1.81561	0	0	0	0	0	-2.08799	0	0
NM_013986	EWSR1	2130	-1.88679	-1.8754	0	0	0	0	0	-2.08129	0	0
NM_002074	GNB1	2782	-2.29885	-2.298	-4.16667	-2.70272	0	0	0	-2.08005	0	0
NM_178191	ATPIF1	93974	-2.17391	-2.15294	0	-2.42213	0	0	0	-2.07901	0	0
NM_205768	ZNF238	10472	-1.85185	-1.82243	0	0	0	0	0	-2.07725	0	0
NM_004374	COX6C	1345	-2.08333	-2.0551	0	0	0	0	0	-2.07522	0	0
NM_001025	RPS23	6228	0	0	0	0	0	0	0	-2.06869	0	0
NM_006055	LANCL1	10314	-1.88679	-1.85225	0	1.29656	0	0	0	-2.06026	0	0
NM_145918	CTSL1	1514	-1.85185	-1.84753	0	-1.44492	0	0	0	-2.05818	0	0
NM_014766	SCRN1	9805	-2.12766	-2.09929	0	-2.20342	0	0	0	-2.05691	0	0
NM_003704	C4orf8	8603	0	0	0	0	0	0	0	-2.04385	0	0
NM_006359	SLC9A6	10479	-2.08333	-2.07402	0	0	0	0	0	-2.04309	0	0
NM_015933	CCDC72	51372	-2	-1.96701	0	0	0	0	0	-2.04169	0	0
NM_001873	CPE	1363	-2.43902	-2.4206	0	0	0	0	0	-2.04122	0	0
NM_015569	DNM3	26052	-2.17391	-2.14326	0	-2.37933	0	0	0	-2.03327	0	0
XM_001132949	UBC	7316	-1.78571	-1.75654	0	0	0	0	0	-2.02734	0	0
NM_006045	ATP9A	10079	-2.17391	-2.14181	0	0	0	0	0	-2.02338	0	0
NM_021103	TMSB10	9168	-2.17391	-2.16783	0	0	0	0	0	-2.01435	0	0
NM_003072	SMARCA4	6597	-1.53846	-1.53195	-1.47059	-1.50992	0	0	0	-2.01158	0	0
NM_020150	SAR1A	56681	-2.12766	-2.11697	0	0	0	0	0	-1.99493	0	0
NM_004172	SLC1A3	6507	0	-2.47091	0	0	0	0	0	-1.99203	0	0
NM_002764	PRPS1	5631	-1.92308	-1.89284	-1.75439	-1.73071	0	0	0	-1.97317	0	0
NM_138565	CTTN	2017	-2.08333	-2.0479	0	0	0	0	0	-1.9729	0	0
NM_001020	RPS16	6217	-2.04082	-2.01283	0	0	0	0	0	-1.9689	0	0
NM_030978	ARPC5L	81873	-2.08333	-2.04414	0	0	0	0	0	-1.96785	0	0
NM_003945	ATP6V0E1	8992	0	0	0	1.27166	0	0	0	-1.95395	0	0
NM_006083	IK	3550	0	-1.70071	0	0	0	0	0	-1.94	0	0
XR_017837	H3F3A /// LOC440926	3020 /// 440926	0	-1.61996	0	0	0	0	0	-1.9364	0	0
NM_017867	C4orf27	54969	0	0	0	0	0	0	0	-1.93606	0	0
NM_001636	SLC25A6	293	-1.85185	-1.84681	0	0	0	0	0	-1.93576	0	0
NM_001010	RPS6	6194	-1.88679	-1.62563	0	0	0	0	0	-1.93254	0	0
NM_174858	AK5	26289	-2.17391	-2.14534	0	0	0	0	0	-1.92908	0	0
NM_003134	SRP14	6727	-2.5641	-2.51185	0	-3.51585	0	0	0	-1.92658	0	0
XM_930111	H3F3A /// LOC440926 /// LOC644914 /// LOC730740	NA	-1.35135	-1.45973	0	0	0	0	0	-1.91093	0	0
XM_930111	H3F3A /// LOC440926 /// LOC644914 /// LOC730740	3020 /// 440926 /// 644914 /// 730740	-1.35135	-1.45973	0	0	0	0	0	-1.91093	0	0
NM_004162	RAB5A	5868	-1.92308	-1.89387	0	0	0	0	0	-1.90871	0	0
NM_003749	IRS2	8660	-1.85185	-1.68627	0	0	0	0	0	-1.90426	0	0
NM_001446	FABP7	2173	-2	-1.9879	0	0	0	0	0	-1.89668	0	0
NM_020708	SLC12A5	57468	-1.96078	-1.95964	0	0	0	0	0	-1.89395	0	0
NM_004111	FEN1	2237	0	0	0	0	0	0	0	-1.87986	0	0
NM_005025	SERPINI1	5274	-1.96078	-1.93181	0	0	0	0	0	-1.87781	0	0
NM_203372	ACSL3	0 /// 2181	-2	-1.97889	0	0	0	0	0	-1.86756	0	0
NM_203372	ACSL3	NA	-2	-1.97889	0	0	0	0	0	-1.86756	0	0
NM_015921	CUTA	51596	-1.72414	-1.7036	0	0	0	0	0	-1.8637	0	0
NM_018477	ACTR10	55860	0	-1.67827	0	0	0	0	0	-1.85488	0	0
U79277	---	0	-1.69492	-1.67375	0	0	0	0	0	-1.85191	0	0
NM_005174	ATP5C1	509	-1.49254	-1.48568	0	0	0	0	0	-1.83368	0	0
NM_014884	SFRS14	10147	-1.94175	-1.92784	0	0	0	0	0	-1.83302	0	0
NM_005381	NCL	4691	-1.81818	-1.80038	0	0	0	0	0	-1.83292	0	0
NM_013446	MKRN1	23608	0	-1.53664	0	0	0	0	0	-1.83268	0	0
NM_001684	ATP2B4	493	0	-1.51311	0	0	0	0	0	-1.82549	0	0
NM_001819	CHGB	1114	0	-1.58241	0	0	0	0	0	-1.82055	0	0
NM_002599	PDE2A	5138	-2.12766	-2.10677	0	-2.6929	0	0	0	-1.81657	0	0
NM_002337	LRPAP1	4043	-1.66667	-1.65263	0	0	0	0	0	-1.81496	0	0
NM_013322	SNX10	29887	-2.08333	-2.0816	0	-2.60432	0	0	0	-1.80718	0	0
NM_003632	CNTNAP1	8506	-2	-1.96671	0	-2.29831	0	0	0	-1.80497	0	0
NM_003252	TIAL1	7073	-1.75439	-1.73526	0	1.27173	0	0	0	-1.80324	0	0
NM_015578	LSM14A	26065	0	-1.4964	0	0	0	0	0	-1.8014	0	0
NM_020738	KIDINS220	57498	-1.96078	-1.14005	0	-1.09164	0	0	0	-1.80131	0	0
NM_021648	TSPYL4	23270	-1.92308	-1.89996	0	0	0	0	0	-1.7943	0	0
NM_006667	PGRMC1	10857	-1.08108	-1.07306	0	0	0	0	0	-1.7899	0	0
NM_030796	ECOP	81552	-1.66667	-1.66239	0	0	0	0	0	-1.7881	0	0
NM_001281	TBCB	1155	-1.81818	-1.80639	0	0	0	0	0	-1.78261	0	0
NM_014752	SPCS2	9789	-2.08333	-2.06877	0	0	0	0	0	-1.77961	0	0
NM_147783	CTSB	1508	0	-1.51414	0	0	0	0	0	-1.77507	0	0
NM_000289	PFKM	5213	-1.53846	-1.51993	0	0	0	0	0	-1.77447	0	0
NM_002254	KIF3C	3797	-1.41844	-1.40508	0	-1.28191	0	0	0	-1.77043	0	0
NM_014089	NUPL1	9818	0	0	0	1.26382	0	0	0	-1.76909	0	0
NM_032949	PCDH8	5100	0	-1.51548	0	0	0	0	0	-1.76198	0	0
NM_181697	PRDX1	5052	0	-1.53944	0	0	0	0	0	-1.75576	0	0
NM_002803	PSMC2	5701	-1.63934	-1.62076	0	0	0	0	0	-1.75433	0	0
NM_014500	HTATSF1	27336	-1.78571	-1.76509	0	0	0	0	0	-1.75295	0	1.4513
NM_182666	UBE2E1	7324	-2	-1.9651	-2.5	-2.46282	0	0	0	-1.75176	0	0
NM_005875	EIF1B	10289	-1.66667	-1.64919	0	0	0	0	0	-1.75119	0	0
NM_019006	ZFAND6	54469	-1.88679	-1.87806	-2.12766	-2.12455	0	0	0	-1.74888	0	0
NM_030795	STMN4	81551	-1.6129	-1.60226	0	0	0	0	0	-1.74791	0	0
NM_000702	ATP1A2	477	0	0	0	0	0	0	0	-1.74769	1.73	1.73845
NM_053024	PFN2	5217	-1.92308	-1.89928	0	-2.26765	0	0	0	-1.7408	0	0
NM_002805	PSMC5	5705	-1.85185	-1.83486	0	0	0	0	0	-1.74076	0	0
NM_012305	AP2A2	161	0	-1.62533	0	1.27533	0	0	0	-1.73816	0	0
NM_003204	NFE2L1	4779	-1.66667	-1.6605	-2.27273	-2.34131	0	0	0	-1.73477	0	0
NM_145897	PFDN5	5204	0	-1.37283	0	0	0	0	0	-1.73329	0	0
NM_003316	TTC3	7267	-1.65289	-1.63879	0	-1.66995	0	2.98398	0	-1.7316	0	0
W19976	---	0	-1.81818	-1.78801	-1.96078	-1.94835	0	0	0	-1.73159	0	0
NM_178237	EXOC1	55763	-1.53846	-1.5259	0	0	0	0	0	-1.72915	0	0
NM_016292	TRAP1	10131	-1.5873	-1.58259	0	0	0	0	0	-1.72728	0	0
U90916	C11orf32	442871	-1.81818	-1.81074	0	-2.00884	0	0	0	-1.71621	0	0
NM_006815	TMED2	10959	-1.5873	-1.5715	0	1.37342	0	0	0	-1.71555	0	0
NM_004181	UCHL1	7345	-1.88679	-1.88372	0	0	0	0	0	-1.71512	0	0
NM_014676	PUM1	9698	-1.92308	-1.88931	-2	-2.10186	2.04	2.04246	0	-1.70984	0	0
NM_133259	LRPPRC	10128	-1.50376	-1.49808	0	-1.60652	0	0	0	-1.70852	0	0
NM_014335	EID1	23741	-1.76991	-1.75973	0	-2.99332	0	0	0	-1.69987	0	0
XR_019077	LOC642741	642741	0	-1.46122	0	0	0	0	0	-1.69791	0	0
NM_015423	AASDHPPT	60496	0	-1.48554	0	0	0	0	0	-1.6935	0	0
NM_021824	NIF3L1	60491	-1.66667	-1.65502	-1.6129	-1.58931	0	0	0	-1.68932	0	0
NM_005998	CCT3	7203	-1.6129	-1.59637	0	0	0	0	0	-1.68044	0	0
NM_024554	PGBD5	79605	0	-1.54676	0	0	0	0	0	-1.67452	0	0
NM_014402	UQCRQ	27089	-1.69492	-1.67967	0	0	0	0	0	-1.67282	0	0
NM_004344	CETN2	1069	-1.66667	-1.64104	0	0	0	0	0	-1.66206	0	0
NM_014873	LPGAT1	9926	0	0	0	0	0	0	0	-1.65685	0	0
NM_198902	TSPAN3	10099	-1.66667	-1.6652	0	0	0	0	0	-1.65634	0	0
NM_006216	SERPINE2	5270	-1.75439	-1.7429	0	0	0	0	0	-1.65377	0	0
NM_006304	SHFM1	7979	0	-1.40624	0	0	0	0	0	-1.65061	0	0
NM_003127	SPTAN1	6709	0	-2.65642	0	0	0	0	0	-1.64542	0	0
NM_000690	ALDH2	217	-1.88679	-1.86659	0	0	0	0	0	-1.64091	0	0
NM_018683	ZNF313	55905	-1.63934	-1.62593	0	-1.37098	0	0	0	-1.63797	0	0
NM_020853	KIAA1467	57613	-1.92308	-1.91106	-2.5641	-2.55217	0	0	0	-1.6337	0	0
NM_182923	KLC1	3831	0	-1.50836	0	0	0	0	0	-1.63206	0	0
NM_001101	ACTB	60	-1.76991	-1.75694	0	0	0	0	0	-1.63074	0	0
NM_153746	ZDHHC14	79683	-1.47059	-1.4519	0	0	0	0	0	-1.63072	0	0
NM_020548	DBI	1622	0	-1.88232	0	0	0	0	0	-1.62569	0	0
NM_021132	PPP3CB	5532	-1.53846	-1.52627	0	0	0	0	0	-1.62404	0	0
NM_032704	TUBA1C	84790	-1.63934	-1.62529	0	0	0	0	0	-1.60674	0	0
NM_001659	ARF3	377	-2.85714	-2.84521	-11.1111	-4.40093	0	0	0	-1.60542	0	0
NM_016404	HSPC152	51504	-1.88679	-1.88105	0	-2.40313	0	0	0	-1.60437	0	0
NM_002487	NDN	4692	-1.53846	-1.53186	0	0	0	0	0	-1.60313	0	0
NM_002998	SDC2	6383	-1.5873	-1.56907	0	-1.49499	0	0	0	-1.60273	0	0
XM_939686	SOBP	55084	-1.96078	-1.94936	0	-2.68077	0	0	0	-1.60209	0	0
XM_001132378	PTP4A2	8073	0	-1.63529	0	0	0	0	0	-1.5982	0	0
NM_003375	VDAC2	7417	0	-1.50617	0	0	0	0	0	-1.59647	0	0
NM_015922	NSDHL	50814	0	-1.44819	0	0	0	0	0	-1.59418	0	0
NM_178124	CXorf40A	91966	-1.53846	-1.52638	-3.0303	-1.92612	0	0	0	-1.58442	0	0
NM_178124	CXorf40A /// CXorf40B	NA	-1.53846	-1.52638	-3.0303	-1.92612	0	0	0	-1.58442	0	0
XM_929797	FAM128A	653784	-1.6129	-1.60484	0	-1.64536	0	0	0	-1.58289	0	0
NM_014947	FOXJ3	22887	0	0	0	0	0	0	0	-1.58227	0	0
XM_936467	BEXL1	56271	-1.69492	-1.66977	0	-1.84493	0	0	0	-1.58069	0	0
NM_031314	HNRPC	3183	-1.44928	-1.44615	-2.43902	-2.40453	1.905	1.91128	0	-1.57276	0	0
NM_012249	RHOQ	23433	-1.53846	-1.53732	0	-1.48396	0	0	0	-1.57241	0	0
NM_007178	STRAP	11171	-1.51515	-1.49254	0	0	0	0	0	-1.56684	0	0
NM_014367	C3orf28	26355	-1.78571	-1.10501	-2.32558	-1.15667	0	0	0	-1.56621	0	0
NM_007069	HRASLS3	11145	-1.5873	-1.57342	0	0	0	0	0	-1.5652	0	0
NM_176801	ADD1	118	-1.75439	-1.73758	0	-1.11449	0	0	0	-1.55906	0	0
NM_003794	SNX4	8723	-1.44928	-1.4484	0	-1.25544	0	0	0	-1.54605	0	0
NM_012394	PFDN2	5202	-1.69492	-1.68862	0	0	0	0	0	-1.54307	0	0
NM_013396	USP25	29761	0	0	0	0	0	0	0	-1.54102	0	0
NM_078480	SIAHBP1	22827	-1.49254	-1.48249	0	0	0	0	0	-1.53625	0	0
NM_017594	DIRAS2	54769	-1.5625	-1.54737	0	0	0	0	0	-1.53342	0	0
NM_013387	UCRC	29796	-1.81818	-1.81772	0	-2.48985	0	0	0	-1.53122	0	0
NM_024045	DDX50	79009	0	0	0	1.26661	0	0	0	-1.52803	0	0
NM_004713	SDCCAG1	9147	-1.49254	-1.48229	0	0	0	0	0	-1.52151	0	0
NM_016107	ZFR	51663	-1.66667	-1.64839	0	-1.89656	0	0	0	-1.5207	0	0
NM_005324	H3F3B	3021	0	-1.33366	0	0	0	0	0	-1.51592	0	0
NM_001326	CSTF3	1479	0	-1.34886	0	0	0	0	0	-1.51535	0	0
NM_003133	SRP9	6726	-1.5625	-1.54469	0	0	0	0	0	-1.51006	0	0
NM_006365	C1orf61	10485	-2	-1.98243	0	0	0	0	0	-1.50927	0	0
NM_032667	BSCL2 /// HNRPUL2	NA	-1.40845	-1.39261	0	0	0	0	0	-1.50708	0	0
NM_032667	BSCL2 /// HNRPUL2	221092 /// 26580	-1.40845	-1.39261	0	0	0	0	0	-1.50708	0	0
NM_015530	GORASP2	26003	-1.51515	-1.50544	0	-1.33207	0	0	0	-1.50626	0	0
NM_201626	USP33	23032	-1.49254	-1.43983	0	0	0	0	0	-1.50585	0	0
NM_007103	NDUFV1	4723	-1.5873	-1.56586	0	0	0	0	0	-1.50103	0	0
NM_014969	WDR47	22911	-1.49254	-1.47478	0	0	0	0	0	-1.49811	0	0
NM_021204	ENOPH1	58478	-1.51515	-1.49308	0	-1.48563	0	0	0	-1.49312	0	0
NM_004074	COX8A	1351	-1.72414	-1.69623	0	-2.00045	0	0	0	-1.49258	0	0
NM_201430	RTN3	10313	0	-1.82466	0	0	0	0	0	-1.49246	0	0
NM_176863	PSME3	10197	-1.43885	-1.38793	0	-1.47342	0	0	0	-1.48663	0	0
NM_000558	HBA2	3040	-1.38889	-1.38807	0	0	0	0	0	-1.48661	0	0
NM_014889	PITRM1	10531	-1.49254	-1.47119	0	-1.4423	0	0	0	-1.48573	0	0
NM_173063	CAST	831	0	0	0	0	0	0	0	-1.4856	0	0
NM_012245	SNW1	22938	-1.51515	-1.02933	0	1.34181	0	0	0	-1.48516	0	0
NM_003921	BCL10	8915	0	-1.32123	0	0	0	0	0	-1.47619	0	0
NM_001207	BTF3	689	-1.38889	-1.44527	0	0	0	0	0	-1.47189	0	0
NM_006644	HSPH1	10808	-1.5873	-1.5728	0	0	0	0	0	-1.47175	0	0
NM_005104	BRD2	6046	-1.5625	-1.55361	0	0	0	0	0	-1.47086	0	0
NM_006472	TXNIP	10628	0	-1.48288	0	0	0	0	0	-1.47038	0	0
XM_001129080	LOC730744 /// MAEA	10296 /// 730744	-1.36986	-1.36358	0	0	0	0	0	-1.46969	0	0
XM_001129080	LOC730744 /// MAEA	NA	-1.36986	-1.36358	0	0	0	0	0	-1.46969	0	0
NM_001365	DLG4	1742	-1.47059	-1.45074	0	0	0	0	0	-1.46791	0	0
NM_002627	PFKP	5214	0	-1.3218	0	0	0	0	0	-1.4635	0	0
NM_021962	ABR	29	-1.5625	-1.54824	0	-1.02124	0	0	0	-1.45985	0	0
NM_020338	ZMIZ1	57178	-1.5873	-1.58391	0	0	0	0	0	-1.45789	0	0
XR_019461	PARP1	142	-1.47059	-1.45496	0	-1.4501	0	0	0	-1.45785	0	0
NM_203459	CAMSAP1L1	23271	-1.63934	-1.61997	0	-2.04024	0	0	0	-1.45527	0	0
NM_002865	RAB2A	5862	0	-1.34624	0	1.26135	0	0	0	-1.45038	0	0
NM_002376	MARK3	4140	-1.38889	-1.37804	0	0	0	0	0	-1.44941	0	0
NM_006145	DNAJB1	3337	-1.53846	-1.52958	0	1.28124	0	0	0	-1.44881	0	0
NM_002902	RCN2	5955	-1.38889	-1.37544	0	0	0	0	0	-1.44445	0	0
NM_006284	TAF10	6881	-1.6129	-1.59458	0	-1.8825	0	0	0	-1.44437	0	0
NM_013234	EIF3S12	27335	-1.31579	-1.30256	0	0	0	0	0	-1.44247	0	0
NM_006628	ARPP-19	10776	-1.36986	-1.36083	0	0	0	0	0	-1.44016	0	0
NM_005536	IMPA1	3612	0	-1.34891	0	0	0	0	0	-1.43707	0	0
NM_001018161	PON2	5445	-1.72414	-1.71232	0	0	0	0	0	-1.43604	0	0
NM_004685	MTMR6	9107	-1.69492	-1.69452	0	0	0	0	0	-1.43588	0	0
NM_003478	CUL5	8065	0	0	0	0	0	0	0	-1.43463	0	0
NM_206877	PPP1CB	5500	-1.36986	-1.36924	0	0	0	0	0	-1.4322	0	0
NM_006720	ABLIM1	3983	-1.5625	-1.54166	0	0	0	0	0	-1.4264	0	0
NM_004582	RABGGTB	5876	0	0	0	0	0	0	0	-1.41121	0	0
XM_001132122	NUAK1	9891	-1.47059	-1.46518	0	-1.58398	0	0	0	-1.41006	0	0
NM_005327	HADH	3033	0	0	0	1.22022	0	0	0	-1.40907	0	0
NM_016333	SRRM2	23524	0	-1.42436	0	0	0	0	0	-1.4059	0	0
NM_001683	ATP2B2	491	-1.5625	-1.54702	0	0	0	0	0	-1.4031	0	0
NM_002791	PSMA6	5687	-1.49254	-1.47647	0	0	0	0	0	-1.40247	0	0
NM_000518	HBB	3043	0	-1.29723	0	0	0	0	0	-1.39706	0	0
NM_025075	THOC7	80145	-1.35135	-1.34669	0	0	0	0	0	-1.39319	0	0
217249_x_at	---	---	-1.33333	-1.33104	0	0	0	0	0	-1.39174	0	0
217249_x_at	---	NA	-1.33333	-1.33104	0	0	0	0	0	-1.39174	0	0
NM_001009	RPS5	6193	-1.2987	-1.2852	0	0	0	0	0	-1.39048	0	0
NM_024989	PGAP1	80055	0	-1.28296	0	0	0	0	0	-1.38937	0	0
XM_001133072	UBE2E3	10477	0	-1.27235	0	0	0	0	0	-1.38749	0	0
NM_018229	C14orf108	55745	-1.42857	-1.41896	0	-1.46834	0	0	0	-1.38701	0	0
NM_006136	CAPZA2	830	-1.38889	-1.37373	0	-1.36131	0	0	0	-1.38586	0	0
NM_021116	ADCY1	107	0	-1.28356	0	0	0	0	0	-1.38109	0	0
NM_003576	STK24	8428	0	-1.52838	1.2	1.20608	0	0	0	-1.37976	0	0
NM_003329	TXN	7295	0	-1.29154	0	0	0	0	0	-1.37748	0	0
NM_138578	BCL2L1	598	-1.44928	-1.44204	0	0	0	0	0	-1.37583	0	0
NM_138736	GNAO1	2775	-1.47059	-1.63457	-2.77778	-2.77591	0	0	0	-1.37475	0	0
XM_936510	KIAA1644	85352	-1.40845	-1.40337	0	-1.71035	0	0	0	-1.3727	0	0
NM_016437	TUBG2	27175	-1.40845	-1.40289	0	-1.46092	0	0	0	-1.37228	0	0
NM_012334	MYO10	4651	0	0	0	0	0	0	0	-1.37198	0	0
NM_183394	CADPS	8618	-1.47059	-1.46122	-1.63934	-1.62404	0	0	0	-1.36641	0	0
NM_004551	NDUFS3	4722	-1.38889	-1.37624	0	-1.39807	0	0	0	-1.36468	0	0
NM_000901	NR3C2	4306	0	0	0	0	0	0	0	-1.36371	0	0
NM_003031	SIAH1	6477	-1.35135	-1.00982	0	0	0	0	0	-1.36341	0	0
XM_001126085	hCG_1789710	728758	1.22	-2.01185	0	0	0	0	0	-1.36263	0	0
XM_001126085	PIN4	5303	1.22	-2.01185	0	0	0	0	0	-1.36263	0	0
NM_004730	ETF1	2107	-1.33333	-1.33156	0	0	0	0	0	-1.36101	0	0
NM_153322	PMP22	5376	0	-1.28801	0	0	0	0	0	-1.35884	0	0
NM_001001	RPL36AL	6166	0	-1.40018	0	0	0	0	0	-1.354	0	0
NM_005000	NDUFA5	4698	-1.31579	-1.30118	0	0	0	0	0	-1.34458	0	0
NM_004094	EIF2S1	1965	-1.36986	-1.36901	0	1.27827	0	0	0	-1.33922	0	0
NM_006158	NEFL	4747	-2	-2.46842	0	-4.01794	0	0	0	-1.33847	0	0
NM_018557	LRP1B	53353	-1.2987	-1.29075	0	0	0	0	0	-1.3382	0	0
NM_032870	C6orf111	25957	-1.47059	-1.46933	0	0	0	0	0	-1.33648	0	0
BC041605	C4orf10	317648	0	-1.21706	0	0	0	0	0	-1.33485	0	0
NM_002775	HTRA1	5654	-1.5625	-1.54439	0	0	0	0	0	-1.33381	0	0
NM_012423	RPL13A	23521	-1.25	-1.35285	0	0	0	0	0	-1.32721	0	0
NM_015322	FEM1B	10116	0	0	1.24	1.242	0	0	0	-1.32574	0	0
NM_175767	IL6ST	3572	1.26	1.02919	0	0	0	0	0	-1.32437	0	0
NM_006156	NEDD8	4738	-1.38889	-1.37839	0	0	0	0	0	-1.32393	0	0
NM_022734	METT11D1	64745	0	-1.39601	0	0	0	0	0	-1.3213	0	0
XM_937137	KIAA1107	23285	0	-1.21932	0	0	0	0	0	-1.31178	0	0
NM_014041	SPCS1	28972	-1.28205	-1.27805	0	0	0	0	0	-1.30571	0	0
NM_015130	TBC1D9	23158	-1.26582	-1.25633	0	0	0	0	0	-1.30064	0	0
NM_006565	CTCF	10664	-1.36986	-1.35624	-1.47059	-1.46643	0	0	0	-1.29939	0	0
NM_000942	PPIB	5479	-1.35135	-1.3488	0	0	0	0	0	-1.2993	0	0
NM_013407	DHPS	1725	-1.31579	-1.30053	-1.31579	-1.30728	0	0	0	-1.29508	0	0
NM_139207	NAP1L1	4673	-1.28205	-1.27554	0	0	0	0	0	-1.29474	0	0
NM_017719	SNRK	54861	-1.36986	-1.36549	0	1.21418	0	0	0	-1.29468	0	0
NM_198700	CUGBP1	10658	-1.35135	-1.34706	0	0	0	0	0	-1.28967	0	0
XR_015599	LOC731302	731302	-1.23457	-1.2224	0	0	0	0	0	-1.28954	0	0
XM_944389	TMEM131	23505	0	-1.21091	0	0	0	0	0	-1.28532	0	0
NM_138822	PAM	5066	0	-3.2742	0	0	0	0	0	-1.28431	0	0
NM_014814	PSMD6	9861	-1.26582	-1.26322	0	0	0	0	0	-1.27795	0	0
NM_177952	PPM1A	5494	0	0	0	0	0	0	0	-1.26924	0	0
NM_015702	C2orf25	27249	0	0	0	0	0	0	0	-1.26869	0	0
NM_006423	RABAC1	10567	-1.21951	-1.21315	0	0	0	0	0	-1.26676	0	0
NM_019116	UBFD1	56061	-1.20482	-1.20279	0	0	0	0	0	-1.2407	0	0
NM_005639	SYT1	6857	-4.54545	-4.43254	0	-6.65525	0	0	0	-1.2374	0	0
XM_937334	LOC137886	137886	0	0	0	0	0	0	0	-1.23731	0	0
NM_006155	SEPT2	4735	-1.20482	-1.2033	0	0	0	0	0	-1.2339	0	0
NM_006155		4735	-1.20482	-1.2033	0	0	0	0	0	-1.2339	0	0
NM_000858	GUK1	2987	-1.25	-1.2378	-1.26582	-1.25792	0	0	0	-1.23139	0	0
NM_003472	DEK	7913	0	0	0	0	0	0	0	-1.2302	0	0
NM_023928	AACS	65985	0	0	0	0	0	0	0	-1.22878	0	0
NM_001316	CSE1L	1434	0	0	0	0	0	0	0	-1.22152	0	0
NM_198431	HSPA4	3308	0	0	0	0	0	0	0	-1.22125	0	0
NM_015358	MORC3	23515	0	0	0	0	0	0	0	-1.21507	0	0
XM_001128504	LOC731069	731069	0	0	0	0	0	0	0	-1.20964	0	0
NM_206836	PECI	10455	0	0	0	0	0	0	0	-1.20298	0	0
NM_016436	PHF20	51230	0	0	0	0	0	0	0	-1.04957	0	0
NM_080792	SIRPA	140885	-1.40845	-1.404	0	0	0	0	0	-1.0332	0	0
NM_181659	NCOA3	8202	0	0	0	1.27987	0	0	0	1.20014	0	0
NM_181510	WFDC8	90199	0	0	0	0	0	0	0	1.20024	0	0
NM_007186	CEP250	11190	1.21	1.21429	0	0	0	0	0	1.20059	0	0
NM_024859	MAGIX	79917	0	0	0	0	0	0	0	1.20067	0	0
NM_018699	PRDM5	11107	1.22	1.22147	0	0	0	0	0	1.20078	0	0
NM_007135	ZNF79	7633	0	0	0	0	0	0	0	1.20096	0	0
NM_000727	CACNG1	786	1.24	1.24954	0	0	0	0	0	1.20123	0	0
NM_007118	TRIO	7204	1.22	1.22986	0	1.28514	0	0	0	1.20141	0	0
NM_000173	GP1BA	2811	1.2	1.20576	0	0	0	0	0	1.20172	0	0
NM_004732	KCNAB3	9196	1.23	1.23489	0	1.30465	0	0	0	1.20188	0	0
BU070434	---	0	0	0	0	1.26112	0	0	0	1.20197	0	0
NM_002175	IFNA21	3452	1.25	1.25969	0	1.39358	0	0	0	1.20203	0	0
NM_009588	LTB	4050	0	0	0	0	0	0	0	1.20208	0	0
NM_007058	CAPN11	11131	0	0	0	0	0	0	0	1.20212	0	0
NM_005072	SLC12A4	6560	0	0	0	0	0	0	0	1.20221	0	0
NM_006496	GNAI3	2773	1.23	1.23246	0	1.30506	0	0	0	1.20223	0	0
NM_014465	SULT1B1	27284	0	0	0	0	0	0	0	1.20226	0	0
NM_006285	TESK1	7016	0	0	0	0	0	0	0	1.20268	0	0
NM_033493	CDC2L1 /// CDC2L2 /// LOC728642	728642 /// 984 /// 985	0	0	0	0	0	0	0	1.20288	0	0
NM_004418	DUSP2	1844	0	0	0	0	0	0	0	1.20307	0	0
NM_033418	C1orf156	92342	0	0	0	0	0	0	0	1.2031	0	0
NM_182981	OSGIN1	29948	1.27	1.2714	0	1.432	0	0	0	1.20311	0	0
NM_030939	C6orf62	81688	1.23	1.23144	1.29	1.29064	0	0	0	1.20316	0	0
NM_005188	CBL	867	0	0	0	0	0	0	0	1.20318	0	0
NM_014956	CEP164	22897	0	0	0	0	0	0	0	1.20329	0	0
NM_005555	KRT6A /// KRT6B /// KRT6C	286887 /// 3853 /// 3854	0	0	0	0	0	0	0	1.20333	0	0
NM_005984	SLC25A1	6576	0	0	0	0	0	0	0	1.20348	0	0
NM_020157	OTOR	56914	1.2	1.20782	0	0	0	0	0	1.20363	0	0
NM_004863	SPTLC2	9517	0	0	0	0	0	0	0	1.20394	0	0
NM_007190	SEC23IP	11196	0	0	0	0	0	0	0	1.20399	0	0
NM_174977	SEC14L4	284904	1.24	1.24254	1.32	1.32908	0	0	0	1.20402	0	0
NM_015037	KIAA0913	23053	0	0	0	0	0	0	0	1.20455	0	0
NM_021570	BARX1	56033	0	0	0	0	0	0	0	1.2046	0	0
NM_022307	ICA1	3382	1.21	1.21282	0	1.22082	0	0	0	1.20467	0	0
NM_000334	SCN4A	6329	0	0	0	0	0	0	0	1.20479	0	0
XM_001124622	GFRA2	2675	1.24	1.24364	1.3	1.30261	0	0	0	1.20508	0	0
NM_020190	OLFML3	56944	0	0	0	0	0	0	0	1.20548	0	0
NM_002225	IVD	3712	1.27	1.27053	0	1.32859	0	0	0	1.20567	0	0
NM_006584	CCT6B	10693	0	0	0	0	0	0	0	1.20572	0	0
NM_173485	TSHZ2	128553	1.24	1.24216	0	1.32246	0	0	0	1.20573	0	0
NM_017447	C21orf91	54149	0	0	0	0	0	0	0	1.20581	0	0
NM_004818	DDX23	9416	0	0	0	0	0	0	0	1.20593	0	0
NM_015399	BRMS1	25855	0	0	0	0	0	0	0	1.20604	0	0
NM_002693	POLG	5428	0	0	0	0	0	0	0	1.2063	0	0
AB051440	LOC440792	440792	0	0	0	0	0	0	0	1.20639	0	0
NM_022780	RMND5A	64795	0	0	0	0	0	0	0	1.20643	0	0
NM_014476	PDLIM3	27295	1.24	1.24685	0	0	0	0	0	1.20648	0	0
207479_at	---	NA	1.21	1.21251	0	0	0	0	0	1.20667	0	0
207479_at	---	---	1.21	1.21251	0	0	0	0	0	1.20667	0	0
NM_183010	TNRC5	10695	0	0	0	0	0	0	0	1.20668	0	0
NM_015120	ALMS1	7840	0	1.51346	0	0	0	0	0	1.20682	0	0
NM_182797	PLCB4	5332	1.21	1.21246	0	1.22064	0	0	0	1.20689	0	0
NM_002510	GPNMB	10457	1.2	1.20134	0	0	0	0	0	1.20696	0	0
XM_001134253	LLGL2	3993	0	0	0	0	0	0	0	1.20699	0	0
L23852	---	0	1.22	1.22357	0	0	0	0	0	1.20701	0	0
X87825	OR7E47P	26628	1.22	1.22593	0	0	0	0	0	1.20709	0	0
NM_144779	FXYD5	53827	0	0	0	0	0	0	0	1.20729	0	0
NM_021117	CRY2	1408	1.2	1.20341	0	0	0	0	0	1.2073	0	0
NM_005012	ROR1	4919	1.24	1.24758	0	1.33359	0	0	0	1.20736	0	0
NM_007170	TESK2	10420	1.24	1.24548	0	0	0	0	0	1.20764	0	0
NM_024422	DSC2	1824	1.22	1.22294	0	1.25669	0	0	0	1.20765	0	0
NM_003893	LDB1	8861	0	0	0	0	0	0	0	1.20766	0	0
NM_004387	NKX2-5	1482	0	0	0	0	0	0	0	1.20781	0	0
NM_004032	DDO	8528	1.21	1.21448	0	1.20113	0	0	0	1.20786	0	0
NM_018202	TMEM57	55219	1.23	1.23927	0	1.31095	0	0	0	1.20842	0	0
NM_000623	BDKRB2	624	0	0	0	0	0	0	0	1.20868	0	0
XM_001134452	LOC93432	93432	1.21	1.21548	0	0	0	0	0	1.20879	0	0
NM_181873	MTMR11	10903	1.21	1.21964	0	0	0	0	0	1.20889	0	0
NM_177977	HAP1	9001	0	0	0	0	0	0	0	1.20895	0	0
NM_031246	PSG2	5670	0	0	0	0	0	0	0	1.20912	0	0
NM_006181	HLA-C	3107	1.28	1.28088	1.44	1.44401	0	0	0	1.20916	0	0
NM_033143	FGF5	2250	0	0	0	0	0	0	0	1.20926	0	0
NM_138414	CCDC101	112869	0	0	0	0	0	0	0	1.20933	0	0
NM_198709	ARSB	411	1.22	1.22674	1.26	1.26609	0	0	0	1.20949	0	0
NM_007332	TRPA1	8989	0	0	0	0	0	0	0	1.20953	0	0
XM_926044	NRG1	3084	0	0	0	1.30912	0	0	0	1.20983	0	0
NM_012429	SEC14L2	23541	0	0	0	0	0	0	0	1.20994	0	0
XR_019008	LOC220077	220077	1.2	1.20153	0	0	0	0	0	1.21015	0	0
XM_001131161	HEATR2	54919	0	0	0	0	0	0	0	1.21018	0	0
NM_024555	FBXL6	26233	1.2	1.20924	0	0	0	0	0	1.21043	0	0
NM_018194	HHAT	55733	0	0	0	0	0	0	0	1.21053	0	0
NM_006675	TSPAN9	10867	0	0	0	0	0	0	0	1.21069	0	0
NM_004355	CD74	972	0	0	0	0	0	0	0	1.2108	0	0
NM_016233	PADI3	51702	0	0	0	0	0	0	0	1.21104	0	0
XM_001125802	KIR3DL2	3812	1.22	1.22605	0	1.29932	0	0	0	1.21109	0	0
NM_012146	DUX1	26584	1.21	1.21116	0	0	0	0	0	1.2112	0	0
NM_001456	FLNA	2316	0	0	0	0	0	0	0	1.21132	0	0
NM_012306	FAIM2	23017	0	-1.61454	0	-1.64624	0	0	0	1.21139	0	0
NM_182660	UTY	7404	0	0	0	0	0	0	0	1.21153	0	0
NM_005985	SNAI1	6615	0	0	0	0	0	0	0	1.21155	0	0
NM_006896	HOXA7	3204	0	0	0	0	0	0	0	1.2117	0	0
NM_003519	HIST1H2BL	8340	1.23	1.23535	0	0	0	0	0	1.21171	0	0
R56344	---	0	0	0	0	0	0	0	0	1.21182	0	0
NM_015989	CSAD	51380	0	0	0	0	0	0	0	1.21183	0	0
R18473	---	0	0	0	0	0	0	0	0	1.2119	0	0
NM_006355	TRIM38	10475	1.24	1.24657	1.31	1.39783	0	0	0	1.21202	0	0
NM_001631	ALPI	248	0	0	0	0	0	0	0	1.21208	0	0
NR_002768	HYMAI	57061	1.24	1.24951	0	0	0	0	0	1.21213	0	0
NM_002479	MYOG	4656	1.23	1.23286	0	1.28067	0	0	0	1.21233	0	0
NR_003084	HOXC5	3222	0	0	0	0	0	0	0	1.21243	0	0
NM_201636	TBXA2R	6915	1.325	1.32996	1.43	1.58216	0	0	0	1.21247	0	0
NM_004413	DPEP1	1800	1.29	1.29092	0	1.48307	0	0	0	1.21251	0	0
NM_005570	LMAN1	3998	1.21	1.21589	0	1.22266	0	0	0	1.21257	0	0
NM_001010934	HGF	3082	0	0	0	0	0	0	0	1.21257	0	0
NM_015997	C1orf66	51093	0	0	0	0	0	0	0	1.21278	0	0
XM_940150	KIAA1305	57523	0	0	0	0	0	0	0	1.21291	0	0
Z43486	---	0	1.21	1.21635	0	0	0	0	0	1.2131	0	0
NM_015493	ANKRD25	25959	0	0	0	0	0	0	0	1.2133	0	0
NM_014238	KSR1	8844	1.21	1.21651	0	0	0	0	0	1.2134	0	0
NM_002572	PAFAH1B2	5049	1.2	1.20605	0	0	0	0	0	1.21358	0	0
NM_031466	NIBP	83696	0	0	0	-1.23242	0	0	0	1.21372	0	0
M78162	---	0	0	0	0	1.33054	0	0	0	1.21373	0	0
NM_153701	IL12RB1	3594	0	1.21153	0	0	0	0	0	1.21374	0	0
NM_145811	CACNG5	27091	1.21	1.21363	0	1.21082	0	0	0	1.21388	0	0
NM_014515	CNOT2	4848	0	0	0	0	0	0	0	1.21435	0	0
NM_014910	ZNF507	22847	0	0	0	0	0	0	0	1.21461	0	0
NM_018382	FLJ11292	55338	0	1.22633	0	1.52234	0	0	0	1.21462	0	0
NM_021705	NFYA	4800	1.215	1.21914	0	1.2297	0	0	0	1.2148	0	0
NM_002460	IRF4	3662	1.22	1.22902	0	0	0	0	0	1.21498	0	0
NM_005936	MLLT4	4301	1.2	1.20732	1.3	1.30891	0	0	0	1.21517	0	0
NM_014708	KNTC1	9735	0	0	0	0	0	0	0	1.2152	0	0
221071_at	---	---	0	0	0	0	0	0	0	1.21561	0	0
BX649145	LOC157562	157562	0	0	0	0	0	0	0	1.21567	0	0
NM_000041	APOE	348	0	0	0	0	0	0	0	1.21579	0	0
NM_002118	HLA-DMB	3109	0	0	0	0	0	0	0	1.21597	0	0
NM_017615	NSMCE4A	54780	0	0	0	0	0	0	0	1.21611	0	0
NM_003898	SYNJ2	8871	1.28	1.25455	0	1.43166	0	0	0	1.21634	0	0
NM_013356	SLC16A8	23539	0	0	0	0	0	0	0	1.21649	0	0
NM_015837	FCN2	2220	1.21	1.21045	0	0	0	0	0	1.21677	0	0
NM_016426	GTSE1	51512	1.24	1.24436	1.8	1.80376	0	0	0	1.21687	0	0
NM_014584	ERO1L	30001	1.2	1.20325	0	0	0	0	0	1.21703	0	0
NM_006541	TXNL2	10539	1.23	1.23581	0	1.27623	0	0	0	1.21707	0	0
NM_024325	ZNF343	79175	1.28	1.28008	0	0	0	0	0	1.2179	0	0
NM_000377	WAS	7454	0	0	0	0	0	0	0	1.21828	0	0
NM_003200	TCF3	6929	0	0	0	0	0	0	0	1.21829	0	0
XR_019128	LOC642559	642559	1.24	1.24174	0	0	0	0	0	1.21843	0	0
NM_181531	BTN2A2	10385	0	0	0	0	0	0	0	1.21847	0	0
NM_005531	IFI16	3428	1.23	1.23173	0	0	0	0	0	1.21847	0	0
NM_000085	CLCNKA /// CLCNKB	1187 /// 1188	1.34	1.3447	0	1.66614	0	0	0	1.21887	0	0
NM_000085	CLCNKA /// CLCNKB	NA	1.34	1.3447	0	1.66614	0	0	0	1.21887	0	0
NM_004211	SLC6A5	9152	1.2	1.20628	0	0	0	0	0	1.21909	0	0
NM_004925	AQP3	360	0	0	0	1.26178	0	0	0	1.21909	0	0
XM_001134367	ACTL8	81569	1.26	1.26315	0	1.36297	0	0	0	1.21915	0	0
NM_197957	MAX	4149	-1.11111	-1.1048	0	0	0	0	0	1.21921	0	0
NM_194324	MGC39900	286527	1.21	1.21086	0	0	0	0	0	1.21944	0	0
NM_178850	HNF4A	3172	1.22	1.22432	1.21	1.21963	0	0	0	1.21963	0	0
NM_006750	SNTB2	6645	1.31	1.31705	0	-1.25921	0	0	0	1.21978	0	0
NM_003417	ZNF264	9422	0	0	0	0	0	0	0	1.21996	0	0
NM_018167	BTBD7	55727	1.2	1.20811	0	0	0	0	0	1.22	0	0
NM_007324	ZFYVE9	9372	1.35	1.35843	0	1.72961	0	0	0	1.22078	0	0
NM_001531	MR1	3140	1.31	1.3156	1.54	1.54722	0	0	0	1.22121	0	0
NM_000599	IGFBP5	3488	1.2	1.20555	0	0	0	0	0	1.22131	0	0
NM_006313	USP15	9958	1.23	1.23209	0	1.24052	0	0	0	1.22136	0	0
NM_016040	TMED5	50999	0	0	0	0	0	0	0	1.2214	0	0
NM_152287	ZNF276	92822	0	0	0	0	0	0	0	1.22142	0	0
XM_942026	MGC22014	200424	0	1.22187	0	0	0	0	0	1.22162	0	0
XM_001132119	LOC257407	257407	0	0	0	0	0	0	0	1.22201	0	0
NM_017919	STX17	55014	0	0	0	0	0	0	0	1.22228	0	0
NM_003348	UBE2N	7334	0	-1.48035	0	0	0	0	0	1.22233	0	0
NM_018271	FLJ10916	55258	0	0	0	0	0	0	0	1.22265	0	0
NM_006452	PAICS	10606	1.24	1.24533	0	1.25321	0	0	0	1.22272	0	0
NM_014229	SLC6A11	6538	0	0	0	0	0	0	0	1.22273	0	0
NM_052822	SCAMP1	9522	-1.21951	-1.21071	-1.25786	1.26386	0	0	0	1.223	0	0
NM_148920	PIGQ	9091	1.24	1.24237	1.28	1.28962	0	0	0	1.22313	0	0
NM_017770	ELOVL2	54898	1.24	1.24084	0	1.27733	0	0	0	1.22348	0	0
NM_015361	R3HDM1	23518	1.29	-1.00174	0	0	0	0	0	1.22354	0	0
NM_001050	SSTR2	6752	1.21	1.21035	0	0	0	0	0	1.22399	0	0
NM_016132	MYEF2	50804	0	0	0	0	0	0	0	1.22402	0	0
NM_002051	GATA3	2625	1.24	1.24652	0	1.38139	0	0	0	1.2241	0	0
NM_003129	SQLE	6713	0	1.20948	0	0	0	0	0	1.22417	0	0
NM_014264	PLK4	10733	0	0	0	0	0	0	0	1.2244	0	0
DN912691	---	0	0	1.20783	0	0	0	0	0	1.22464	0	0
NM_000306	POU1F1	5449	1.2	1.20774	0	0	0	0	0	1.22468	0	0
XM_943237	CYLC1	1538	0	0	0	0	0	0	0	1.22512	0	0
NM_005981	TSPAN31	6302	0	1.27087	0	1.21807	1.35	1.3534	0	1.22526	0	0
XR_018698	KRT8P17	392479	0	0	0	0	0	0	0	1.22527	0	0
NM_007120	UGT1A4	54657	0	0	0	0	0	0	0	1.22528	0	0
NM_173344	ST3GAL1	6482	1.24	1.24173	0	1.26821	0	0	0	1.22535	0	0
NM_004969	IDE	3416	1.21	1.20709	0	0	0	0	0	1.22541	0	0
NM_033016	PDGFB	5155	0	0	0	0	0	0	0	1.22587	0	0
220822_at	---	---	0	0	0	0	0	0	0	1.22589	0	0
NM_004820	CYP7B1	9420	0	0	0	0	0	0	0	1.22616	0	0
NM_020877	DNAH2	146754	1.24	1.24429	0	0	0	0	0	1.22618	0	0
NM_003505	FZD1	8321	0	0	0	0	0	0	0	1.22637	0	0
NM_199443	USP4	7375	1.37	1.37053	0	0	0	0	0	1.22657	0	0
NM_004723	ARHGEF2	9181	1.22	1.22679	1.22	1.22782	0	0	0	1.22685	0	0
NM_139265	EHD4	30844	1.22	1.22141	0	0	0	0	0	1.22687	0	0
NM_024652	LRRK1	79705	0	0	0	0	0	0	0	1.22695	0	0
NM_000868	HTR2C	3358	1.23	1.23316	0	1.23388	0	0	0	1.22721	0	0
XM_001133962	CSF2RA	1438	0	0	0	0	0	0	0	1.22724	0	0
NM_138620	DDX31	64794	1.24	1.2408	0	0	0	0	0	1.22737	0	0
NM_019062	RNF186	54546	1.23	1.23011	0	0	0	0	0	1.22744	0	0
NM_032957	RTEL1	51750	1.23	1.23966	0	0	0	0	0	1.22762	0	0
NM_031370	HNRPD	3184	1.2	1.20878	0	0	0	0	0	1.22771	0	0
DB354791	---	0	1.27	1.27289	1.37	1.37405	0	0	0	1.22772	0	0
NM_014294	TRAM1	23471	-1.12994	-1.12017	-2.08333	-1.1089	0	0	0	1.22773	0	0
NM_005897	IPP	3652	1.21	1.21222	0	0	0	0	0	1.22781	0	0
NM_033049	MUC13	56667	1.24	1.24284	0	0	0	0	0	1.22817	0	0
NM_001915	CYB561	1534	0	0	0	0	0	0	0	1.22823	0	0
NM_173829	P18SRP	285672	0	1.20627	0	0	0	0	0	1.22832	0	0
NM_000641	IL11	3589	0	0	0	0	0	0	0	1.22838	0	0
NM_013449	BAZ2A	11176	0	0	0	-1.20114	0	0	0	1.22847	0	0
NM_017712	PGPEP1	54858	1.31	1.31006	0	0	0	0	0	1.2285	0	0
NM_005230	ELK3	2004	0	0	1.29	1.29531	0	0	0	1.22864	0	0
NM_004612	TGFBR1	7046	0	0	0	0	0	0	0	1.2287	0	0
NM_006536	CLCA2	9635	0	0	0	0	0	0	0	1.22881	0	0
NM_001950	E2F4	1874	1.24	1.24757	0	1.29044	0	0	0	1.22924	0	0
NM_004269	CRSP8	9442	1.21	1.21589	-1.40845	-1.39768	0	0	0	1.22927	0	0
NM_005593	MYF5	4617	0	0	0	0	0	0	0	1.22957	0	0
NM_017489	TERF1	7013	0	0	0	0	0	0	0	1.22998	0	0
NM_002242	KCNJ13	3769	0	0	0	0	0	0	0	1.23001	0	0
NM_004233	CD83	9308	0	0	0	0	0	0	0	1.23003	0	0
NM_000856	GUCY1A3	2982	1.2	1.20816	0	0	0	0	0	1.2301	0	0
XM_936780	KIF26B	55083	1.22	1.22386	0	0	0	0	0	1.2301	0	0
NM_003077	SMARCD2	6603	0	0	0	0	0	0	0	1.23012	0	0
220857_at	---	---	0	0	0	0	0	0	0	1.23016	0	0
NM_001219	CALU	813	1.22	1.22839	0	0	0	0	0	1.23038	0	0
NM_019044	CCDC93	54520	0	0	0	0	0	0	0	1.231	0	0
AK022255	C8orf60	619426	1.28	1.28801	0	0	0	0	0	1.23113	0	0
NM_003731	SSNA1	8636	0	0	0	0	0	0	0	1.23127	0	0
XM_001128440	SMU1	55234	0	0	0	0	0	0	0	1.23142	0	0
NM_000212	ITGB3	3690	1.23	1.29269	0	0	0	0	0	1.23172	0	0
NM_004594	SLC9A5	6553	0	0	0	-1.20977	0	0	0	1.2319	0	0
T11922	---	NA	1.26	1.26272	0	0	0	0	0	1.23194	0	0
T11922	---	---	1.26	1.26272	0	0	0	0	0	1.23194	0	0
NM_003627	SLC43A1	8501	1.21	1.21694	0	0	0	0	0	1.23233	0	0
NM_001775	CD38	952	1.26	1.26505	0	0	0	0	0	1.23243	0	0
NM_021912	GABRB3	2562	1.2	1.20802	0	0	0	0	0	1.23248	0	0
XM_001133587	APOL5	80831	1.26	1.26452	0	1.33889	0	0	0	1.23253	0	0
NM_145234	CHRDL1	91851	0	0	0	0	0	0	0	1.23263	0	0
NM_183048	ZMYND8	23613	0	0	-1.2987	-1.28432	0	0	0	1.23268	0	0
NM_004130	GYG1	2992	-1.1976	-1.1896	0	-2.69193	0	0	0	1.23283	0	0
NM_003664	AP3B1	8546	0	1.21201	0	0	0	0	0	1.23311	0	0
U92816	---	0	0	0	0	0	0	0	0	1.23315	0	0
NM_015090	NFASC	23114	1.24	1.24842	0	-1.76731	0	0	0	1.23326	0	0
NM_020349	ANKRD2	26287	0	0	0	0	0	0	0	1.23387	0	0
NM_024105	ALG12	79087	0	0	0	0	0	0	0	1.23401	0	0
NM_181882	PRX	57716	0	0	0	0	0	0	0	1.23443	0	0
NM_007188	ABCB8	11194	1.22	1.22694	0	0	0	0	0	1.23449	0	0
NM_001448	GPC4	2239	0	0	0	0	0	0	0	1.23466	0	0
NM_006043	HS3ST2	9956	0	1.2115	0	0	0	0	0	1.23477	0	0
NM_014779	TSC22D2	9819	1.21	1.21636	0	0	0	0	0	1.23484	0	0
NM_006917	RXRG	6258	1.23	1.23702	0	0	0	0	0	1.23511	0	0
NM_006206	PDGFRA	5156	0	1.20596	0	0	0	0	0	1.23516	0	0
NM_005419	STAT2	6773	1.27	1.2799	0	1.37917	0	0	0	1.23518	0	0
NM_024908	WDR76	79968	1.24	1.2472	0	1.25571	0	0	0	1.23528	0	0
NM_138559	BCL11A	53335	1.24	1.00086	0	0	0	0	0	1.23548	0	0
XM_001129561	CTLA4	1493	1.31	1.31502	1.5	1.5063	0	0	0	1.2356	0	0
XM_001127543	ATXN2L	11273	0	0	0	1.30802	0	0	0	1.23596	0	0
NM_019619	PARD3	56288	0	0	0	1.49862	0	0	0	1.23605	0	0
L77571	DGCR9	25787	0	0	0	0	0	0	0	1.23618	0	0
NM_005456	MAPK8IP1	9479	0	0	0	0	0	0	0	1.23624	0	0
BC035592	LOC648852 /// TRGV5	648852 /// 6978	1.23	1.23823	0	0	0	0	0	1.23645	0	0
BC035592	LOC648852 /// TRGV5	NA	1.23	1.23823	0	0	0	0	0	1.23645	0	0
XM_001126541	TRPV6	55503	1.27	1.27591	0	0	0	0	0	1.23651	0	0
NM_019110	ZKSCAN4	387032	1.22	1.22174	0	0	0	0	0	1.23652	0	0
NM_004440	EPHA7	2045	0	0	0	0	0	0	0	1.23652	0	0
NM_152854	CD40	958	1.25	1.25518	1.2	1.20649	0	0	0	1.23678	0	0
NM_057168	WNT16	51384	0	1.21412	0	0	0	0	0	1.23694	0	0
AU147844	---	0	1.28	1.28542	0	1.39381	0	0	0	1.23707	0	0
NM_003906	MCM3AP	8888	0	1.4605	2.58	2.58681	0	0	0	1.23741	0	0
NM_012068	ATF5	22809	1.27	1.27426	0	0	0	0	0	1.23758	0	0
XM_001133287	POU4F1	5457	0	0	0	0	0	0	0	1.23791	0	0
NM_012421	RLF	6018	1.24	1.24212	1.23	1.23858	0	0	0	1.23795	0	0
NM_004808	NMT2	9397	0	0	0	0	0	0	0	1.23803	0	0
NM_014400	LYPD3	27076	1.25	1.25577	0	0	0	0	0	1.23833	0	0
NM_024979	MCF2L	23263	-1.01523	-1.01239	0	-1.80338	0	0	0	1.23855	0	0
NM_024094	DCC1	79075	1.27	1.27642	0	1.36127	0	0	0	1.23863	0	0
NM_001031615	ALDH3B2	222	1.23	1.23933	0	1.24239	0	0	0	1.23868	0	0
208061_at	---	NA	1.23	1.23907	0	1.23421	0	0	0	1.23893	0	0
208061_at	---	---	1.23	1.23907	0	1.23421	0	0	0	1.23893	0	0
NM_000209	PDX1	3651	0	0	0	0	0	0	0	1.23916	0	0
NM_002609	PDGFRB	5159	1.27	1.27258	1.34	1.34125	0	0	0	1.23932	0	0
NM_015042	ZNF609	23060	0	0	0	0	0	0	0	1.23947	0	0
XM_001128212	---	---	1.34	1.28098	0	0	0	0	0	1.23961	0	0
XM_001128212	---	NA	1.34	1.28098	0	0	0	0	0	1.23961	0	0
NM_201384	PLEC1	5339	0	0	0	0	0	0	0	1.23968	0	0
AL162040	---	---	1.22	1.22162	0	0	0	0	0	1.23976	0	0
AL162040	---	NA	1.22	1.22162	0	0	0	0	0	1.23976	0	0
NM_007030	TPPP	11076	0	0	0	0	0	0	0	1.23993	0	0
NM_001005747	CACNB4	785	1.24	1.24284	0	0	0	0	0	1.24006	0	0
NM_052940	LRRC42	115353	0	0	0	0	0	0	0	1.24007	0	0
NM_021809	TGIF2	60436	1.29	1.29879	0	0	0	0	0	1.24036	0	0
XM_001126255	BOP1 /// LOC727967	23246 /// 727967	0	0	0	0	0	0	0	1.24134	0	0
AU127786	---	0	1.25	1.25561	0	1.28578	0	0	0	1.24144	0	0
NM_182749	N6AMT1	29104	1.27	1.2749	0	1.35004	0	0	0	1.24193	0	0
NM_177483	GPLD1	2822	1.22	1.22297	0	0	-1.53846	-1.52299	0	1.242	0	0
NM_002651	PIK4CB	5298	1.22	1.2297	0	0	0	0	0	1.24204	0	0
NM_031474	NRIP2	83714	1.23	1.23399	1.2	1.20776	0	0	0	1.24214	0	0
NM_002215	ITIH1	3697	1.23	1.23618	0	0	0	0	0	1.24227	0	0
NM_005120	MED12	9968	1.23	1.23424	0	0	0	0	0	1.24238	0	0
NM_007214	SEC63	11231	0	0	0	0	0	0	0	1.24253	0	0
NM_001817	CEACAM4	1089	0	0	0	0	0	0	0	1.24279	0	0
NM_004557	NOTCH4	4855	0	0	0	0	0	0	0	1.2428	0	0
NM_004507	HUS1	3364	-1.2987	-1.28531	0	1.01745	0	0	0	1.24285	0	0
NM_003238	TGFB2	7042	1.24	1.24487	1.33	1.33685	0	0	0	1.24318	0	0
NM_031232	APBA2BP	63941	0	0	0	0	0	0	0	1.24354	0	0
NM_001146	ANGPT1	284	1.3	1.30351	0	1.22054	0	0	0	1.2437	0	0
NM_016058	TPRKB	51002	0	0	0	0	0	0	0	1.24414	0	0
NM_003730	RNASET2	8635	0	0	0	0	0	0	0	1.24422	0	0
NM_152850	PIGO	84720	0	0	0	0	0	0	0	1.24457	0	0
NM_000215	JAK3	3718	1.23	1.23299	0	0	0	0	0	1.24462	0	0
NM_000833	GRIN2A	2903	1.21	1.21105	0	0	0	0	0	1.24464	0	0
217570_x_at	---	---	1.25	1.25361	0	0	0	0	0	1.24476	0	0
217570_x_at	---	NA	1.25	1.25361	0	0	0	0	0	1.24476	0	0
NM_012360	OR1F1	4992	1.29	1.2926	0	0	0	0	0	1.24484	0	0
NM_005453	ZBTB22	9278	1.22	1.22069	0	0	0	0	0	1.24528	0	0
NM_022173	TIA1	7072	1.22	1.22217	0	0	0	0	0	1.2453	0	0
BC089413	IGLV2-14	28815	1.25	1.25959	0	0	0	0	0	1.24555	0	0
XM_001125936	---	---	0	1.26913	0	1.50223	0	0	0	1.24557	0	0
XM_001125936	LOC652163 /// LOC727837 /// SSX2 /// SSX3 /// SSX7 /// SSX9	10214 /// 280658 /// 280660 /// 652163 /// 6757 /// 727837	0	1.26913	0	1.50223	0	0	0	1.24557	0	0
NM_005637	SYT; SSXT; SS18	---	0	1.21033	0	0	0	0	0	1.24557	0	0
NM_014430	CIDEB	27141	0	0	0	0	0	0	0	1.24606	0	0
NM_000507	FBP1	2203	0	0	0	0	0	0	0	1.24609	0	0
NM_175744	RHOC	389	0	0	0	0	0	0	0	1.2462	0	0
NM_020672	S100A14	57402	1.24	1.2433	0	1.22597	0	0	0	1.24623	0	0
NM_080591	PTGS1	5742	1.205	1.20931	0	0	0	0	0	1.24625	0	0
NM_002172	IFNA14	3448	1.36	1.36357	0	1.65848	0	0	0	1.24671	0	0
NM_172226	CAMKK2	10645	1.25	1.25353	0	1.25475	0	0	0	1.24702	0	0
NM_006848	CCDC85B	11007	0	0	0	0	0	0	0	1.24722	0	0
222370_x_at	---	---	1.27	1.27366	0	0	0	0	0	1.24751	0	0
222370_x_at	---	NA	1.27	1.27366	0	0	0	0	0	1.24751	0	0
NM_001048230	ADORA1	134	1.27	1.2751	0	0	0	0	0	1.24777	0	0
NM_001480	GALR1	2587	1.28	1.28525	0	1.36608	0	0	0	1.24791	0	0
NM_003036	SKI	---	0	1.22635	0	0	0	0	0	1.24802	0	0
NM_014574	STRN3	29966	1.23	1.23913	0	0	0	0	0	1.24858	0	0
NM_000125	ESR1	2099	1.22	1.21261	0	1.46132	0	0	0	1.2486	0	0
NM_003236	TGFA	7039	0	0	0	0	0	0	0	1.24889	0	0
NM_133635	POFUT2	23275	0	-1.41824	0	-1.87462	0	0	0	1.24906	0	0
NM_021268	IFNA17	3451	1.31	1.31408	0	1.46684	0	0	0	1.24907	0	0
NR_002165	HMG4L	128872	1.24	1.24467	0	1.22967	0	0	0	1.2495	0	0
NM_002355	M6PR	4074	1.26	1.2661	0	0	0	0	0	1.24976	0	0
NM_002659	PLAUR	5329	1.3	1.3086	1.44	1.44522	0	0	0	1.24981	0	0
NM_004384	CSNK1G3	1456	0	1.20712	0	0	0	0	0	1.24985	0	0
NM_005867	DSCR4	10281	1.24	1.24277	0	0	0	0	0	1.2499	0	0
XM_001127553	LOC728490	728490	1.22	1.22407	0	0	0	0	0	1.25009	0	0
XM_001128183	CTAG1B	1485	1.25	1.25741	0	1.26242	0	0	0	1.25017	0	0
NM_018492	PBK	55872	0	0	0	0	0	0	0	1.25018	0	0
NM_004957	FPGS	2356	1.25	1.25946	0	0	0	0	0	1.25064	0	0
NM_030580	ZNF34	80778	0	0	0	0	0	0	0	1.25071	0	0
NM_018231	FLJ10815	55238	0	0	0	0	0	0	0	1.25096	0	0
NM_031371	ARID4B; RBBP1L1	---	0	0	0	0	0	0	0	1.25108	0	0
NM_174958	ATP2A3	489	-1.06952	-1.06339	0	-1.9082	0	0	0	1.25114	0	0
NM_016509	CLEC1B	51266	1.23	1.23372	0	0	0	0	0	1.25151	0	0
NM_006779	CDC42EP2	10435	0	0	0	0	0	0	0	1.25188	0	0
222295_x_at	---	---	1.27	1.27638	1.32	1.32549	0	0	0	1.25201	0	0
222295_x_at	---	NA	1.27	1.27638	1.32	1.32549	0	0	0	1.25201	0	0
NM_012427	KLK5	25818	1.24	1.24175	0	1.21799	0	0	0	1.25208	0	0
XM_944892	LOC196993	196993	1.22	1.22119	0	0	0	0	0	1.25227	0	0
CR737785	---	0	0	1.22992	0	0	0	0	0	1.25247	0	0
NM_016657	KDELR3	11015	1.24	1.24835	0	1.28208	0	0	0	1.25261	0	0
NM_003294	TPSAB1	7177	1.31	1.28832	1.59	1.58504	0	0	0	1.25325	0	0
NM_003900	SQSTM1	8878	1.215	1.2209	0	0	0	0	0	1.25329	0	0
BX104056	---	0	1.26	1.2691	0	0	0	0	0	1.25335	0	0
NM_003181	T	6862	1.23	1.23499	0	0	0	0	0	1.25337	0	0
NM_005375	MYB	4602	0	0	0	0	0	0	0	1.25386	0	0
NM_001034	RRM2	6241	1.23	1.23302	0	0	0	0	0	1.25438	0	0
NM_133625	SYN2	6854	0	0	0	0	0	0	0	1.25448	0	0
NM_001481	GAS8	2622	1.23	1.23016	0	0	0	0	0	1.25476	0	0
NM_001099772	CYP4B1	1580	0	0	0	0	0	0	0	1.25524	0	0
NM_005356	LCK	3932	1.24	1.24152	0	0	0	0	0	1.25548	0	0
NM_006059	LAMC3	10319	1.25	1.25041	0	1.23425	0	0	0	1.25566	0	0
NM_203287	PSG1 /// PSG10 /// PSG11 /// PSG4 /// PSG5 /// PSG6 /// PSG7 /// PSG8	NA	1.24	1.2419	1.21	1.21252	0	0	0	1.25584	0	0
NM_203287	PSG1 /// PSG10 /// PSG11 /// PSG4 /// PSG5 /// PSG6 /// PSG7 /// PSG8	440533 /// 5669 /// 5672 /// 5673 /// 5675 /// 5676 /// 5680 /// 653492	1.24	1.2419	1.21	1.21252	0	0	0	1.25584	0	0
DA292517	---	0	1.28	1.28832	0	0	0	0	0	1.25593	0	0
NM_000303	PMM2	5373	1.26	1.26672	0	1.27099	0	0	0	1.25594	0	0
NM_001805	CEBPE	1053	1.23	1.23383	0	0	0	0	0	1.25655	0	0
NM_018324	OLAH	55301	1.26	1.2604	0	0	0	0	0	1.25655	0	0
NM_012384	GMEB2	26205	0	0	0	-1.9119	0	1.85973	0	1.25688	0	0
NM_007102	GUCA2B	2981	1.31	1.31892	0	1.46307	0	0	0	1.25695	0	0
NM_002180	IGHMBP2	3508	1.22	1.2274	0	0	0	0	0	1.25707	0	0
NM_000094	COL7A1	1294	0	0	-2.27273	-2.2374	2.28	2.28058	0	1.25731	0	0
NM_201279	NRP2	0	1.25	1.25072	0	1.29566	0	0	0	1.25748	0	0
NM_201279	NRP2	8828	1.25	1.25072	0	1.29566	0	0	0	1.25748	0	0
R01820	---	0	1.31	1.31555	1.71	1.71633	0	0	0	1.25752	0	0
NM_002229	JUNB	3726	0	0	0	-1.41399	0	0	0	1.25776	0	0
NM_007354	C3orf27	23434	1.25	1.25075	0	1.23086	0	0	0	1.25786	0	0
NM_001965	EGR4	1961	1.27	1.27927	0	1.33219	0	0	0	1.25794	0	0
AF069740	LOC51190	51190	1.22	1.22021	0	0	0	0	0	1.25829	0	0
NM_015441	OLFML2B	25903	1.24	1.24786	0	1.21821	0	0	0	1.25833	0	0
NM_001498	GCLC	2729	1.26	1.26861	1.28	1.28147	0	0	0	1.25892	0	0
NM_015072	TTLL5	23093	1.31	1.26261	0	1.44121	0	0	0	1.25963	0	0
NM_020404	CD248	57124	1.24	1.24074	0	0	0	0	0	1.2601	0	0
NM_018482	DDEF1	50807	0	1.20944	0	0	0	0	0	1.26017	0	0
NM_001004343	MAP1LC3C	440738	1.25	1.25411	0	0	0	0	0	1.26036	0	0
NM_139053	EPS8L3	79574	0	0	0	0	0	0	0	1.26091	0	0
NM_002289	LALBA	3906	1.27	1.27015	0	0	0	0	0	1.26122	0	0
NM_003758	EIF3S1	8669	0	0	0	0	0	0	0	1.26124	0	0
BX118078	---	0	1.2	1.20579	0	0	0	0	0	1.2613	0	0
XM_001127059	CNNM3	26505	0	0	0	0	0	0	0	1.26131	0	0
AL049988	---	0	0	1.21175	0	0	0	0	0	1.26194	0	0
NR_002828	LOC440366	440366	1.26	1.26194	0	0	0	0	0	1.26206	0	0
NM_002782	PSG6	5675	0	1.27427	0	0	0	0	0	1.2621	0	0
AL137435	---	NA	0	1.22704	1.63	1.63923	0	0	0	1.26219	0	0
AL137435	---	---	0	1.22704	1.63	1.63923	0	0	0	1.26219	0	0
AL137435	---	0	0	1.22704	1.63	1.63923	0	0	0	1.26219	0	0
NM_001715	BLK	640	0	1.27727	0	0	0	0	0	1.26226	0	0
DN998012	---	0	1.23	1.23073	0	0	0	0	0	1.26231	0	0
NM_201651	SLC28A1	9154	0	0	0	0	0	0	0	1.26233	0	0
NM_203391	GK	2710	1.28	1.285	0	1.0416	0	0	0	1.26241	0	0
NM_003587	DHX16	8449	1.23	1.23987	0	0	0	0	0	1.26254	0	0
NM_012190	ALDH1L1	10840	1.25	1.25571	0	1.42773	0	0	0	1.26273	0	0
NM_019037	EXOSC4; SKI6	---	1.24	1.24222	0	0	0	0	0	1.2629	0	0
NM_019037	EXOSC4; SKI6	NA	1.24	1.24222	0	0	0	0	0	1.2629	0	0
NM_003977	AIP	9049	0	0	0	0	0	0	0	1.26298	0	0
NM_198868	TBC1D9B	23061	-1.03627	-1.034	-1.88679	-1.88094	0	0	0	1.26327	0	0
X87950	---	0	1.25	1.25392	0	0	0	0	0	1.26339	0	0
AI110685	---	0	1.25	1.25899	0	0	0	0	0	1.26355	0	0
NM_005596	NFIB	4781	1.24	1.24917	0	0	0	0	0	1.26437	0	0
NM_004237	TRIP13	9319	1.26	1.26231	0	0	0	0	0	1.26467	0	0
NM_012463	ATP6V0A2	23545	1.31	1.31583	0	0	0	0	0	1.26491	0	0
XM_001134164	ETV5	2119	0	0	0	1.2561	0	0	0	1.26496	0	0
NM_016433	GLTP	51228	1.28	1.28449	0	1.32644	0	0	0	1.26503	0	0
BX951117	---	0	0	0	0	0	0	0	0	1.26522	0	0
NM_015670	SENP3	26168	1.295	1.29837	0	1.24082	0	0	0	1.26553	0	0
NM_002503	NFKBIB	4793	0	0	0	-1.36926	0	0	0	1.26582	0	0
NM_172160	KCNAB1	7881	1.27	1.27481	0	1.33382	0	0	0	1.26587	0	0
NM_023075	MPPE1	65258	0	0	0	0	0	0	0	1.26589	0	0
219881_s_at	---	---	0	1.20452	0	0	0	0	0	1.26599	0	0
NM_017878	HRASLS2	54979	0	0	0	1.3951	0	0	0	1.26601	0	0
NM_004186	SEMA3F	6405	1.24	1.24088	0	-1.63975	0	0	0	1.26607	0	0
NM_001995	ACSL1	2180	1.25	1.25626	0	0	0	0	0	1.26721	0	0
NM_018289	VPS53	55275	1.33	1.33272	0	1.48569	0	0	0	1.26741	0	0
NM_021133	RNASEL	6041	1.26	1.26285	0	0	0	0	0	1.26772	0	0
NM_000405	GM2A	2760	0	1.24507	0	0	0	0	0	1.26778	0	0
NM_003155	STC1	6781	1.3	1.30408	0	1.37913	0	0	0	1.26829	0	0
NM_000492	CFTR	1080	0	1.20776	0	1.37272	0	0	0	1.26837	0	0
NM_000566	FCGR1A	2209	0	1.20882	0	0	0	0	0	1.26873	0	0
NM_000624	SERPINA5	5104	1.27	1.27095	0	0	0	0	0	1.26915	0	0
NM_014629	ARHGEF10	9639	0	0	-1.6129	-1.61089	0	0	0	1.26998	0	0
XM_938629	DNA2L	1763	1.25	1.25437	0	0	0	0	0	1.27002	0	0
NM_153715	HOXA10	3206	1.28	1.28684	0	0	0	0	0	1.27005	0	0
NM_004308	ARHGAP1	392	1.25	1.2539	0	0	0	0	0	1.27092	0	0
Z44946	---	0	1.32	1.32703	0	1.45512	0	0	0	1.27103	0	0
NM_021709	SIVA1	10572	0	1.22198	0	1.32122	0	0	0	1.27118	0	0
DB010820	---	0	1.26	1.26697	0	0	0	0	0	1.27174	0	0
NM_014716	CENTB1	9744	0	0	0	0	0	0	0	1.27192	0	0
NM_024103	SLC25A23	79085	1.26	1.26108	0	0	0	0	0	1.27216	0	0
NM_005506	SCARB2	950	0	0	0	1.2283	0	0	0	1.27298	0	0
NM_004073	PLK3	1263	1.23	1.23651	1.26	1.26196	0	0	0	1.27298	0	0
NM_001437	ESR2	2100	1.31	1.31906	0	0	0	0	0	1.27334	0	0
NM_019003	SPIN2A	54466	1.23	1.23917	0	0	0	0	0	1.27367	0	0
NM_018590	GALNACT-2	55454	1.29	1.29695	0	1.34686	0	0	0	1.27371	0	0
NM_014860	SUPT7L	9913	0	0	0	0	0	0	0	1.27417	0	0
NM_020376	PNPLA2	57104	1.23	1.23409	0	0	0	0	0	1.27475	0	0
NM_033641	COL4A6	1288	0	0	0	0	0	0	0	1.27492	0	0
NM_014847	UBAP2L	9898	1.23	1.23808	1.3	1.30695	0	0	0	1.27501	0	0
NM_000444	PHEX	5251	0	0	0	0	0	0	0	1.27526	0	0
NM_024320	ATAD4	79170	1.22	1.22471	0	0	0	0	0	1.27599	0	0
NM_006426	DPYSL4	10570	1.26	1.26452	0	0	0	0	0	1.27627	0	0
U80756	TNRC21	27318	0	1.25045	0	0	0	0	0	1.27632	0	0
NM_024323	C19orf57	79173	0	1.22672	0	0	0	0	0	1.27634	0	0
NM_006315	PCGF3	10336	0	1.23796	0	0	0	0	0	1.27637	0	0
NM_016063	HDDC2	51020	-1.23457	-1.22703	0	0	0	0	0	1.27683	0	0
Z25437	---	0	0	0	0	0	0	0	0	1.27732	0	0
NM_031264	MUPCDH	53841	0	1.22792	0	1.31523	0	0	0	1.27736	0	0
NM_031244	SIRT5	23408	1.29	1.29591	1.32	1.32782	1.24	1.24112	0	1.27783	0	0
NM_002372	MAN2A1	4124	0	1.24902	0	0	0	0	0	1.278	0	0
NM_032643	IRF5	3663	0	0	0	0	0	0	0	1.2783	0	0
NM_018224	C7orf44	55744	1.27	1.24024	0	0	0	0	0	1.27834	0	0
NM_021939	FKBP10	60681	1.23	1.23881	0	0	0	0	0	1.27857	0	0
NM_080604	TJAP1	93643	0	0	-1.26582	-1.26561	0	0	0	1.27862	0	0
AK026723	---	0	0	1.2627	0	0	0	0	0	1.27925	0	0
DB362005	---	0	1.35	1.3553	1.53	1.53419	0	0	0	1.27929	0	0
NM_014508	APOBEC3C	27350	1.34	1.3461	1.5	1.50242	0	0	0	1.27935	0	0
BU150874	---	0	1.29	1.2989	0	0	0	0	0	1.27953	0	0
NM_001040261	DCAMKL2	166614	0	1.20123	0	0	0	0	0	1.27999	0	0
NM_020983	ADCY6	112	1.27	1.27892	0	0	0	0	0	1.28009	0	0
NM_006867	RBPMS	11030	0	1.24147	0	0	0	0	0	1.2802	0	0
NM_020977	ANK2	287	1	1.0059	0	-1.86517	0	0	0	1.28066	0	0
NM_005249	FOXG1 /// FOXG1B	NA	1.28	1.28467	0	0	0	0	0	1.2807	0	0
NM_005249	FOXG1 /// FOXG1B	2290 /// 2291	1.28	1.28467	0	0	0	0	0	1.2807	0	0
NM_016354	SLCO4A1	28231	0	1.22659	0	0	0	0	0	1.28091	0	0
NM_003090	SNRPA1	6627	1.28	1.28115	1.26	1.26457	0	0	0	1.28131	0	0
NM_001761	CCNF	899	1.29	1.29815	1.32	1.3286	0	0	0	1.28169	0	0
NM_006773	DDX18	8886	0	1.20485	0	0	0	0	0	1.2817	0	0
NM_018950	HLA-F	3134	1.27	1.27216	0	0	0	0	0	1.2818	0	0
NM_004210	NEURL	9148	1.26	1.26841	0	0	0	0	0	1.28248	0	0
NM_144504	F11R	50848	1.26	1.26524	0	0	0	0	0	1.28323	0	0
NR_001536	TTTY2	60439	1.34	1.34718	0	1.49615	0	0	0	1.2833	0	0
NM_031492	RBM4B	83759	0	1.21002	0	0	0	0	0	1.28352	0	0
NM_005077	TLE1	7088	0	1.21281	1.29	1.2965	0	0	0	1.28483	0	0
NM_138774	C19orf22	91300	1.23	1.23999	0	0	0	0	0	1.28502	0	0
216496_s_at	---	---	1.38	1.3841	0	0	0	0	0	1.2854	0	0
216496_s_at	---	NA	1.38	1.3841	0	0	0	0	0	1.2854	0	0
NM_033295	CASP1	834	0	1.24296	0	0	0	0	0	1.28645	0	0
NM_002239	KCNJ3	3760	0	1.25151	0	0	0	0	0	1.28675	0	0
NM_017448	LDHC	3948	1.25	1.25853	0	0	0	0	0	1.28698	0	0
NM_002309	LIF	3976	1.27	1.27963	0	0	0	0	0	1.2871	0	0
NM_000520	HEXA	3073	0	1.21935	0	0	0	0	0	1.28717	0	0
NM_001330	CTF1	1489	1.32	1.32389	0	0	0	0	0	1.28729	0	0
NM_014213	HOXD9	3235	1.28	1.28219	0	0	0	0	0	1.28749	0	0
220033_at	---	---	1.27	1.27195	0	0	0	0	0	1.28802	0	0
220033_at	---	NA	1.27	1.27195	0	0	0	0	0	1.28802	0	0
210500_at	---	---	0	0	0	0	0	0	0	1.28806	0	0
XR_019318	LOC642559 /// LOC645682 /// POU5F1 /// POU5F1P1	NA	1.21	1.28074	0	1.2457	0	0	0	1.2886	0	0
XR_019318	LOC642559 /// LOC645682 /// POU5F1 /// POU5F1P1	5460 /// 5462 /// 642559 /// 645682	1.21	1.28074	0	1.2457	0	0	0	1.2886	0	0
XR_019318	LOC645682	645682	1.21	1.28074	0	1.2457	0	0	0	1.2886	0	0
NM_020554	TCL6	27004	0	0	0	1.20364	0	0	0	1.28893	0	0
NM_018079	SRBD1	55133	1.25	1.2575	0	0	0	0	0	1.28923	0	0
XM_001132813	LOC388237 /// LOC440350 /// LOC728734 /// LOC728741 /// PDXDC2	NA	1.34	1.3459	0	0	0	0	0	1.28945	0	0
XM_001132813	LOC388237 /// LOC440350 /// LOC728734 /// LOC728741 /// PDXDC2	283970 /// 388237 /// 440350 /// 728734 /// 728741	1.34	1.3459	0	0	0	0	0	1.28945	0	0
NM_003954	MAP3K14	9020	0	0	0	0	0	0	0	1.2896	0	0
NM_007137	ZNF81	347344	1.27	1.27388	0	0	0	0	0	1.28962	0	0
NM_002067	GNA11	2767	0	0	-1.19048	-1.1883	1.6	1.60111	0	1.28995	0	0
BC110394	IGKC	3514	1.32	1.32301	0	0	0	0	0	1.28999	0	0
NM_007215	POLG2	11232	1.25	1.25533	0	0	0	0	0	1.29102	0	0
NM_031483	ITCH	83737	1.28	1.28422	0	0	0	0	0	1.29137	0	0
XM_001128151	LOC728683	728683	1.36	1.36286	1.53	1.53186	0	0	0	1.29143	0	0
NM_020909	EPB41L5	57669	1.28	1.28593	0	1.25818	0	0	0	1.29151	0	0
NM_005088	CXYorf3	8227	1.26	1.26449	0	0	0	0	0	1.29186	0	0
NM_012377	OR7C2	26658	1.33	1.33662	0	1.43509	0	0	0	1.29217	0	0
NM_180977	PPP2R5D	5528	0	1.25597	0	0	0	0	0	1.29239	0	0
NM_020898	CALCOCO1	57658	1.32	1.32337	0	1.38393	0	0	0	1.29266	0	0
NM_004995	MMP14	4323	1.28	1.28127	1.24	1.23251	0	0	0	1.29308	0	0
NM_199335	FYB	2533	1.3	1.30083	0	0	0	0	0	1.29332	0	0
NM_018071	FLJ10357	55701	1.28	1.28283	0	1.33551	0	0	0	1.29344	0	0
NM_024579	C1orf54	79630	0	0	0	0	0	0	0	1.2941	0	0
NM_013246	CLCF1	23529	1.22	1.22829	0	0	0	0	0	1.29427	0	0
T80364	---	0	1.34	1.34049	1.44	1.44397	0	0	0	1.29453	0	0
NM_015893	PRLH	51052	1.28	1.28726	0	0	0	0	0	1.29479	0	0
NM_015354	NUP188	23511	1.36	1.36011	0	1.51224	0	0	0	1.29498	0	0
NM_025234	WDR61	80349	1.27	1.27457	0	0	0	0	0	1.29539	0	0
216394_x_at	---	0	1.27	1.27838	0	0	0	0	0	1.29548	0	0
NM_016598	ZDHHC3	51304	0	1.23882	0	0	0	0	0	1.29558	0	0
CB155628	---	0	0	1.22633	0	0	0	0	0	1.29586	0	0
NM_020982	CLDN9	9080	0	0	0	0	0	0	0	1.29591	0	0
NM_014228	SLC6A7	6534	1.27	1.27136	0	1.2177	0	0	0	1.29612	0	0
NM_003291	TPP2	7174	1.31	1.31973	1.36	1.36722	0	0	0	1.29645	0	0
NM_145802	SEPT6	23157	-1.13636	-1.13147	0	-2.57025	0	0	0	1.29685	0	0
NM_145802		23157	-1.13636	-1.13147	0	-2.57025	0	0	0	1.29685	0	0
NM_153265	EML3	256364	0	0	0	0	0	0	0	1.29691	0	0
NM_002772	PRSS7	5651	1.31	1.31463	0	0	0	0	0	1.29695	0	0
NM_213613	SLC26A1	10861	0	1.28011	0	0	0	0	0	1.29738	0	0
NM_004585	RARRES3	5920	1.26	1.26534	0	0	0	0	0	1.29831	0	0
NM_004476	FOLH1	2346	1.31	1.31107	0	0	0	0	0	1.29859	0	0
XM_936442	MPPED1	758	0	0	0	0	0	0	0	1.2991	0	0
NM_024861	C2orf54	79919	1.29	1.29247	0	0	0	0	0	1.2996	0	0
NM_007181	MAP4K1	11184	0	1.23194	0	0	0	0	0	1.29985	0	0
207488_at	---	---	1.36	1.36015	0	1.49962	0	0	0	1.30002	0	0
207488_at	---	NA	1.36	1.36015	0	1.49962	0	0	0	1.30002	0	0
NM_017656	ZNF562	54811	1.38	1.38283	0	1.57973	0	0	0	1.30071	0	0
NM_052988	CDK10	8558	1.29	1.29966	0	0	0	0	0	1.30094	0	0
NM_030756	TCF7L2	6934	0	1.23479	0	0	0	0	0	1.30199	0	0
XM_941435	LOC146909	146909	0	1.22375	0	0	0	0	0	1.30243	0	0
NM_198098	AQP1	358	0	0	0	-1.3808	0	0	0	1.30264	0	0
NM_018380	DDX28	55794	1.32	1.32662	0	1.37154	0	0	0	1.30342	0	0
XM_929403	MYO7B	4648	1.33	1.3394	1.41	1.41378	0	0	0	1.30386	0	0
NM_015071	ARHGAP26	23092	1.35	1.35886	0	1.48496	0	0	0	1.30389	0	0
XR_017143	LOC645094 /// LOC649855 /// MRCL3	10627 /// 645094 /// 649855	0	1.21033	0	0	0	0	0	1.30417	0	0
NM_014727	MLL4	9757	0	1.28015	0	0	0	0	0	1.30429	0	0
NM_003621	PPFIBP2	8495	1.24	1.24197	-1.33333	-1.31862	0	0	0	1.30553	0	0
NM_021641	ADAM12	8038	0	1.22482	0	1.22005	0	0	0	1.306	0	0
217472_at	---	---	1.37	1.37316	1.53	1.53023	0	0	0	1.30606	0	0
217472_at	---	NA	1.37	1.37316	1.53	1.53023	0	0	0	1.30606	0	0
XM_001129317	FGL1	2267	1.3	1.30244	0	0	0	0	0	1.30615	0	0
NM_003564	TAGLN2	8407	1.27	1.27945	0	0	0	0	0	1.30637	0	0
NM_018049	PLEKHJ1	55111	0	1.23906	0	0	0	0	0	1.30641	0	0
NM_057749	CCNE2	9134	1.23	1.2495	0	0	0	0	0	1.30674	0	0
NM_016219	MAN1B1	11253	0	1.22648	0	1.3377	0	0	0	1.30722	0	0
NM_022903	CCDC71	64925	1.35	1.35824	0	0	0	0	0	1.30744	0	0
NM_001018059	LOC440348	440348	0	1.2526	0	0	0	0	0	1.30793	0	0
NM_002100	GYPB	2994	1.32	1.32597	0	0	0	0	0	1.30795	0	0
NM_006398	UBD	10537	0	1.26045	0	0	0	0	0	1.30886	0	0
NM_001738	CA1	759	1.28	1.28753	0	0	0	0	0	1.30926	0	0
NM_153229	TMEM92	162461	1.33	1.3352	0	1.39574	0	0	0	1.30984	0	0
NM_017888	FLJ20581	54988	1.295	1.29809	0	1.29772	0	0	0	1.31015	0	0
NM_005251	FOXC2	2303	1.24	1.24474	0	0	0	0	0	1.31025	0	0
F26777	---	---	1.3	1.3071	0	0	0	0	0	1.31036	0	0
F26777	---	NA	1.3	1.3071	0	0	0	0	0	1.31036	0	0
XR_015889	LOC23117 /// LOC339047 /// LOC642778 /// LOC642799 /// LOC728888	23117 /// 339047 /// 642778 /// 642799 /// 728888	1.31	1.31371	0	0	0	0	0	1.31036	0	0
XR_015889	LOC23117 /// LOC339047 /// LOC642778 /// LOC642799 /// LOC728888	NA	1.31	1.31371	0	0	0	0	0	1.31036	0	0
NM_015004	EXOSC7	23016	1.33	1.33356	0	1.3732	0	0	0	1.31126	0	0
S83374	---	0	0	1.24381	0	0	0	0	0	1.31145	0	0
NM_019107	C19orf10	56005	0	0	0	0	0	0	0	1.3126	0	0
NM_032090	PCDHGA10	56106	1.37	1.37076	0	0	0	0	0	1.31406	0	0
NM_002233	KCNA4	3739	1.28	1.28119	0	0	0	0	0	1.31432	0	0
NM_001048199	RCC1 /// SNHG3-RCC1	NA	1.39	1.39041	1.56	1.56788	0	0	0	1.31438	0	0
NM_001048199	RCC1 /// SNHG3-RCC1	1104 /// 751867	1.39	1.39041	1.56	1.56788	0	0	0	1.31438	0	0
NM_012254	SLC27A5	10998	1.33	1.33988	0	1.38644	0	0	0	1.315	0	0
NM_015506	MMACHC	25974	0	1.22296	0	0	0	0	0	1.31539	0	0
NM_015958	DPH5	51611	1.27	1.27744	0	0	0	0	0	1.31619	0	0
NM_024881	SLC35E1	79939	0	1.22934	0	2.63137	0	0	0	1.31632	0	0
NM_020155	GPR137	56834	1.25	1.03831	0	0	0	0	0	1.31633	0	0
NM_178271	ATG4A	115201	1.27	1.2743	0	0	0	0	0	1.31667	0	0
NM_004846	EIF4E2	9470	1.26	1.26767	0	0	0	0	0	1.31727	0	0
NM_007033	RER1	11079	0	1.20725	0	0	0	0	0	1.31751	0	0
NM_031966	CCNB1	891	0	1.24497	0	0	0	0	0	1.31753	0	0
NM_014313	TMEM50A	23585	0	1.22652	0	0	0	0	0	1.31782	0	0
NM_175867	DNMT3L	29947	0	0	0	0	0	0	0	1.31782	0	0
NM_005817	M6PRBP1	10226	1.48	1.4806	1.88	1.88417	0	0	0	1.31801	0	0
NM_178312	GGTLA4	92086	1.24	1.24242	0	0	0	0	0	1.31875	0	0
NM_000423	KRT2	3849	1.27	1.27486	0	0	0	0	0	1.31875	0	0
XM_001127274	SMYD2	56950	0	1.2589	0	0	0	0	0	1.31895	0	0
NM_007042	RPP14	11102	1.3	1.3027	0	0	0	0	0	1.31895	0	0
NM_000134	FABP2	2169	1.28	1.28253	1.2	1.2051	0	0	0	1.32014	0	0
NM_001030010	ALDH3B1	221	1.315	1.32429	0	1.49706	0	0	0	1.32024	0	0
NM_007279	U2AF2	11338	1.33	1.33561	-2.17391	-2.13345	0	0	0	1.32095	0	0
NM_001836	CMA1	1215	1.32	1.32848	0	0	0	0	0	1.32095	0	0
DB326143	---	0	0	1.26988	0	0	0	0	0	1.32141	0	0
NM_057162	KLHL4	56062	0	1.25298	0	0	0	0	0	1.32151	0	0
XM_001126824	OSR2	116039	0	1.27943	0	0	0	0	0	1.32156	0	0
NM_201630	LRRN2	10446	1.29	1.29512	0	0	0	0	0	1.32183	0	0
NM_021158	TRIB3	57761	0	1.24211	0	0	0	0	0	1.32196	0	0
NM_020843	ZNF291	49855	1.26	1.26177	0	1.29281	0	0	0	1.32245	0	0
NM_148176	PPIL2	23759	1.31	1.31042	0	0	0	0	0	1.32252	0	0
NM_014033	METTL7A	25840	1.34	1.31307	0	1.40978	0	0	0	1.32407	0	0
AL137495	---	0	1.26	1.26753	0	0	0	0	0	1.32568	0	0
NM_004761	RGL2	5863	0	0	0	0	1.34	1.34613	0	1.32654	0	0
R97475	---	0	0	1.27289	0	0	0	0	0	1.32666	0	0
NM_002272	KRT4	3851	1.25	1.25897	0	0	0	0	0	1.32745	0	0
NM_014331	SLC7A11	23657	1.27	1.27907	0	1.48109	0	0	0	1.3275	0	0
NM_182983	HPN	3249	0	1.27364	0	0	0	0	0	1.32768	0	0
NM_007078	LDB3	11155	1.28	1.28687	0	1.84305	0	0	0	1.32802	0	0
NM_000892	KLKB1	3818	1.33	1.33631	0	0	0	0	0	1.32931	0	0
NM_000949	PRLR	5618	1.36	1.36854	0	0	0	0	0	1.32947	0	0
NM_003722	TP73L	8626	1.27	1.27758	1.29	1.29995	0	0	0	1.32954	0	0
NM_019599	TAS2R1	50834	1.33	1.33948	0	1.34947	0	0	0	1.32968	0	0
NM_006172	NPPA	4878	1.29	1.29427	1.21	1.21637	0	0	0	1.33023	0	0
NM_032954	MLXIPL	51085	1.26	1.26031	0	0	0	0	0	1.33134	0	0
NM_000934	SERPINF2	5345	0	1.2527	0	0	0	0	0	1.33176	0	0
NM_016269	LEF1	51176	1.27	1.27249	0	0	0	0	0	1.33217	0	0
NM_006167	NKX3-1	4824	0	1.24345	0	0	0	0	0	1.33219	0	0
217313_at	---	NA	1.38	1.38206	0	0	0	0	0	1.33349	0	0
217313_at	---	---	1.38	1.38206	0	0	0	0	0	1.33349	0	0
NM_025128	MUS81	80198	0	1.22609	0	0	0	0	0	1.33486	0	0
NM_006851	GLIPR1	11010	1.33	1.33097	0	1.28224	0	0	0	1.33563	0	0
NM_012448	STAT5B	6777	1.34	1.34365	0	0	0	0	0	1.33592	0	0
NM_015884	MBTPS2	51360	0	1.2632	0	0	0	0	0	1.3367	0	0
NM_018022	TMEM51	55092	0	1.24837	0	0	0	0	0	1.33723	0	0
NM_207171	POGZ	23126	1.34	1.34799	0	1.37044	0	0	0	1.33802	0	0
NM_172088	TNFSF12-TNFSF13 /// TNFSF13	407977 /// 8741	0	0	0	0	0	0	0	1.33816	0	0
NM_004992	MECP2	4204	0	1.25728	0	-1.85119	0	0	0	1.33832	0	0
XM_939554	PRO1768	29018	1.3	1.30309	0	0	0	0	0	1.33853	0	0
NM_031366	COL4A3	1285	1.32	1.3275	1.37	1.33304	0	0	0	1.33919	0	0
NM_031412	GABARAPL1	23710	0	-1.01457	-1.92308	-1.91509	0	0	0	1.33964	0	0
NM_018176	LGI2	55203	1.33	1.3333	0	0	0	0	0	1.34098	0	0
NM_013319	UBIAD1; TERE1	NA	1.34	1.34873	0	1.38267	0	0	0	1.34103	0	0
NM_013319	UBIAD1; TERE1	---	1.34	1.34873	0	1.38267	0	0	0	1.34103	0	0
NM_001116	ADCY9	115	1.26	1.26875	0	0	0	0	0	1.34114	0	0
NM_000894	LHB	3972	1.46	1.46365	0	0	0	0	0	1.34198	0	0
NM_001666	ARHGAP4	393	0	1.27426	0	0	0	0	0	1.34446	0	0
NM_022093	TNN	63923	1.37	1.37179	0	1.41987	0	0	0	1.34521	0	0
NM_024923	NUP210	23225	1.36	1.36356	-1.47059	1.04233	0	0	0	1.3463	0	0
NM_001097638	FUT2	2524	1.32	1.32311	0	0	0	0	0	1.34654	0	0
NM_004579	MAP4K2	5871	1.3	1.30047	0	0	0	0	0	1.34801	0	0
NM_001482	GATM	2628	1.28	1.28477	0	0	0	0	0	1.34822	0	0
NM_001381	DOK1	1796	1.34	1.3439	0	0	0	0	0	1.34843	0	0
NM_003311	PHLDA2	7262	0	1.23637	0	0	0	0	0	1.34983	0	0
BC008657	LOC441453 /// OR7E18P /// OR7E35P /// OR7E37P /// OR7E47P	26628 /// 26636 /// 390885 /// 391632 /// 441453	0	0	0	0	0	0	0	1.35067	0	0
NM_000168	GLI3	2737	1.41	1.41425	1.55	1.55849	0	0	0	1.35183	0	0
NM_017777	MKS1	54903	0	1.27362	0	0	0	0	0	1.35235	0	0
NM_012333	MYCBP	26292	1.3	1.3062	0	0	0	0	0	1.35248	0	0
XM_942569	KIAA1614	57710	1.33	1.33506	0	0	0	0	0	1.35254	0	0
NM_006454	MXD4	10608	0	1.26961	0	0	0	0	0	1.35363	0	0
NM_173562	KCTD20	222658	1.32	1.32366	0	0	0	0	0	1.35395	0	0
T99812	---	0	1.42	1.42029	0	1.56982	0	0	0	1.35533	0	0
NM_032714	C14orf173	64423	1.33	1.3392	0	0	0	0	0	1.35593	0	0
NM_001571	IRF3	3661	1.37	1.3767	0	1.4118	0	0	0	1.35655	0	0
NM_014272	ADAMTS7	11173	0	1.24909	0	0	0	0	0	1.35749	0	0
NM_030581	WDR59	79726	0	1.31516	0	0	0	0	0	1.3587	0	0
NM_023111	FGFR1	2260	1.94	1.94685	0	2.38705	0	0	0	1.35896	0	0
NM_145887	LRDD; PIDD	---	0	1.26859	0	0	0	0	0	1.35981	0	0
NM_015589	SAMD4A	23034	1.35	1.35	0	0	0	0	0	1.36005	0	0
NM_018489	ASH1L	55870	0	1.26143	0	0	0	0	0	1.36033	0	0
220533_at	---	---	0	1.28718	0	0	0	0	0	1.36338	0	0
NM_017820	FLJ20433	54932	0	1.23844	0	0	0	0	0	1.36572	0	0
XM_001125861	CAMK2B	816	0	1.30177	0	0	0	0	0	1.36602	0	0
NM_017842	FLJ20489	55652	1.38	1.38074	0	-1.75288	0	0	0	1.36649	0	0
NM_207305	FOXD4 /// FOXD4L1	200350 /// 2298	1.35	1.35653	0	0	0	0	0	1.36653	0	0
NM_207305	FOXD4 /// FOXD4L1	NA	1.35	1.35653	0	0	0	0	0	1.36653	0	0
XM_001126454	LOC728269 /// MAGEA9	NA	1.3	1.30007	0	0	0	0	0	1.36864	0	0
XM_001126454	LOC728269 /// MAGEA9	4108 /// 728269	1.3	1.30007	0	0	0	0	0	1.36864	0	0
NM_001362	DIO3	1735	0	0	0	0	0	0	0	1.36873	0	0
NM_152300	DDX52	11056	1.29	1.2928	0	0	0	0	0	1.36941	0	0
NM_201999	ELF2	1998	1.37	1.37683	0	1.36539	0	0	0	1.37218	0	0
NM_005955	MTF1	4520	1.35	1.35107	0	0	0	0	0	1.37272	0	0
NM_206914	FAM119B	25895	0	1.27748	0	0	0	0	0	1.37308	0	0
NM_007261	CD300A	11314	0	1.30526	0	0	0	0	0	1.3751	0	0
NM_000088	COL1A1	1277	1.31	1.31396	0	0	0	0	0	1.37701	0	0
NM_003657	BCAS1	8537	1.37	1.37379	0	0	0	0	0	1.37722	0	0
NM_006282	STK4	6789	0	0	0	0	0	0	0	1.37869	0	0
NM_001033603	RARA	5914	1.39	1.39316	0	0	0	0	0	1.37952	0	0
X52204	LOC91316	91316	1.3	1.35055	0	1.37854	0	0	0	1.37958	0	0
NM_153815	RASGRF1	5923	1.36	1.36535	0	0	0	0	0	1.37999	0	0
NM_017707	DDEFL1	55616	1.34	1.34401	0	0	0	0	0	1.3802	0	0
NM_004641	MLLT10	8028	1.465	1.47209	0	1.68878	0	0	0	1.38068	0	0
S82307	HSAJ2425	55566	1.41	1.41849	0	0	0	0	0	1.38251	0	0
NM_001711	BGN	633	0	0	0	0	0	0	0	1.38266	0	0
NM_023917	TAS2R9	50835	0	1.29499	0	0	0	0	0	1.38367	0	0
NM_004385	VCAN	1462	0	0	0	0	0	0	0	1.3853	0	0
XM_937931	UNC13A	23025	1.36	1.36852	0	0	0	0	0	1.38566	0	0
NM_182908	DHRS2	10202	1.38	1.38434	0	1.36197	0	0	0	1.38618	0	0
NM_152795	HIF3A	64344	1.37	1.37825	0	0	0	0	0	1.38904	0	0
NM_006726	LRBA	987	0	1.29451	0	0	0	0	0	1.38977	0	0
NM_004278	PIGL	9487	0	1.27863	0	0	0	0	0	1.39434	0	0
NM_003910	BUD31	8896	0	1.30236	0	0	0	0	0	1.39493	0	0
NM_024770	METTL8	79828	0	1.30389	0	0	0	0	0	1.39528	0	0
NM_016008	DYNC2LI1	51626	1.36	1.36933	0	0	0	0	0	1.39702	0	0
NM_203290	POLR1C	9533	0	1.33718	0	0	0	0	0	1.39729	0	0
NM_000442	PECAM1	5175	1.32	1.27105	0	0	0	0	0	1.3977	0	0
NM_005617	RPS14	6208	0	1.31314	0	0	0	0	0	1.39807	0	0
220969_s_at	---	NA	1.51	1.51491	0	1.84842	0	0	0	1.39833	0	0
220969_s_at	---	---	1.51	1.51491	0	1.84842	0	0	0	1.39833	0	0
NM_021195	CLDN6	9074	0	1.34811	0	0	0	0	0	1.39935	0	0
XM_001132161	SERHL	94009	0	1.29412	0	0	0	0	0	1.40081	0	0
NM_022821	ELOVL1	64834	0	1.31968	0	1.23414	0	0	0	1.40319	0	0
NM_018404	CENTA2	55803	1.48	1.48979	1.69	1.6966	0	0	0	1.40464	0	0
NM_001098819	PDE4C	5143	1.67	1.67589	0	2.79744	0	0	0	1.40602	0	0
NM_003952	RPS6KB2	6199	0	0	0	0	0	0	0	1.41073	0	0
BU733962	---	0	0	1.30245	0	0	0	0	0	1.41356	0	0
NM_152663	RALGPS2	55103	0	1.34973	0	0	0	0	0	1.41728	0	0
NM_032848	C12orf52	84934	1.38	1.38493	0	0	0	0	0	1.41822	0	0
NM_052854	CREB3L1	90993	0	0	0	0	0	0	0	1.419	0	0
XM_001130900	PCSK6	5046	1.45	1.4514	0	0	0	0	0	1.42067	0	0
NM_004259	RECQL5	9400	0	1.3753	0	0	0	0	0	1.42232	0	0
NM_025002	C6orf208	80069	1.44	1.44082	0	0	0	0	0	1.42265	0	0
NM_004393	DAG1	1605	1.46	1.46009	0	1.53873	0	0	0	1.4228	0	0
NM_018280	C22orf26	55267	1.35	1.35656	0	1.21501	0	0	0	1.42422	0	0
NM_012326	MAPRE3	22924	0	0	0	0	0	0	0	1.42468	0	0
NM_000721	CACNA1E	777	0	1.31293	0	0	0	0	0	1.42516	0	0
NM_014736	KIAA0101	9768	1.55	1.5548	1.87	1.87464	0	0	0	1.42983	0	0
NM_201526	ISLR	3671	0	0	0	0	0	0	0	1.4311	0	0
NM_004956	ETV1	2115	1.32	1.32597	1.39	1.4514	0	0	0	1.43163	0	0
NM_004956	ETV1; ER81	---	1.32	1.32597	1.39	1.4514	0	0	0	1.43163	0	0
NM_206948	TRPM3	80036	0	0	0	0	0	0	0	1.43173	0	0
NM_199427	ZFP64	55734	0	1.3194	0	0	0	0	0	1.43177	0	0
NM_001841	CNR2	1269	1.38	1.38184	0	0	0	0	0	1.43192	0	0
BX091232	---	0	0	1.33693	0	0	0	0	0	1.43399	0	0
NM_005940	MMP11	4320	1.38	1.32331	0	0	0	0	0	1.434	0	0
NM_004310	RHOH	399	0	1.3245	0	0	0	0	0	1.4344	0	0
NM_048368	CTDP1	9150	0	0	0	0	0	0	0	1.43441	0	0
NM_175842	SMOX	54498	1.33	1.33776	0	0	0	0	0	1.43554	0	0
NM_017766	CASZ1	54897	1.46	1.46173	0	1.50699	0	0	0	1.43563	0	0
NM_148970	TNFRSF25	---	1.37	1.37428	0	1.23653	0	0	0	1.43777	0	0
NM_148970	TNFRSF25	NA	1.37	1.37428	0	1.23653	0	0	0	1.43777	0	0
NM_014553	TFCP2L1	29842	0	1.36829	0	0	0	0	0	1.44085	0	0
221205_at	---	---	0	1.35041	0	0	0	0	0	1.44486	0	0
NM_004336	BUB1	699	1.4	1.40008	0	1.25334	0	0	0	1.44983	0	0
Z19842	---	0	1.53	1.53004	0	0	0	0	0	1.45028	0	0
NM_006174	NPY5R	4889	1.37	1.37465	0	0	0	0	0	1.45134	0	0
NM_017658	KLHL28	54813	1.55	1.55627	1.8	1.80688	0	0	0	1.45518	0	0
T48446	---	0	1.62	1.62312	2.03	2.03313	0	0	0	1.45528	0	0
NM_014442	SIGLEC8	27181	0	1.32417	0	0	0	0	0	1.45647	0	0
NM_001039697	SNAPC3	6619	0	1.30636	0	1.28672	0	0	0	1.46547	0	0
NM_032998	DEDD	9191	1.36	1.36846	0	0	0	0	0	1.46752	0	0
NM_080686	BAT2	7916	1.39	1.39239	0	0	0	0	0	1.47032	0	0
NM_005975	PTK6	5753	0	1.38327	0	0	0	0	0	1.4721	0	0
NM_194255	SLC19A1	6573	0	1.37157	0	0	0	0	0	1.47279	0	0
NM_006600	NUDC	10726	0	1.33288	0	0	0	0	0	1.4757	0	0
NM_078625	VNN3	55350	1.36	1.36477	0	0	0	0	0	1.47638	0	0
W58143	---	0	0	1.36382	0	0	0	0	0	1.47709	0	0
NM_001461	FMO5	2330	0	1.38627	0	0	0	0	0	1.49218	0	0
NM_001295	CCR1	1230	1.22	1.28989	0	0	0	0	0	1.4951	0	0
NM_002519	NPAT	4863	0	1.36798	0	0	0	0	0	1.49554	0	0
M55406	---	0	1.46	1.46528	0	0	0	0	0	1.49723	0	0
NM_002751	MAPK11	5600	0	1.38778	0	1.21739	0	0	0	1.49907	0	0
NM_001043	SLC6A2	6530	1.41	1.41455	0	0	0	0	0	1.49961	0	0
NM_032267	RGSL2	84227	1.39	1.3949	0	0	0	0	0	1.50057	0	0
NM_182472	EPHA5	2044	1.35	1.35708	0	-1.50975	0	0	0	1.50078	0	0
XM_928411	FLJ00049	645372	1.54	1.54009	0	0	0	0	0	1.50233	0	0
NM_014007	ZBTB43	23099	0	1.36014	0	0	0	0	0	1.52779	0	0
NM_145637	APOL2	23780	1.6	1.60653	0	0	0	0	0	1.57237	0	0
NM_001040033	CD53	963	1.48	1.48945	0	0	0	0	0	1.57521	0	0
NM_005935	AFF1	4299	1.22	1.3176	0	0	0	0	0	1.57784	0	0
220906_at	---	NA	1.52	1.5297	0	0	0	0	0	1.57882	0	0
220906_at	---	---	1.52	1.5297	0	0	0	0	0	1.57882	0	0
AF090930	PRO0478	29048	1.62	1.62366	0	1.72102	0	0	0	1.57922	0	0
NM_006548	IGF2BP2	10644	1.57	1.57586	0	0	0	0	0	1.58754	0	0
NM_014550	CARD10	29775	0	0	0	0	0	0	0	1.59086	0	0
NM_014409	TAF5L	27097	1.5	1.50288	0	0	0	0	0	1.59467	0	0
NM_007256	SLCO2B1	11309	1.49	1.49936	0	0	0	0	0	1.6153	0	0
NM_017640	LRRC16	55604	0	1.40234	0	0	0	0	0	1.61982	0	0
NM_014030	GIT1	28964	0	1.37453	0	0	0	0	0	1.6224	0	0
NM_020131	UBQLN4	56893	1.77	1.77735	0	2.14632	0	0	0	1.62903	0	0
NM_006169	NNMT	4837	0	1.44443	0	0	0	0	0	1.63968	0	0
NM_006142	SFN	2810	0	0	0	0	0	0	0	1.66002	0	0
216655_s_at	---	---	0	1.50119	0	0	0	0	0	1.67648	0	0
NM_024906	SCD5	79966	0	1.52618	0	1.35139	0	0	0	1.67875	0	0
NR_001318	HCG2P7	80867	1.82	1.82995	0	2.05072	0	0	0	1.73609	0	0
AK056566	LOC222070	222070	0	1.53867	0	0	0	0	0	1.8156	0	0
NM_032236	USP48	84196	0	1.65271	0	0	0	0	0	1.85348	0	0
XM_001127604	NFATC2IP	84901	1.82	1.82349	0	1.26754	0	0	0	1.90178	0	0
NM_017590	ZC3H7B	23264	3.44	3.44071	2.37	2.37499	0	0	0	3.37977	0	0
NM_004741	NOLC1	9221	-1.18343	-1.17823	-2.08333	-2.06104	0	0	1.2	1.20084	0	0
NM_005787	ALG3	10195	1.2	1.20466	0	0	0	0	1.2	1.2013	0	0
NM_020474	GALNT1	2589	0	0	0	0	0	0	1.2	1.20224	0	0
NM_025125	C10orf57	80195	0	0	0	0	0	0	1.2	1.20227	0	0
AU144183	---	0	0	0	0	0	0	0	1.2	1.20278	0	0
NM_006238	PPARD	5467	0	0	0	0	0	0	1.2	1.20291	0	0
NM_002668	PLP2	5355	0	0	0	0	0	0	1.2	1.20296	0	0
NM_006665	HPSE	10855	0	0	0	0	0	0	1.2	1.20313	0	0
NM_000226	KRT9	3857	1.2	1.20265	0	0	0	0	1.2	1.20314	0	0
NM_134428	RFX3	5991	1.22	1.22534	0	0	0	0	1.2	1.20336	0	0
NM_019602	BTNL2	56244	0	0	0	0	0	0	1.2	1.20341	0	0
NM_172241	CTAGE1	64693	0	0	0	0	0	0	1.2	1.20382	0	0
NM_024674	LIN28	79727	1.22	1.22048	0	1.25978	0	0	1.2	1.20453	0	0
NM_004829	NCR1	9437	0	0	0	0	0	0	1.2	1.20459	0	0
NM_005338	HIP1	3092	0	0	0	0	0	0	1.2	1.20484	0	0
NM_005293	GPR20	2843	0	0	0	0	0	0	1.2	1.20492	0	0
AK024483	SHFM3P1	26226	0	0	0	0	0	0	1.2	1.20525	0	0
NM_000314	PTEN	5728	1.2	1.20251	0	0	0	0	1.2	1.20542	0	0
NM_005907	MAN1A1	4121	0	0	0	0	0	0	1.2	1.20546	0	0
NM_022337	RAB38	23682	0	0	0	0	0	0	1.2	1.20549	0	0
NM_033142	CGB /// CGB5 /// CGB7	1082 /// 93659 /// 94027	0	0	0	0	0	0	1.2	1.20554	0	0
NM_033142	CGB /// CGB5 /// CGB7	NA	0	0	0	0	0	0	1.2	1.20554	0	0
NM_006420	ARFGEF2	10564	0	0	0	0	0	0	1.2	1.206	0	0
NM_005980	S100P	6286	0	0	0	0	0	0	1.2	1.2064	0	0
NM_000397	CYBB	1536	0	0	0	0	0	0	1.2	1.20664	0	0
NM_005095	ZMYM4	9202	0	0	0	0	0	0	1.2	1.20741	0	0
NM_004288	PSCDBP	9595	0	0	0	0	0	0	1.2	1.2075	0	0
NM_017853	TXNL4B	54957	0	0	0	0	0	0	1.2	1.20757	0	0
NM_000960	PTGIR	5739	0	0	0	0	0	0	1.2	1.20765	0	0
XR_018491	LOC442747	442747	1.27	1.27143	0	1.42061	0	0	1.2	1.20795	0	0
NM_181079	IL21R	50615	0	0	0	0	0	0	1.2	1.20804	0	0
NM_005549	KCNA10	3744	1.21	1.21272	0	0	0	0	1.2	1.20815	0	0
NM_181833	NF2	4771	0	0	0	-1.73208	0	0	1.2	1.20819	0	0
NM_001008505	OPRM1; MOR1	---	0	0	0	0	0	0	1.2	1.20898	0	0
NM_001008505	OPRM1; MOR1	NA	0	0	0	0	0	0	1.2	1.20898	0	0
NM_014876	JOSD1	9929	0	0	0	0	0	0	1.2	1.20905	0	0
NM_178136	POLDIP3	84271	0	0	0	0	0	0	1.2	1.20918	0	0
NM_007048	BTN3A1	11119	0	0	0	0	0	0	1.2	1.20919	0	0
NM_012291	ESPL1	9700	1.245	1.24648	0	1.28031	0	0	1.2	1.22932	0	0
NM_198526	ZNF710	374655	1.29	1.29722	0	0	0	0	1.2	1.27067	0	0
NM_057096	CYP3A43	64816	1.2	1.2106	0	0	0	0	1.205	1.21007	0	0
NM_172213	CD8B	926	0	0	0	0	0	0	1.21	1.21165	0	0
NM_007333	KLRC3	3823	0	0	0	0	0	0	1.21	1.2118	0	0
NM_000527	LDLR	3949	1.28	1.28297	0	0	0	0	1.21	1.21187	0	0
NR_001280	PCDHB17	54661	0	0	0	0	0	0	1.21	1.21243	0	0
NM_006965	ZNF24	7572	0	0	0	0	0	0	1.21	1.2128	0	0
AK024995	---	0	1.2	1.20862	0	0	0	0	1.21	1.21324	0	0
X98307	HSHUR7SEQ	54735	0	0	0	0	0	0	1.21	1.21372	0	0
NM_012419	RGS17	26575	0	0	0	0	0	0	1.21	1.21373	0	0
NM_016449	LOC51233	51233	0	0	0	0	0	0	1.21	1.21401	0	0
NM_014882	ARHGAP25	9938	0	0	0	0	0	0	1.21	1.21405	0	0
NM_016944	TAS2R4	50832	0	0	0	0	0	0	1.21	1.21467	0	0
NM_031277	RNF17	56163	1.28	1.28857	0	1.46373	0	0	1.21	1.21519	0	0
NM_022079	HERC4	26091	0	0	0	0	0	0	1.21	1.21526	0	0
NM_175875	SIX5	147912	0	0	0	0	0	0	1.21	1.21547	0	0
NM_024656	GLT25D1	79709	1.2	1.20983	0	0	0	0	1.21	1.21561	0	0
XM_942816	MAP7D3	79649	1.21	1.21336	0	0	0	0	1.21	1.21578	0	0
NM_032420	PCDH1	5097	0	0	0	0	0	0	1.21	1.21599	0	0
NM_175851	ADAMTS20	80070	0	0	0	0	0	0	1.21	1.21611	0	0
NM_002435	MPI	4351	0	0	0	0	0	0	1.21	1.21623	0	0
NM_058216	RAD51C	5889	1.21	1.21066	0	0	0	0	1.21	1.21631	0	0
NM_024516	C16orf53	79447	0	0	0	0	0	0	1.21	1.21644	0	0
NM_032637	SKP2	6502	0	0	0	0	0	0	1.21	1.21668	0	0
NM_000719	CACNA1C	775	0	0	0	1.20982	0	0	1.21	1.21715	0	0
NM_000567	CRP	1401	1.25	1.25885	0	0	0	0	1.21	1.21749	0	0
NM_020683	ADORA3	140	1.22	1.22204	0	0	0	0	1.21	1.21777	0	0
NM_005018	PDCD1	5133	0	0	0	0	0	0	1.21	1.21788	0	0
NM_007112	THBS3	7059	0	0	0	0	0	0	1.21	1.21814	0	0
NM_000530	MPZ	4359	0	0	0	0	0	0	1.21	1.21817	0	0
NM_005395	PMS2L3	5387	1.23	1.23344	1.33	1.33699	0	0	1.21	1.21823	0	0
NM_024081	PRRG4	79056	1.24	1.24715	0	0	0	0	1.21	1.21889	0	0
AU144992	---	0	0	0	0	0	0	0	1.21	1.21889	0	0
NM_002621	CFP	5199	0	0	0	0	0	0	1.21	1.21917	0	0
NM_000602	SERPINE1	5054	0	0	0	0	0	0	1.21	1.21923	0	0
NM_005521	TLX1	3195	0	0	0	0	0	0	1.21	1.21982	0	0
NM_013433	TNPO2	30000	1.21	1.21624	0	1.21061	1.79	1.7991	1.21	1.22833	0	0
NM_022737	LPPR2	64748	1.22	1.22617	0	0	0	0	1.21	1.2378	0	0
XM_001131060	FOXL2	668	0	0	0	0	0	0	1.22	1.22006	0	0
NM_001037330	TRIM16 /// TRIM16L	10626 /// 147166	0	0	0	0	0	0	1.22	1.22013	0	0
NM_001037330	TRIM16 /// TRIM16L	NA	0	0	0	0	0	0	1.22	1.22013	0	0
H71766	---	0	0	0	0	1.37439	0	0	1.22	1.22046	0	0
NM_024681	KCTD17	79734	0	0	0	0	0	0	1.22	1.22097	0	0
NM_004958	FRAP1	2475	1.21	1.21591	0	0	0	0	1.22	1.22116	0	0
NM_003264	TLR2	7097	1.2	1.20232	0	0	0	0	1.22	1.22133	0	0
NM_033363	MRPS12	6183	0	0	0	0	0	0	1.22	1.22159	0	0
NM_031219	HDHD3	81932	0	0	0	0	0	0	1.22	1.22169	0	0
NM_002702	POU6F1	5463	0	0	0	0	0	0	1.22	1.22185	0	0
NM_024645	ZMAT4	79698	0	0	0	0	0	0	1.22	1.22212	0	0
XM_936213	HLA-DQA1	3117	1.29	1.29442	0	0	0	0	1.22	1.22218	0	0
NM_001776	CD39; ENTPD1	NA	1.21	1.21719	0	1.25296	0	0	1.22	1.22231	0	0
NM_001776	CD39; ENTPD1	---	1.21	1.21719	0	1.25296	0	0	1.22	1.22231	0	0
NM_001776	ENTPD1	953	1.21	1.21719	0	1.25296	0	0	1.22	1.22231	0	0
NM_000686	AGTR2	186	1.23	1.23047	0	1.25647	0	0	1.22	1.22265	0	0
NM_003937	KYNU	8942	1.22	1.22769	1.36	1.36286	0	0	1.22	1.22373	0	0
NM_024055	SLC30A5	64924	0	0	0	0	0	0	1.22	1.22408	0	0
NM_021569	GRIN1	2902	1.21	1.25229	0	1.21767	0	0	1.22	1.22409	0	0
NM_199327	SPRY1	10252	1.2	1.20889	0	0	0	0	1.22	1.22418	0	0
XM_001128013	FLJ12684	79584	0	0	0	0	0	0	1.22	1.22438	0	0
NM_145343	APOL1	8542	0	0	0	0	0	0	1.22	1.22439	0	0
NM_021235	EPS15L1	58513	0	0	0	0	0	0	1.22	1.22455	0	0
NM_020359	PLSCR2	57047	1.24	1.24039	1.27	1.27442	0	0	1.22	1.22481	0	0
NM_138733	PGK2	5232	1.22	1.22345	0	0	0	0	1.22	1.22495	0	0
NM_021969	NR0B2	8431	0	0	0	0	0	0	1.22	1.22508	0	0
NM_201563	FCGR2C	9103	0	0	0	0	0	0	1.22	1.22513	0	0
NM_023921	TAS2R10	50839	1.2	1.20066	0	0	0	0	1.22	1.22517	0	0
NM_031989	PCBP2	5094	0	0	0	0	0	0	1.22	1.22523	0	0
NM_138687	PIP5K2B	8396	1.23	1.23956	0	-1.42359	0	0	1.22	1.22534	0	0
XM_499280	---	0	0	1.26308	1.49	1.49886	0	0	1.22	1.22536	0	0
XM_499280	POLR2J4	84820	0	1.26308	1.49	1.49886	0	0	1.22	1.22536	0	0
NM_206961	LTK	4058	0	0	0	0	0	0	1.22	1.22575	0	0
NM_000744	CHRNA4	1137	1.25	1.25392	1.4	1.40621	0	0	1.22	1.22608	0	0
NM_004644	AP3B2	8120	1.23	1.23915	0	1.26868	0	0	1.22	1.22636	0	0
NM_018688	BIN3	55909	0	0	0	0	0	0	1.22	1.22641	0	0
NM_031904	FKSG44	83786	0	0	0	0	0	0	1.22	1.22659	0	0
NM_006437	PARP4	143	1.235	1.23699	0	1.31628	0	0	1.22	1.22687	0	0
NM_005893	CCIN	881	1.2	1.20561	0	0	0	0	1.22	1.22709	0	0
NM_013284	POLM	27434	1.21	1.21177	0	0	0	0	1.22	1.22786	0	0
NM_006924	SFRS1	6426	1.28	1.24893	1.4	1.40126	0	0	1.22	1.22787	0	0
NM_025129	FUZ	80199	0	0	0	0	0	0	1.22	1.2283	0	0
NM_021120	DLG3	1741	1.22	1.22822	0	1.22787	0	0	1.22	1.22842	0	0
XM_114303	FRMD4B	23150	0	1.21433	0	0	0	0	1.22	1.22966	0	0
NR_003090	MOBP	4336	1.23	1.23293	1.24	1.24086	0	0	1.22	1.22987	0	0
NM_021976	RXRB	6257	0	0	0	0	0	0	1.22	1.23594	0	0
NM_139045	SMARCA2	6595	1.34	-1.00379	1.56	1.56149	0	0	1.23	1.20601	0	0
NM_058241	CCNT2	905	1.21	1.21685	1.23	1.23577	0	0	1.23	1.2213	0	0
NM_000174	GP9	2815	1.28	1.2835	0	1.40413	0	0	1.23	1.23047	0	0
NM_014632	MICAL2	9645	0	-2.1304	0	0	0	0	1.23	1.23103	0	0
NM_003038	SLC1A4	6509	-1.35135	-1.34625	0	-1.54081	0	0	1.23	1.23124	0	0
216948_at	---	---	1.21	1.21194	0	0	0	0	1.23	1.23124	0	0
216948_at	---	NA	1.21	1.21194	0	0	0	0	1.23	1.23124	0	0
NM_018249	CDK5RAP2	55755	1.21	1.21938	0	0	0	0	1.23	1.23149	0	0
220667_at	---	NA	0	0	0	0	0	0	1.23	1.23172	0	0
220667_at	---	---	0	0	0	0	0	0	1.23	1.23172	0	0
NM_000292	PHKA2	5256	1.25	1.25015	0	0	0	0	1.23	1.23199	0	0
NM_013432	NFKBIL2	4796	0	0	0	0	0	0	1.23	1.23208	0	0
NM_005311	GRB10	2887	-2.38095	-2.33551	0	-1.19757	0	0	1.23	1.23209	0	0
NM_004845	PCYT1B	9468	0	0	0	0	0	0	1.23	1.23257	0	0
NM_018308	ACOXL	55289	1.22	1.22044	0	0	0	0	1.23	1.23257	0	0
NM_023068	SIGLEC1	6614	0	0	0	0	0	0	1.23	1.23281	0	0
NM_018441	PECR	55825	1.25	1.25138	0	0	0	0	1.23	1.23342	0	0
NM_003028	SHB	6461	1.2	1.20149	0	0	0	0	1.23	1.23374	0	0
NM_014216	ITPK1	3705	0	-1.64061	0	-2.38733	0	0	1.23	1.23391	0	0
NM_015156	RCOR1	23186	1.22	1.22795	0	1.20674	0	0	1.23	1.23397	0	0
NM_003995	NPR2	4882	1.2	1.20424	0	0	0	0	1.23	1.23399	0	0
NM_024533	CHST5	23563	1.23	1.2393	1.24	1.24334	0	0	1.23	1.23402	0	0
NM_015187	KIAA0746	23231	1.21	1.21444	0	0	0	0	1.23	1.2342	0	0
NM_182909	FILIP1L	11259	0	0	0	0	0	0	1.23	1.23482	0	0
XR_015662	LOC645954 /// LOC731954	NA	0	0	0	0	0	0	1.23	1.23512	0	0
XR_015662	LOC645954 /// LOC731954	645954 /// 731954	0	0	0	0	0	0	1.23	1.23512	0	0
NM_018344	SLC29A3	55315	1.21	1.2111	0	0	0	0	1.23	1.23535	0	0
NM_139011	HFE	3077	1.2	1.2051	0	1.26179	0	0	1.23	1.23561	0	0
XM_001131774	BCL7C	9274	0	0	0	0	0	0	1.23	1.2362	0	0
NM_000771	CYP2C9	1559	0	1.25326	0	0	0	0	1.23	1.23723	0	0
NM_018328	MBD5	55777	1.25	1.25099	0	1.27823	0	0	1.23	1.23739	0	0
NM_033419	PERLD1	93210	0	1.20398	0	0	0	0	1.23	1.23743	0	0
NM_030788	TM7SF4	81501	1.23	1.23571	0	0	0	0	1.23	1.23752	0	0
NM_005546	ITK	3702	1.24	1.24243	0	0	0	0	1.23	1.23769	0	0
M85318	---	0	0	0	0	0	0	0	1.23	1.23778	0	0
NM_032292	GON4L	54856	1.26	1.26561	0	0	0	0	1.23	1.23786	0	0
NM_003495	HIST1H4I	8294	1.22	1.22821	0	0	0	0	1.23	1.23854	0	0
NM_024993	LRRTM4	80059	0	0	0	0	0	0	1.23	1.23867	0	0
XM_945467	HSPA12A	259217	1.23	1.23079	0	0	0	0	1.23	1.23891	0	0
NM_005408	CCL13	6357	1.26	1.26277	1.31	1.31185	0	0	1.23	1.23926	0	0
XR_018289	FDPSL5	2229	1.25	1.25779	0	1.29488	0	0	1.23	1.23937	0	0
NM_002449	MSX2	4488	1.21	1.2164	0	0	0	0	1.235	1.23718	0	0
NM_015652	C10orf12	26148	0	0	0	0	0	0	1.24	1.24019	0	0
XM_001130617	RYK	6259	1.2	1.20163	0	0	0	0	1.24	1.2402	0	0
NM_005533	IFI35	3430	0	0	0	0	0	0	1.24	1.24038	0	0
NM_021135	RPS6KA2	6196	0	0	0	0	0	0	1.24	1.24053	0	0
NM_002711	PPP1R3A	5506	1.25	1.25793	0	0	0	0	1.24	1.24106	0	0
NM_207013	TCEB2	6923	1.21	-1.02646	-1.75439	-1.74943	0	0	1.24	1.24109	0	0
NM_212543	B4GALT4	8702	0	0	0	0	0	0	1.24	1.24139	0	0
NM_181314	TAZ	6901	0	0	0	0	0	0	1.24	1.24174	0	0
NM_005253	FOSL2	2355	1.23	1.2372	0	1.22913	0	0	1.24	1.24176	0	0
NM_030960	SPACA1	81833	1.23	1.23857	0	0	0	0	1.24	1.24225	0	0
NM_003806	HRK	8739	1.22	1.22479	0	0	0	0	1.24	1.2425	0	0
NM_004323	BAG1	573	1.25	1.25475	0	0	0	0	1.24	1.24251	0	0
XM_001127993	KIAA0146	23514	0	0	0	0	0	0	1.24	1.2426	0	0
BC117305	C21orf96	80215	1.25	1.25346	0	0	0	0	1.24	1.24261	0	0
NM_020344	SLC24A2	25769	1.21	1.21687	0	0	0	0	1.24	1.24283	0	0
NM_006195	PBX3	5090	0	0	0	0	0	0	1.24	1.24288	0	0
W23668	---	0	0	0	0	0	0	0	1.24	1.24297	0	0
NM_024649	BBS1	582	0	0	0	0	0	0	1.24	1.24299	0	0
AU147598	---	0	0	0	0	0	0	0	1.24	1.24302	0	0
NM_002224	ITPR3	3710	1.25	1.25883	0	0	0	0	1.24	1.24314	0	0
NM_198229	RGS12	NA	1.21	1.28013	0	1.65733	0	0	1.24	1.24322	0	0
NM_198229	RGS12	---	1.21	1.28013	0	1.65733	0	0	1.24	1.24322	0	0
NM_198229	RGS12	6002	1.21	1.28013	0	1.65733	0	0	1.24	1.24322	0	0
NM_139035	SMARCA1	6594	1.27	-1.03773	0	-1.71743	0	0	1.24	1.24345	0	0
W86781	---	0	0	0	0	0	0	0	1.24	1.24347	0	0
NM_016180	SLC45A2	51151	1.22	1.22531	0	0	0	0	1.24	1.24348	0	0
NM_022564	MMP16	4325	0	0	0	0	0	0	1.24	1.24404	0	0
CN360173	---	0	1.24	1.24485	0	0	0	0	1.24	1.24471	0	0
NM_201567	CDC25A	993	1.28	1.28184	0	1.36328	0	0	1.24	1.24476	0	0
NM_006449	CDC42EP3	10602	0	0	0	0	0	0	1.24	1.24479	0	0
NM_004926	ZFP36L1	677	0	0	0	0	0	0	1.24	1.2458	0	0
NM_002190	IL17A	3605	0	0	0	0	0	0	1.24	1.24589	0	0
NM_003241	TGM4	7047	1.26	1.26088	0	1.30868	0	0	1.24	1.24636	0	0
NM_198156	VHL	7428	0	0	0	0	0	0	1.24	1.24653	0	0
NM_175850	DNMT3B	1789	0	0	0	0	0	0	1.24	1.24674	0	0
NM_001701	BAAT	570	1.2	1.20814	0	0	0	0	1.24	1.24685	0	0
NM_130438	DYRK1A	1859	1.24	1.24162	0	1.25571	0	0	1.24	1.24727	0	0
NM_017941	C17orf80	55028	1.25	1.25192	0	0	0	0	1.24	1.24742	0	0
XM_936921	NAIP /// OCLN	4950 /// 647859	0	0	0	0	0	0	1.24	1.24759	0	0
XM_936921	NAIP /// OCLN	NA	0	0	0	0	0	0	1.24	1.24759	0	0
NM_024821	CCDC134	79879	1.21	1.21331	0	0	0	0	1.24	1.24761	0	0
XM_001132169	HLA-DRB1	3123	1.21	1.21778	0	0	0	0	1.24	1.24815	0	0
NM_019052	CCHCR1	54535	1.2	1.20849	0	0	0	0	1.24	1.24872	0	0
NM_007322	RANBP3	8498	1.21	1.2128	0	0	0	0	1.25	1.23645	0	0
NM_016009	SH3GLB1	51100	0	0	0	0	0	0	1.25	1.25005	0	0
NM_015832	MBD2	8932	1.21	1.21026	0	0	0	0	1.25	1.25122	0	0
NM_030639	BHLHB9	80823	1.2	1.20995	0	0	0	0	1.25	1.25158	0	0
NM_003924	PHOX2B	8929	1.2	1.20282	0	0	0	0	1.25	1.25178	0	0
NM_006733	CENPI	2491	1.24	1.24321	1.22	1.22141	0	0	1.25	1.25206	0	0
AF072164	C9orf33	90477	1.25	1.25741	0	1.26237	0	0	1.25	1.25222	0	0
NM_017803	DUS2L	54920	1.21	1.21302	0	0	0	0	1.25	1.25279	0	0
NM_000620	NOS1	4842	1.21	1.21795	1.28	1.28221	0	0	1.25	1.25288	0	0
NM_181875	GRM7	2917	1.24	1.24012	0	1.29306	0	0	1.25	1.25289	0	0
NM_000063	C2	717	0	0	0	0	0	0	1.25	1.25324	0	0
NM_152307	C14orf172	115708	1.26	1.26557	0	1.28981	0	0	1.25	1.25329	0	0
NM_021020	LZTS1	11178	1.22	1.22119	0	0	0	0	1.25	1.25412	0	0
NM_005084	PLA2G7	7941	1.22	1.22122	0	0	0	0	1.25	1.25415	0	0
NM_006129	BMP1	649	1.28	1.28264	0	0	0	0	1.25	1.25443	0	0
NM_004966	HNRPF	3185	1.25	1.25746	0	0	0	0	1.25	1.25466	0	0
NM_002777	PRTN3	5657	1.2	1.20464	0	0	0	0	1.25	1.25475	0	0
NM_016204	GDF2	2658	1.22	1.22386	0	0	0	0	1.25	1.25477	0	0
NM_198320	CPM	1368	1.23	1.23257	0	0	0	0	1.25	1.25546	0	0
NM_001211	BUB1B	701	1.23	1.23685	0	0	0	0	1.25	1.2555	0	0
NM_003518	HIST1H2BG	8339	0	0	0	0	0	0	1.25	1.25552	0	0
NM_013392	NRBP1	29959	1.29	1.29309	0	1.37522	0	0	1.25	1.25559	0	0
NM_001406	EFNB3	1949	1.22	1.24609	0	0	0	0	1.25	1.25569	0	0
NM_005653	TFCP2	7024	0	0	0	0	0	0	1.25	1.25627	0	0
XM_001132208	ZNF154	7710	0	0	0	0	0	0	1.25	1.25652	0	0
NM_031485	GRWD1	83743	1.2	1.20437	0	0	0	0	1.25	1.25694	0	0
NM_022164	TINAGL1	64129	1.26	1.26334	0	1.27122	0	0	1.25	1.2575	0	0
XM_001128623	ATRX /// LOC728849	NA	0	0	0	0	0	0	1.25	1.25788	0	0
XM_001128623	ATRX /// LOC728849	546 /// 728849	0	0	0	0	0	0	1.25	1.25788	0	0
NM_006991	ZNF197	10168	0	0	0	0	0	0	1.25	1.25891	0	0
NM_023033	METTL1	4234	0	0	0	0	0	0	1.25	1.25899	0	0
NM_021057	IFNA7	3444	1.26	1.26366	0	0	0	0	1.25	1.25936	0	0
NM_024563	C5orf23	79614	1.26	1.26477	0	0	0	0	1.25	1.25942	0	0
NM_005202	COL8A2	1296	1.21	1.21624	0	0	0	0	1.25	1.2595	0	0
NM_021177	LSM2	57819	0	0	0	0	0	0	1.25	1.25956	0	0
NM_002784	PSG9	5678	1.27	1.23772	0	0	0	0	1.25	1.27147	0	0
NM_006713	SUB1	10923	-1.12994	-1.3309	0	0	0	0	1.26	-1.13007	0	0
NM_000074	CD40LG	959	1.23	1.23293	0	0	0	0	1.26	1.26051	0	0
H14304	---	0	0	0	0	0	0	0	1.26	1.26091	0	0
NM_172318	KCNG1	3755	0	0	0	0	0	0	1.26	1.26092	0	0
NM_020866	KLHL1	57626	1.22	1.22068	0	0	0	0	1.26	1.26109	0	0
NM_017791	FLVCR2	55640	1.24	1.24915	0	1.20855	0	0	1.26	1.26135	0	0
NM_016343	CENPF	1063	0	0	0	0	0	0	1.26	1.26191	0	0
NM_003006	SELPLG	6404	1.25	1.25306	0	1.23722	0	0	1.26	1.26203	0	0
NM_001001392	CD44	960	1.21	1.21	0	1.2667	0	0	1.26	1.26275	0	0
NM_006379	SEMA3C	10512	0	1.20054	0	0	0	0	1.26	1.26316	0	0
XM_001131480	ALOX15	246	1.25	1.25215	0	0	0	0	1.26	1.26371	0	0
NM_006187	OAS3	4940	1.25	1.25004	0	1.20989	0	0	1.26	1.26402	0	0
NM_004337	OSGIN2	734	1.2	1.20224	0	1.26144	0	0	1.26	1.2641	0	0
NM_006076	HRBL	3268	1.21	1.21865	0	1.28244	0	0	1.26	1.26416	0	0
NR_002174	CMAH	8418	1.2	1.20154	0	0	0	0	1.26	1.26477	0	0
NM_000189	HK2	3099	1.23	1.23684	0	0	0	0	1.26	1.26529	0	0
221642_at	---	---	1.21	1.21198	0	0	0	0	1.26	1.26573	0	0
221642_at	---	NA	1.21	1.21198	0	0	0	0	1.26	1.26573	0	0
NM_001931	DLAT	1737	1.23	1.23504	0	0	0	0	1.26	1.26589	0	0
XM_001129423	LOC286434 /// LOC728146 /// LOC729137	NA	1.32	1.32004	0	1.44381	0	0	1.26	1.26618	0	0
XM_001129423	LOC286434 /// LOC728146 /// LOC729137	286434 /// 728146 /// 729137	1.32	1.32004	0	1.44381	0	0	1.26	1.26618	0	0
NM_203351	MAP3K3	4215	1.25	1.25374	0	1.21912	0	0	1.26	1.26655	0	0
NM_031218	ZNF93	81931	0	0	0	0	0	0	1.26	1.26684	0	0
NM_006351	TIMM44	10469	0	0	-1.49254	-1.48581	0	0	1.26	1.26822	0	0
NM_005313	PDIA3	2923	1.28	1.28721	0	0	0	0	1.26	1.26867	0	0
NM_032969	PCDH11X	27328	1.23	1.23563	0	0	0	0	1.26	1.26943	0	0
NM_003545	HIST1H4E	8367	1.21	1.21456	0	0	0	0	1.26	1.26947	0	0
NM_022809	CDC25C	995	1.23	1.23687	0	0	0	0	1.26	1.32681	0	0
XM_001124814	DDX11	1663	1.31	1.31221	0	0	1.27	1.27713	1.26	1.35038	0	0
NM_007096	CLTA	1211	-1.72414	-1.61196	0	-1.99556	0	0	1.27	-1.55598	0	0
NM_005153	USP10	9100	1.28	1.28804	0	1.33268	0	0	1.27	1.27006	0	0
NM_152753	SCUBE3	222663	1.26	1.26172	0	0	0	0	1.27	1.27047	0	0
BC019830	PRO2012	55478	0	1.23029	0	0	0	0	1.27	1.27088	0	0
NM_002303	LEPR	3953	1.22	1.22995	0	0	0	0	1.27	1.27092	0	0
NM_005141	FGB	2244	1.22	1.2292	0	0	0	0	1.27	1.27102	0	0
NM_017668	NDE1	54820	1.24	1.24538	0	0	0	0	1.27	1.27117	0	0
NM_000459	TEK	7010	1.3	1.30642	0	1.25314	0	0	1.27	1.27192	0	0
NM_003579	RAD54L	8438	1.33	1.33096	0	1.46648	0	0	1.27	1.27209	0	0
NM_000834	GRIN2B	2904	1.27	1.27159	0	1.25422	0	0	1.27	1.27214	0	0
NM_001869	CPA2	1358	1.25	1.25214	0	0	0	0	1.27	1.27238	0	0
NM_002673	PLXNB1	5364	1.29	1.29339	0	0	0	0	1.27	1.27303	0	0
NM_002092	GRSF1	2926	0	0	0	0	0	0	1.27	1.2731	0	0
NM_012210	TRIM32	22954	1.3	1.30057	0	0	0	0	1.27	1.27357	0	0
NM_021603	FXYD2	486	1.255	1.2598	1.36	1.36418	0	0	1.27	1.27399	0	0
NM_005334	HCFC1	3054	1.2	1.20679	0	0	0	0	1.27	1.27408	0	0
NM_078469	BCCIP	56647	0	0	0	0	0	0	1.27	1.27465	0	0
NM_080681	COL11A2	1302	1.23	1.23376	0	1.30329	0	0	1.27	1.27484	0	0
NM_004821	HAND1	9421	1.3	1.30788	0	0	0	0	1.27	1.27496	0	0
XM_001128344	CRHR1	1394	0	0	0	0	0	0	1.27	1.27555	0	0
NM_032281	ELAVL3	1995	1.21	1.21591	0	0	0	0	1.27	1.27613	0	0
R83744	---	0	1.32	1.32801	0	1.4467	0	0	1.27	1.27657	0	0
NM_003810	TNFSF10	8743	0	0	0	0	0	0	1.27	1.27676	0	0
NM_145071	CISH	1154	1.37	1.37317	0	1.61342	0	0	1.27	1.27679	0	0
NM_002666	PLIN	5346	1.23	1.23309	0	0	0	0	1.27	1.2769	0	0
NM_001039717	C4orf29	80167	1.24	1.24483	0	0	0	0	1.27	1.27702	0	0
NM_025027	ZNF606	80095	1.31	1.31624	1.4	1.40616	0	0	1.27	1.2774	0	0
NM_002087	GRN	2896	1.27	1.27709	0	0	0	0	1.27	1.27854	0	0
NM_003018	SFTPC	6440	1.35	1.35448	0	0	0	0	1.275	1.27776	0	0
DA960151	---	NA	1.24	1.24922	0	-1.3625	1.42	1.42112	1.28	1.26097	0	0
DA960151	---	---	1.24	1.24922	0	-1.3625	1.42	1.42112	1.28	1.26097	0	0
DA960151	---	0	1.24	1.24922	0	-1.3625	1.42	1.42112	1.28	1.26097	0	0
NM_017824	MARCH5	54708	1.2	1.20904	0	0	0	0	1.28	1.28031	0	0
NM_017824		54708	1.2	1.20904	0	0	0	0	1.28	1.28031	0	0
NM_000657	BCL2	596	1.22	1.33812	0	0	0	0	1.28	1.28037	0	0
NM_024918	DSN1	79980	1.3	1.30964	0	1.37009	0	0	1.28	1.28047	0	0
NM_014212	HOXC11	3227	1.28	1.28118	0	0	0	0	1.28	1.28057	0	0
NM_181427	GABPB2	2553	1.23	1.23934	0	0	0	0	1.28	1.28074	0	0
DB333286	---	0	1.21	1.21187	0	0	0	0	1.28	1.28137	0	0
NM_015492	C15orf39	56905	1.26	1.26112	0	0	0	0	1.28	1.2815	0	0
NM_017488	ADD2	119	1.25	1.25922	1.22	1.22024	0	0	1.28	1.28311	0	0
NM_014791	MELK	9833	1.29	1.2963	0	1.31599	0	0	1.28	1.28378	0	0
NM_014586	HUNK	30811	0	0	0	0	0	0	1.28	1.28395	0	0
NM_015603	CCDC9	26093	1.29	1.29054	0	0	0	0	1.28	1.2847	0	0
NM_017410	HOXC13	3229	1.3	1.30755	1.35	1.35637	0	0	1.28	1.28497	0	0
NM_002056	GFPT1	2673	1.22	1.22396	0	0	0	0	1.28	1.28525	0	0
NM_024627	C22orf29	79680	1.25	1.25771	0	0	0	0	1.28	1.28575	0	0
NR_003562	MPP3	4356	0	0	0	0	0	0	1.28	1.28615	0	0
NM_013393	FTSJ2	29960	1.31	1.31643	1.38	1.38253	0	0	1.28	1.28651	0	0
NM_145803	TRAF6	7189	1.23	1.23661	0	0	0	0	1.28	1.28717	0	0
NM_003410	ZFX	7543	1.28	1.28404	0	0	0	0	1.28	1.28737	0	0
W32584	PBXIP1	57326	0	0	0	0	0	0	1.28	1.28761	0	0
NM_003189	TAL1	6886	1.25	1.25502	0	0	0	0	1.28	1.28793	0	0
NM_000529	MC2R	4158	1.26	1.26869	0	0	0	0	1.28	1.2882	0	0
NM_001039706	FLJ21062	79846	1.28	1.28617	0	0	0	0	1.28	1.28825	0	0
D25272	---	0	1.235	1.23822	0	0	0	0	1.28	1.2886	0	0
NM_173179	SLC35C2	51006	1.29	1.29478	0	0	0	0	1.28	1.28901	0	0
NM_006278	ST3GAL4	6484	1.34	1.34662	0	0	0	0	1.28	1.28917	0	0
NM_017635	SUV420H1	51111	1.2	1.20307	0	0	0	0	1.28	1.28921	0	0
NM_194456	KRIT1	889	1.31	1.31033	0	0	0	0	1.28	1.28996	0	0
NM_147187	TNFRSF10B	8795	1.335	1.33854	0	1.48235	0	0	1.285	1.29145	0	0
NM_144781	PDCD2	5134	1.27	1.27689	0	1.23803	0	0	1.29	1.29024	0	0
BQ331466	---	0	1.28	1.2803	0	0	0	0	1.29	1.29058	0	0
AK021889	FLJ11827	80163	0	0	0	0	0	0	1.29	1.2911	0	0
NM_183236	RAB27A	5873	1.285	1.28962	0	1.37307	0	0	1.29	1.29234	0	0
NM_001253	CDC5L	988	1.31	1.31986	0	1.37877	0	0	1.29	1.29364	0	0
NM_001079823	LAMA2	3908	1.22	1.2264	1.23	1.23731	0	0	1.29	1.29403	0	0
NM_006165	NFRKB	4798	1.31	1.31867	0	1.23728	0	0	1.29	1.29529	0	0
AL080128	DKFZP434C153	26105	1.24	1.24162	0	0	0	0	1.29	1.29538	0	0
NM_001001548	CD36; GP4, GP3B	---	1.24	1.24748	0	0	0	0	1.29	1.29606	0	0
NM_001001548	CD36; GP4, GP3B	NA	1.24	1.24748	0	0	0	0	1.29	1.29606	0	0
NM_001431	EPB41L2	2037	1.35	1.35599	0	0	0	0	1.29	1.29633	0	0
NM_001511	CXCL1	2919	1.21	1.21896	0	0	0	0	1.29	1.29673	0	0
XM_939083	TTC28	23331	0	1.20236	0	0	0	0	1.29	1.29692	0	0
NM_001039618	CREBZF	58487	1.23	1.23488	0	0	0	0	1.29	1.29702	0	0
NM_018188	ATAD3A	55210	1.22	1.22959	0	0	0	0	1.29	1.29777	0	0
NM_022718	MMP25	64386	1.35	1.35592	0	1.48941	0	0	1.29	1.29778	0	0
NM_003162	STRN	6801	1.27	1.27841	0	0	0	0	1.29	1.29805	0	0
NM_006247	PPP5C	5536	1.3	1.3075	0	0	0	0	1.29	1.29859	0	0
NM_002177	IFNW1	3467	1.22	1.22277	0	0	0	0	1.29	1.29876	0	0
NM_003355	UCP2	7351	1.27	1.27105	0	0	0	0	1.29	1.29897	0	0
NM_018844	BCAP29	55973	1.24	1.24465	0	0	0	0	1.29	1.29982	0	0
NM_024997	ATF7IP2	80063	1.25	1.25223	0	0	0	0	1.29	1.29994	0	0
NM_007166	PICALM	8301	1.22	1.2292	0	-1.50724	0	0	1.29	1.30729	0	0
NM_005359	SMAD4	4089	1.24	1.24177	0	0	0	0	1.3	1.3003	0	0
AU147830	---	0	1.25	1.25295	0	0	0	0	1.3	1.30052	0	0
NM_002247	KCNMA1	3778	0	0	0	0	0	0	1.3	1.30053	0	0
XM_001127830	PIWIL2	55124	1.3	1.30245	0	1.30178	0	0	1.3	1.301	0	0
NM_004530	MMP2	4313	0	0	0	0	0	0	1.3	1.30212	0	0
NM_017569	DES /// FAM48A	NA	1.28	1.28396	0	0	0	0	1.3	1.30286	0	0
NM_017569	DES /// FAM48A	1674 /// 55578	1.28	1.28396	0	0	0	0	1.3	1.30286	0	0
NM_145804	ABTB2	25841	1.31	1.3187	0	0	0	0	1.3	1.30332	0	0
NM_006410	HTATIP2	10553	1.23	1.2375	0	0	0	0	1.3	1.30447	0	0
AI110667	---	0	1.25	1.25926	0	0	0	0	1.3	1.30481	0	0
NM_005831	CALCOCO2	10241	1.23	1.23166	0	0	0	0	1.3	1.30542	0	0
XM_001134248	CD177	57126	1.25	1.25805	0	0	0	0	1.3	1.30574	0	0
NM_015631	C10orf61	26123	1.24	1.24339	0	0	0	0	1.3	1.30671	0	0
NM_005865	PRSS16	10279	1.23	1.2387	0	0	0	0	1.3	1.30695	0	0
NM_001336	CTSZ	1522	1.27	1.27057	0	0	0	0	1.3	1.3086	0	0
BE965940	---	0	1.27	1.27007	0	0	0	0	1.3	1.30889	0	0
NR_001278	CYP2B7P1	1556	1.36	1.36827	0	0	0	0	1.31	1.25845	0	0
NM_024423	DSC3	1825	1.23	1.23664	0	0	0	0	1.31	1.27493	0	0
NM_006039	MRC2	9902	1.36	1.36028	0	0	0	0	1.31	1.28539	0	0
NM_004217	AURKB	9212	1.22	1.22867	0	0	0	0	1.31	1.3106	0	0
NM_001005736	LYST	1130	1.28	1.28638	1.23	1.23022	0	0	1.31	1.31076	0	0
NM_032099	PCDHGB5	56101	1.29	1.29099	0	0	0	0	1.31	1.31158	0	0
NM_004063	CDH17	1015	1.28	1.28448	0	1.21997	0	0	1.31	1.31195	0	0
NM_006770	MARCO	8685	1.27	1.27215	0	0	0	0	1.31	1.3126	0	0
NM_020435	GJA12	57165	1.26	1.26505	0	0	0	0	1.31	1.31336	0	0
NM_054013	MGAT4B	11282	1.26	1.26082	0	0	0	0	1.31	1.31527	0	0
NM_052966	FAM129A	116496	1.34	1.3419	1.4	1.405	0	0	1.31	1.31552	0	0
DN990814	---	0	1.25	1.25052	0	0	0	0	1.31	1.31842	0	0
NM_004720	EDG4	9170	1.26	1.2612	0	1.27805	0	0	1.31	1.3189	0	0
NM_024565	CCNJL	79616	1.22	1.22359	0	0	0	0	1.31	1.31914	0	0
NM_000730	CCKAR	886	1.31	1.31188	0	0	0	0	1.31	1.31953	0	0
NM_002451	MTAP	4507	1.36	1.36458	0	1.4613	0	0	1.32	1.32124	0	0
NM_005027	PIK3R2	5296	1.36	1.36695	0	1.46779	0	0	1.32	1.32176	0	0
NM_001159	AOX1	316	1.3	1.30653	0	0	0	0	1.32	1.32333	0	0
NM_001423	EMP1	2012	1.27	1.27127	0	0	0	0	1.32	1.32362	0	0
NM_024959	SLC24A6	80024	1.34	1.3476	0	1.39662	0	0	1.32	1.32386	0	0
NM_031857	PCDHA9	9752	1.36	1.36481	0	1.4544	0	0	1.32	1.32479	0	0
NM_003052	SLC34A1	6569	1.27	1.27062	0	0	0	0	1.32	1.32528	0	0
NM_001462	FPRL1	2358	1.3	1.30949	0	0	0	0	1.32	1.32541	0	0
NM_003393	WNT8B	7479	0	0	0	0	0	0	1.32	1.32637	0	0
XM_001126326	AGRN	375790	1.21	1.21317	0	0	0	0	1.32	1.32637	0	0
NM_016574	DRD2	1813	1.26	1.26256	1.33	1.06156	0	0	1.32	1.32678	0	0
NR_001296	TRY6	154754	1.32	1.32051	0	0	0	0	1.32	1.32701	0	0
NM_015153	PHF3	23469	1.27	1.2715	0	0	0	0	1.32	1.32815	0	0
NM_023003	TM6SF1	53346	0	1.2228	0	0	0	0	1.33	1.33023	0	0
NM_003874	CD84	8832	1.23	1.23024	1.35	1.4016	0	0	1.33	1.33059	0	0
NM_199204	DHRS9	10170	1.22	1.22798	0	0	0	0	1.33	1.33061	0	0
NM_003864	SAP30	8819	1.3	1.30018	0	0	0	0	1.33	1.33069	0	0
XM_001131926	MGC40499	245812	1.35	1.35809	0	1.41899	0	0	1.33	1.33073	0	0
NM_001045	SLC6A4	6532	0	1.20281	0	0	0	0	1.33	1.33188	0	0
NM_024756	MMRN2	79812	1.27	1.27141	0	0	0	0	1.33	1.33256	0	0
NM_181710	ZNRF4	148066	1.29	1.29176	0	1.20199	0	0	1.33	1.33291	0	0
NM_021724	NR1D1 /// THRA	7067 /// 9572	0	0	0	0	0	0	1.33	1.33316	0	0
NM_021724	NR1D1 /// THRA	NA	0	0	0	0	0	0	1.33	1.33316	0	0
NM_030776	ZBP1	81030	1.26	1.2687	0	0	0	0	1.33	1.33348	0	0
NM_003942	RPS6KA4	8986	0	1.20406	0	0	0	0	1.33	1.33361	0	0
T23693	---	0	1.3	1.30882	0	0	0	0	1.33	1.3346	0	0
NM_006866	LILRA2	11027	1.31	1.3168	1.24	1.2417	0	0	1.33	1.33626	0	0
NM_014309	RBM9	23543	-1.08696	-1.44687	-2.15054	-2.13289	0	0	1.33	1.33895	0	0
NM_019855	CABP3 /// CABP5	51476 /// 56344	1.28	1.28961	0	0	0	0	1.33	1.33977	0	0
NM_019855	CABP3 /// CABP5	NA	1.28	1.28961	0	0	0	0	1.33	1.33977	0	0
NM_006952	UPK1B	7348	1.3	1.30779	0	1.23545	0	0	1.33	1.33985	0	0
NM_000890	KCNJ5	3762	1.315	1.3218	0	0	0	0	1.34	1.34064	0	0
NM_005225	E2F1	1869	1.3	1.30967	0	0	0	0	1.34	1.34089	0	0
NM_022755	IPPK	64768	1.28	1.2856	0	0	0	0	1.34	1.34177	0	0
NM_198830	ACLY	47	1.33	-1.06577	0	-1.24952	0	0	1.34	1.34324	0	0
NM_024949	WWC2	80014	1.28	1.28814	0	0	0	0	1.34	1.34458	0	0
NM_025256	EHMT2	10919	1.34	1.34599	1.34	1.02317	0	0	1.34	1.34611	0	0
AK026465	---	0	1.34	1.34223	0	1.31967	0	0	1.34	1.34639	0	0
NM_015503	SH2B1	25970	1.25	1.25941	0	0	0	0	1.34	1.34708	0	0
215799_at	---	---	1.33	1.33599	0	0	0	0	1.34	1.34799	0	0
215799_at	---	NA	1.33	1.33599	0	0	0	0	1.34	1.34799	0	0
NM_017621	ALKBH4	54784	1.29	1.2943	0	0	0	0	1.34	1.34893	0	0
NM_006662	SRCAP	10847	1.315	1.32313	0	0	0	0	1.35	1.34357	0	0
215353_at	GIMAP5	55340	1.29	1.29745	0	0	0	0	1.35	1.3503	0	0
NM_001771	CD22 /// MAG	4099 /// 933	1.32	1.32295	1.25	1.25867	0	0	1.35	1.35121	0	0
NM_001771	CD22 /// MAG	NA	1.32	1.32295	1.25	1.25867	0	0	1.35	1.35121	0	0
NM_201597	CACNB2	783	1.27	1.2785	0	0	0	0	1.35	1.35259	0	0
AK025077	---	0	1.39	1.39307	0	1.48207	0	0	1.35	1.35346	0	0
NM_175085	GART	2618	1.31	1.31901	0	1.20053	0	0	1.36	1.31955	0	0
NM_005406	ROCK1	6093	1.23	1.23614	0	0	0	0	1.36	1.36096	0	0
NM_002885	RAP1GAP	5909	1.39	1.04679	0	1.46836	0	0	1.36	1.36147	0	0
NM_003580	NSMAF	8439	0	1.23584	0	0	0	0	1.36	1.3618	0	0
X83412	HAB1	55547	0	1.20231	0	0	0	0	1.36	1.36261	0	0
NM_007346	OGFR	11054	1.32	1.328	0	0	0	0	1.36	1.36457	0	0
NM_013992	PAX8	7849	1.31	1.31534	0	0	0	0	1.36	1.36651	0	0
NM_172164	NASP	4678	1.39	1.39904	0	1.46622	0	0	1.36	1.36852	0	0
AL832569	LOC92973	92973	1.31	1.31054	0	0	0	0	1.36	1.36871	0	0
NM_005734	HIPK3	10114	1.38	1.38824	0	0	0	0	1.37	1.37146	0	0
NM_018836	AJAP1	55966	0	0	0	0	0	0	1.37	1.37267	0	0
NM_021220	OVOL2	58495	1.39	1.39483	0	0	0	0	1.37	1.37311	0	0
NM_024787	RNF122	79845	1.3	1.30483	0	0	0	0	1.37	1.37642	0	0
NM_013938	OR10H3	26532	1.33	1.33114	0	0	0	0	1.37	1.37661	0	0
AK000809	---	0	1.28	1.2885	0	0	0	0	1.37	1.37884	0	0
NM_021046	KRTAP5-8	57830	1.31	1.31877	0	0	0	0	1.37	1.37981	0	0
NM_172390	NFATC1	4772	1.315	1.31904	0	1.38207	0	0	1.38	1.33069	0	0
NM_172390	NFATC1; NFAT2	NA	1.315	1.31904	0	1.38207	0	0	1.38	1.33069	0	0
NM_172390	NFATC1; NFAT2	---	1.315	1.31904	0	1.38207	0	0	1.38	1.33069	0	0
NM_020638	FGF23	8074	1.35	1.35716	0	1.29038	0	0	1.38	1.38219	0	0
BC063384	EXOC7 /// IFI6 /// IGH@ /// IGHA1 /// IGHA2 /// IGHD /// IGHG1 /// IGHG2 /// IGH	152098 /// 23265 /// 2537 /// 28396 /// 3492 /// 3493 /// 3494 /// 3495 /// 3500	1.28	1.28541	0	1.30076	0	0	1.38	1.38232	0	0
BC063384	IGHD	3495	1.28	1.28541	0	1.30076	0	0	1.38	1.38232	0	0
NM_014626	TAAR2	9287	1.38	1.38103	0	1.35108	0	0	1.38	1.38487	0	0
NM_020407	RHBG	57127	1.43	1.43494	1.54	1.54777	0	0	1.38	1.3854	0	0
AK024093	RP4-724E16.2	80089	1.4	1.40818	0	1.45339	0	0	1.38	1.38714	0	0
NM_182611	GPR144	347088	0	0	0	-1.25136	1.41	1.41922	1.38	1.38838	0	0
NM_004444	EPHB4	2050	0	1.35985	0	0	0	0	1.38	1.53819	0	0
NM_001695	ATP6V1C1	528	1.35	1.35971	0	0	0	0	1.39	1.39305	0	0
XM_001131770	C6orf26 /// MSH5	NA	1.31	1.28272	0	0	0	0	1.39	1.39326	0	0
XM_001131770	C6orf26 /// MSH5	401251 /// 4439	1.31	1.28272	0	0	0	0	1.39	1.39326	0	0
NM_005629	DUX4 /// LOC399839 /// LOC401650 /// LOC440013 /// LOC440014 /// LOC440017 /// L	22947 /// 399839 /// 401650 /// 440013 /// 440014 /// 440017 /// 441056 /// 6535	1.28	1.28267	0	0	0	0	1.39	1.39398	0	0
NM_005629	DUX4 /// LOC399839 /// LOC401650 /// LOC440013 /// LOC440014 /// LOC440017 /// L	NA	1.28	1.28267	0	0	0	0	1.39	1.39398	0	0
NM_001017535	VDR	7421	1.39	1.39937	0	1.31803	0	0	1.39	1.39591	0	0
NM_014773	KIAA0141	9812	1.35	1.35422	0	0	0	0	1.4	1.40091	0	0
NM_002319	LRCH4	4034	1.34	1.27471	-2.5	-1.21094	0	0	1.4	1.40125	0	0
NM_001986	ETV4	2118	1.4	1.40311	0	0	0	0	1.4	1.40385	0	0
NM_080603	ZSWIM1	90204	1.35	1.35264	0	0	0	0	1.4	1.40486	0	0
NM_183395	NLRP3	114548	1.33	1.33857	0	0	0	0	1.4	1.406	0	0
NM_052819	CARD14	79092	1.35	1.35285	0	1.29978	0	0	1.4	1.40993	0	0
NM_181869	APAF1	317	1.35	1.35505	0	0	0	0	1.41	1.39837	0	0
NM_018156	VPS13D	55187	1.435	1.44252	0	0	0	0	1.41	1.41012	0	0
NM_018664	SNFT	55509	1.35	1.35346	0	1.22395	0	0	1.41	1.41078	0	0
NM_017675	PCLKC	54825	0	1.25342	0	0	0	0	1.41	1.41175	0	0
NM_032459	EFS	10278	1.42	1.42173	0	1.42617	0	0	1.41	1.41276	0	0
NM_022778	CCDC21	64793	1.3	1.30703	0	0	0	0	1.41	1.41617	0	0
1416	---	0	1.34	1.34567	0	0	0	0	1.42	1.42477	0	0
NM_001918	DBT	1629	1.675	1.682	3.03	3.0379	0	0	1.42	1.42663	0	0
NM_006771	KRT38	8687	1.33	1.33082	0	0	0	0	1.42	1.42906	0	0
NM_139049	MAPK8	5599	1.335	1.34001	0	0	0	0	1.43	1.42154	0	0
NM_002688	GP1BB /// SEPT5	NA	1.32	1.32924	0	0	0	0	1.43	1.4329	0	0
NM_002688	GP1BB /// SEPT5	2812 /// 5413	1.32	1.32924	0	0	0	0	1.43	1.4329	0	0
NM_003394	WNT10B	7480	1.44	1.44074	1.43	1.43448	0	0	1.43	1.43809	0	0
BF352580	---	0	1.34	1.34206	0	0	0	0	1.43	1.43955	0	0
NM_031305	ARHGAP24	83478	1.4	1.40721	0	0	0	0	1.44	1.44752	0	0
NM_016929	CLIC5	53405	1.37	1.37986	0	0	0	0	1.44	1.44976	0	0
NM_003170	SUPT6H	6830	1.29	1.2525	0	0	0	0	1.45	1.39056	0	0
NM_031288	ZNHIT4	83444	1.33	1.33325	0	0	0	0	1.45	1.45078	0	0
NM_001240	CCNT1	904	1.44	1.44264	0	1.3975	0	0	1.45	1.45298	0	0
NM_024840	ZNF613	79898	1.39	1.39013	0	0	0	0	1.45	1.45553	0	0
NM_024791	PDZD3	79849	1.45	1.45502	0	1.42397	0	0	1.45	1.45818	0	0
NM_014792	KIAA0125	9834	1.38	1.38209	0	0	0	0	1.46	1.46107	0	0
NM_001645	APOC1	341	1.52	1.52301	1.65	1.65539	0	0	1.46	1.46736	0	0
NM_016151	TAOK2	9344	1.36	1.36722	0	0	0	0	1.47	1.47042	0	0
NM_004183	BEST1	7439	1.32	1.32794	0	0	0	0	1.48	1.48825	0	0
NM_000061	BTK	695	1.44	1.4455	0	0	0	0	1.49	1.49598	0	0
NM_004381	CREBL1	1388	0	0	0	0	1.43	1.43303	1.53	1.53867	0	0
NM_173728	ARHGEF15	22899	1.51	1.51109	0	0	0	0	1.55	1.55598	0	0
XR_018240	LOC390411	390411	1.52	1.5279	0	1.45221	0	0	1.56	1.56656	0	0
NM_000498	CYP11B2	1585	1.6	1.60058	0	0	0	0	1.72	1.72967	0	0
NM_001670	ARVCF	421	1.51	1.44188	1.74	1.74612	0	0	1.81	1.53041	0	0
NM_005058	LOC731568 /// RBM /// RBMY1A1 /// RBMY1B /// RBMY1D /// RBMY1E /// RBMY1F /// RB	159163 /// 378948 /// 378949 /// 378950 /// 378951 /// 5940 /// 650805 /// 73156	1.84	1.84475	0	0	0	0	2.04	2.04842	0	0
NM_005058	LOC731568 /// RBM /// RBMY1A1 /// RBMY1B /// RBMY1D /// RBMY1E /// RBMY1F /// RB	NA	1.84	1.84475	0	0	0	0	2.04	2.04842	0	0

## Sheet: fN_fPD
BaseGenBank	Gene.Symbol	Entrez.Gene	allN_allPD	allN_allPD_p0_05	fN_fPD	fN_fPD_p0_05	fN_mN	fN_mN_p0_05	mN_mPD	mN_mPD_p0_05	mPD_fPD	mPD_fPD_p0_05
NM_033481	FBXO9	26268	-11.1111	-10.4029	-16.6667	-14.6834	0	0	0	-9.103	0	0
NM_005561	LAMP1	3916	0	-3.71986	-12.5	-11.5065	0	0	0	0	0	0
NM_001659	ARF3	377	-2.85714	-2.84521	-11.1111	-4.40093	0	0	0	-1.60542	0	0
NM_002567	PEBP1	5037	-4.54545	-2.07528	-8.33333	-3.6176	0	0	-3.0303	-2.96222	0	0
NM_005503	APBA2	321	-3.22581	-1.10586	-7.69231	-7.23808	3.14	3.14135	0	0	0	0
NM_024293	FAM134A	79137	-3.0303	-1.8006	-7.14286	-6.93788	0	0	0	0	0	0
NM_000374	UROD	7389	-4.54545	-4.44808	-7.14286	-6.74349	0	0	0	0	0	0
NM_003928	FAM127A	8933	-3.44828	-3.44699	-6.66667	-6.55862	0	0	-2.22222	-2.21242	0	0
NM_018640	LMO3	55885	-4.7619	-4.63933	-6.66667	-6.4411	0	0	0	-3.91939	0	0
NM_022648	TNS1	7145	-4.54545	-4.51547	-6.25	-6.08498	3.985	3.98816	0	0	0	0
NM_174929	ZMIZ2	83637	0	-2.40353	-6.25	-6.05309	0	0	0	0	0	0
NM_014850	SRGAP3	9901	-3.125	-3.08191	-5.88235	-5.78407	0	0	0	-2.25345	0	0
XM_944753	RIG	10530	-3.44828	-3.35978	-5.55556	-5.52656	0	0	0	0	0	0
NM_004894	C14orf2	9556	-2.27273	-2.4459	-5.55556	-5.52283	0	0	0	-2.23901	0	0
NM_014747	RIMS3	9783	-2.5641	-2.51531	-5.55556	-5.46841	0	0	0	0	0	0
NM_004859	CLTC	1213	-1.33333	-1.32906	-5.55556	-5.45881	0	0	-3.125	-1.29979	0	0
NM_016841	MAPT	4137	0	0	-5	-4.90748	3.15	3.15254	0	0	0	0
AL162012	DKFZP761N09121	57183	-3.22581	-3.13617	-5	-4.77317	2.53	2.53409	-2.17391	-2.16958	0	0
NM_001696	ATP6V1E1	529	-3.57143	-3.54476	-4.7619	-4.73143	0	0	-3.22581	-3.14217	0	0
NM_012137	DDAH1	23576	-3.22581	-3.13213	-4.7619	-4.67197	0	0	0	0	0	0
NM_206857	RTN1	6252	0	-2.17601	-4.7619	-4.64683	0	0	0	0	0	0
NM_014206	C11orf10	746	-2.7027	-2.63648	-4.7619	-4.59392	0	0	0	0	0	0
NM_005389	PCMT1	5110	-4.54545	-4.46098	-4.7619	-1.3933	0	0	0	-4.46801	0	0
NM_058199	OLFM1	10439	-2.63158	-1.97869	-4.34783	-4.20103	0	0	-1.96078	-1.95632	0	0
NM_024165	PHF1	5252	0	0	-4.16667	-4.10422	0	0	0	0	0	0
XR_015378	LOC375133 /// LOC728233 /// PIK4CA	NA	-2.5	-2.45382	-4.16667	-4.08492	0	0	0	0	0	0
XR_015378	LOC375133 /// LOC728233 /// PIK4CA	375133 /// 5297 /// 728233	-2.5	-2.45382	-4.16667	-4.08492	0	0	0	0	0	0
NM_031298	TMEM93	83460	-2.27273	-2.24071	-4.16667	-4.05724	0	0	0	0	0	0
NM_001024	RPS21	6227	-5	-4.90203	-4.16667	-4.04276	0	0	-5.55556	-5.44679	0	0
NM_002074	GNB1	2782	-2.29885	-2.298	-4.16667	-2.70272	0	0	0	-2.08005	0	0
NM_001040455	SIDT2	51092	-2.35294	-2.32945	-4.08163	-3.961	0	0	0	0	0	0
NM_020310	MNT	4335	0	0	-4	-3.98236	0	0	0	0	0	0
NM_007326	CYB5R3	1727	0	-2.01177	-4	-3.95626	0	0	0	0	0	0
NM_145752	CDIPT	10423	0	-2.34194	-4	-3.90042	0	0	0	0	0	0
NM_005137	DGCR2	9993	0	-1.91147	-4	-3.88293	0	0	0	0	0	0
NM_020481	ANK1	286	0	-2.18287	-3.84615	-3.77848	2.59	2.59613	0	0	0	0
NM_014452	TNFRSF21	27242	0	-1.82606	-3.84615	-1.33598	0	0	0	0	0	0
NM_022910	NDRG4	65009	0	-1.9246	-3.7037	-3.68869	0	0	0	0	0	0
NM_012319	SLC39A6	25800	-2.5	-2.44411	-3.7037	-3.59092	0	0	0	0	0	0
NM_001035258	RPL38	6169	-2.5641	-2.53426	-3.7037	-3.57334	0	0	-2.5641	-2.53813	0	0
NM_001012452	GOLGA8E /// GOLGA8G	NA	-1.6	-1.59153	-3.57143	-3.55047	0	0	0	0	0	0
NM_001012452	GOLGA8E /// GOLGA8G	283768 /// 390535	-1.6	-1.59153	-3.57143	-3.55047	0	0	0	0	0	0
NM_014754	PTDSS1	9791	-2.32558	-2.31957	-3.57143	-3.5477	0	0	0	0	0	0
NM_025222	TMEM113	80335	-2.12766	-2.08484	-3.57143	-3.47288	0	0	0	0	0	0
NM_001039703	NBPF10	440673	-2	-1.97017	-3.44828	-3.42583	2.17	2.17463	0	0	0	0
NM_201559	FOXO3	2309	0	0	-3.44828	-3.41907	2.93	2.93247	0	0	0	0
NM_006004	UQCRH	7388	-2.94118	-2.88188	-3.44828	-3.3658	0	0	-2.63158	-2.61886	0	0
NM_005235	ERBB4	2066	-2.94118	-2.88429	-3.44828	-3.36323	0	0	-2.7027	-2.69157	0	0
XM_930809	MRPL20	55052	0	0	-3.44828	-3.33348	0	0	0	0	0	0
NM_016127	TMEM66	51669	-2.94118	-2.87988	-3.33333	-3.28649	0	0	-2.77778	-2.71207	0	0
NM_001478	B4GALNT1	2583	0	0	-3.33333	-3.25233	0	0	0	0	0	0
NM_015294	TRIM37	4591	-2.27273	-2.2476	-3.33333	-3.25124	0	0	0	0	0	0
NM_012202	GNG3	2785	0	-1.79843	-3.33333	-3.25088	0	0	0	0	0	0
NM_006695	RPIP8	10900	0	-1.80328	-3.33333	-2.7536	0	0	0	0	0	0
NM_002045	GAP43	2596	-2.27273	-1.58596	-3.22581	-3.14163	0	0	0	0	0	0
NM_013365	GGA1	26088	-2.29885	-2.13791	-3.125	-3.08337	0	0	-2.17391	-1.99301	0	0
NM_006122	MAN2A2	4122	0	-1.80343	-3.125	-3.083	0	0	0	0	0	0
NM_014954	RPH3A	22895	0	-1.72113	-3.0303	-3.02485	0	0	0	0	0	0
NM_033546	MRLC2	103910	-2.27273	-2.25642	-3.0303	-3.00219	0	0	0	0	0	0
NM_006598	SLC12A7	10723	0	0	-3.0303	-2.99161	0	0	0	0	0	0
NM_183243	IMPDH1	3614	0	0	-3.0303	-2.95169	0	0	0	0	0	0
NM_006646	WASF3	10810	-2.63158	-2.59437	-3.0303	-2.94772	0	0	-2.38095	-2.36787	0	0
NM_178124	CXorf40A	91966	-1.53846	-1.52638	-3.0303	-1.92612	0	0	0	-1.58442	0	0
NM_178124	CXorf40A /// CXorf40B	NA	-1.53846	-1.52638	-3.0303	-1.92612	0	0	0	-1.58442	0	0
XM_001132953	EEF1G /// LOC729998	1937 /// 729998	-2	-1.97898	-2.98507	-2.60078	1.95	1.95342	-1.63934	-1.54716	0	0
XM_001132953	EEF1G /// LOC729998	NA	-2	-1.97898	-2.98507	-2.60078	1.95	1.95342	-1.63934	-1.54716	0	0
NM_152374	FLJ38984	127703	-2	-1.97468	-2.94118	-2.93973	0	0	0	0	0	0
NM_175932	PSMD13	5719	0	-1.76683	-2.94118	-2.93023	0	0	0	0	0	0
NM_007184	NISCH	11188	-2.5641	-2.50505	-2.94118	-2.9152	0	0	0	-2.33255	0	0
NM_016424	CROP	51747	0	-1.64913	-2.94118	-2.91022	0	0	0	0	0	0
NM_006839	IMMT	10989	-2.08333	-2.06615	-2.94118	-2.90416	0	0	0	0	0	0
NM_002073	GNAZ	2781	0	-2.00999	-2.94118	-2.8963	0	0	0	0	0	0
NM_170663	MINK1	50488	0	0	-2.94118	-2.86672	2.52	2.52755	0	0	0	0
XR_016177	DVL1 /// LOC642469	1855 /// 642469	0	0	-2.85714	-2.82434	0	0	0	0	0	0
XR_016177	DVL1 /// LOC642469	NA	0	0	-2.85714	-2.82434	0	0	0	0	0	0
NM_181738	PRDX2	7001	-1.9802	-1.33413	-2.85714	-1.70995	0	0	0	0	0	0
NM_138736	GNAO1	2775	-1.47059	-1.63457	-2.77778	-2.77591	0	0	0	-1.37475	0	0
NM_006701	TXNL4A	10907	-2.22222	-2.21776	-2.77778	-2.75932	0	0	0	0	0	0
NM_002744	PRKCZ	5590	0	-1.64987	-2.77778	-2.73714	0	0	0	0	0	0
NM_007158	CSDE1	7812	0	-2.12318	-2.77778	-2.73064	0	0	0	0	0	0
NM_004809	STOML1	9399	-1.42857	-1.81122	-2.77778	-2.71572	0	0	0	0	0	0
NM_032920	PDXK	8566	0	-1.62712	-2.7027	-2.96858	0	0	0	0	0	0
NM_001627	ALCAM	214	-2.22222	-2.20452	-2.7027	-2.70043	0	0	-1.96078	-1.92667	0	0
NM_014399	TSPAN13	27075	-2.38095	-2.377	-2.7027	-2.69998	0	0	0	-2.22523	0	0
NM_015458	MTMR9	66036	0	-1.82165	-2.7027	-2.69529	0	0	0	0	0	0
NM_182661	CERK	64781	-2.04082	-2.0164	-2.7027	-2.68052	0	0	0	0	0	0
Z42285	---	0	0	0	-2.7027	-2.66087	0	0	0	0	0	0
NM_004566	PFKFB3	5209	-2.32558	-2.3095	-2.7027	-2.65716	0	0	0	-2.1844	0	0
NM_017933	PID1	55022	-2.22222	-2.18471	-2.7027	-2.65248	0	0	0	0	0	0
NM_144780	DEGS1	8560	0	0	-2.7027	-2.65168	0	0	0	0	0	0
NM_014869	IQSEC1	9922	-2.04082	-2.00755	-2.7027	-2.64839	0	0	-1.75439	-1.7274	0	0
NM_003045	SLC7A1	6541	1.22	-1.13599	-2.7027	-2.64835	0	0	0	0	0	0
NM_003315	DNAJC7	7266	-1.66667	-1.64217	-2.7027	-2.6466	1.77	1.77773	0	0	0	0
NM_144782	CRAT	1384	0	0	-2.7027	-2.63587	2.01	2.01153	0	0	0	0
NM_004930	CAPZB	832	0	-1.69328	-2.7027	-1.87571	0	0	0	0	0	0
NM_004725	BUB3	9184	0	0	-2.63158	-2.61963	0	0	0	0	0	0
NM_002027	FNTA	2339	-2.38095	-2.36741	-2.63158	-2.6166	0	0	0	-2.2382	0	0
W28342	---	0	0	0	-2.63158	-2.61545	0	0	0	0	0	0
NM_015214	DDHD2	23259	0	0	-2.63158	-2.60011	0	0	0	0	0	0
NM_002715	PPP2CA	5515	-1.69492	-1.68158	-2.63158	-2.5801	0	0	0	0	0	0
NM_018215	FLJ10781	55228	-2.27273	-2.26401	-2.63158	-2.57263	0	0	0	0	0	0
NM_001273	CHD4	1108	0	-1.8978	-2.5641	-2.55967	0	0	0	0	0	0
NM_002748	MAPK6	5597	0	-1.65578	-2.5641	-2.55594	2.38	2.38151	0	0	0	0
NM_020853	KIAA1467	57613	-1.92308	-1.91106	-2.5641	-2.55217	0	0	0	-1.6337	0	0
XM_001128317	AATK	9625	-1.66667	-1.66174	-2.5641	-2.53768	0	0	0	0	0	0
NM_017454	STAU1	6780	0	-1.84509	-2.5641	-2.53763	0	0	0	0	0	0
NM_030971	SFXN3	81855	-1.6129	-1.61135	-2.5641	-2.52589	0	0	0	0	0	0
NM_002494	NDUFC1	4717	-1.72414	-1.72016	-2.5641	-2.5232	1.88	1.88691	0	0	0	0
NM_177996	EPB41L1	2036	-1.88679	-1.86738	-2.5641	-2.4234	2.03	2.03161	-1.63934	-1.62844	0	0
NM_001607	ACAA1	30	-1.92308	-1.90938	-2.5641	-1.78568	0	0	0	0	0	0
NM_001867	COX7C	1350	-2.89855	-2.87334	-2.5641	-1.22383	0	0	-3.63636	-3.57726	0	0
NM_001031713	CCDC90A	63933	0	-1.61416	-2.5	-2.49585	0	0	0	0	0	0
NM_004837	GGPS1	9453	0	0	-2.5	-2.48127	2	2.0036	0	0	0	0
NM_052978	TRIM9	114088	0	-1.62171	-2.5	-2.47031	0	0	0	0	0	0
XM_001128695	TSPYL2	64061	0	-1.55632	-2.5	-2.46984	0	0	0	0	0	0
NM_182666	UBE2E1	7324	-2	-1.9651	-2.5	-2.46282	0	0	0	-1.75176	0	0
NM_199424	WWP2	11060	-2	-1.97928	-2.5	-2.45913	0	0	0	0	0	0
NM_198197	UBE1C	9039	-1.81818	-1.79197	-2.5	-2.44416	0	0	0	0	0	0
NM_002319	LRCH4	4034	1.34	1.27471	-2.5	-1.21094	0	0	1.4	1.40125	0	0
NM_004788	UBE4A	9354	-1.72414	-1.69842	-2.43902	-2.41205	0	0	0	0	0	0
NM_182800	ARS2	51593	0	-1.46149	-2.43902	-2.40464	1.82	1.82894	0	0	0	0
NM_031314	HNRPC	3183	-1.44928	-1.44615	-2.43902	-2.40453	1.905	1.91128	0	-1.57276	0	0
NM_005801	EIF1	10209	-1.73913	-1.72171	-2.43902	-2.39153	1.71	1.73581	-1.92308	-1.45556	0	0
NM_001848	COL6A1	1291	0	0	-2.43902	-2.38709	0	0	0	0	0	0
NM_014844	KIAA0329	9895	-1.65289	-1.64451	-2.38095	-2.36395	0	0	0	0	0	0
NM_017415	KLHL3	26249	0	0	-2.38095	-2.35145	0	0	0	0	0	0
NM_012458	TIMM13	26517	-2.04082	-2.01166	-2.38095	-2.33737	0	0	0	0	0	0
NM_058243	BRD4	23476	0	-1.46496	-2.38095	-2.33719	1.84	1.84929	0	0	0	0
NM_016002	SCCPDH	51097	-1.51515	-1.5114	-2.38095	-2.33311	1.63	1.63703	0	0	0	0
NM_002997	SDC1	6382	0	-1.51464	-2.38095	-2.33153	0	0	0	0	0	0
NM_006931	SLC2A3	6515	0	0	-2.38095	-2.32826	0	0	0	0	0	0
NM_002834	PTPN11	5781	-1.69492	-1.67768	-2.32558	-2.3087	0	0	0	0	0	0
NM_003760	EIF4G3	8672	-1.5873	-1.57323	-2.32558	-2.29535	0	0	0	0	0	0
NM_006869	CENTA1	11033	0	0	-2.32558	-2.29501	0	0	0	0	0	0
NM_001697	ATP5O	539	0	-1.64062	-2.32558	-2.29055	0	0	0	0	0	0
NM_014367	C3orf28	26355	-1.78571	-1.10501	-2.32558	-1.15667	0	0	0	-1.56621	0	0
NM_003204	NFE2L1	4779	-1.66667	-1.6605	-2.27273	-2.34131	0	0	0	-1.73477	0	0
NM_001010924	C10orf38	221061	0	-1.47432	-2.27273	-2.25517	1.87	1.87305	0	0	0	0
NM_002695	POLR2E	5434	0	0	-2.27273	-2.24468	0	0	0	0	0	0
NM_000094	COL7A1	1294	0	0	-2.27273	-2.2374	2.28	2.28058	0	1.25731	0	0
NM_138793	CANT1	124583	-1.66667	-1.66261	-2.27273	-1.89241	0	0	0	0	0	0
NM_017838	NOLA2	55651	0	-1.39584	-2.22222	-2.21699	0	0	0	0	0	0
NM_004546	NDUFB2	4708	-3.38983	-3.35101	-2.22222	-2.1794	0	0	-3.7037	-3.68945	0	0
NM_144489	RGS3	5998	0	0	-2.22222	-2.17633	0	0	0	0	0	0
NM_000990	hCG_21078 /// RPL27A	389435 /// 6157	0	-1.54935	-2.22222	-2.17549	0	0	0	0	0	0
NM_000990	hCG_21078 /// RPL27A	NA	0	-1.54935	-2.22222	-2.17549	0	0	0	0	0	0
NM_030752	TCP1	6950	-1.69492	-1.6894	-2.22222	-2.17505	0	0	0	0	0	0
NM_002194	INPP1	3628	-1.75439	-1.73804	-2.17391	-2.17261	0	0	0	0	0	0
NM_023935	C20orf116	65992	0	0	-2.17391	-2.16778	0	0	0	0	0	0
NM_138734	NRXN2	9379	0	-1.43792	-2.17391	-2.16354	1.72	1.7295	0	0	0	0
NM_021821	MRPS35	60488	0	0	-2.17391	-2.15662	0	0	0	0	0	0
NM_001689	ATP5G3	518	-2.24719	-2.21154	-2.17391	-2.15166	0	0	-2.94118	-2.87596	0	0
NM_002789	PSMA4	5685	0	-2.06885	-2.17391	-2.14807	0	0	0	0	0	0
NM_007279	U2AF2	11338	1.33	1.33561	-2.17391	-2.13345	0	0	0	1.32095	0	0
NM_014309	RBM9	23543	-1.08696	-1.44687	-2.15054	-2.13289	0	0	1.33	1.33895	0	0
NM_018127	ELAC2	60528	-1.53846	-1.52768	-2.12766	-2.1273	0	0	0	0	0	0
NM_014292	CBX6	23466	-1.5625	-1.54953	-2.12766	-2.12551	0	0	0	0	0	0
NM_019006	ZFAND6	54469	-1.88679	-1.87806	-2.12766	-2.12455	0	0	0	-1.74888	0	0
NM_033450	ABCC10	89845	0	0	-2.12766	-2.09843	1.96	1.96708	0	0	0	0
NM_133499	SYN1	6853	-1.6129	-1.58985	-2.12766	-2.0902	0	0	0	0	0	0
NM_014921	LPHN1	22859	0	0	-2.12766	-2.08507	1.92	1.92299	0	0	0	0
NM_015171	XPO6	23214	0	-1.50242	-2.12766	-1.96102	0	0	0	0	0	0
NM_006947	SRP72	6731	0	-1.41671	-2.12766	-1.11724	0	0	0	0	0	0
W93740	---	0	0	-1.40773	-2.10526	-1.97803	0	0	0	0	0	0
NM_015475	FAM98A	25940	0	-1.55698	-2.08333	-2.07485	0	0	0	0	0	0
NM_013245	VPS4A	27183	0	0	-2.08333	-2.07013	0	0	0	0	0	0
NM_000310	PPT1	5538	0	-1.6185	-2.08333	-2.06963	0	0	0	0	0	0
XM_942694	C19orf7	23211	-1.53846	-1.52327	-2.08333	-2.0653	0	0	0	0	0	0
NM_004741	NOLC1	9221	-1.18343	-1.17823	-2.08333	-2.06104	0	0	1.2	1.20084	0	0
XR_015679	LOC441454 /// LOC442347 /// LOC442727 /// LOC643287 /// LOC728026 /// LOC728873	441454 /// 442347 /// 442727 /// 5757 /// 643287 /// 728026 /// 728873 /// 73101	0	0	-2.08333	-2.05783	0	0	0	0	0	0
XR_015679	LOC441454 /// LOC442347 /// LOC442727 /// LOC643287 /// LOC728026 /// LOC728873	NA	0	0	-2.08333	-2.05783	0	0	0	0	0	0
XM_940805	PCLO	27445	0	-1.5008	-2.08333	-2.04807	0	0	0	0	0	0
NM_014294	TRAM1	23471	-1.12994	-1.12017	-2.08333	-1.1089	0	0	0	1.22773	0	0
NM_130843	PTPRN2	5799	-1.62602	-1.61796	-2.06186	-2.04249	1.97	1.97324	0	0	0	0
NM_172209	TAPBP	6892	-1.6129	-1.58743	-2.04082	-2.0227	0	0	0	0	0	0
NM_014014	ASCC3L1	23020	0	0	-2.04082	-2.0133	0	0	0	0	0	0
NM_130440	PTPRF	5792	-1.6129	-1.58947	-2.04082	-2.00723	0	0	-1.38889	-1.38689	0	0
NM_030797	FAM49A	81553	-1.72414	-1.71275	-2.04082	-1.15933	0	0	0	0	0	0
NM_032775	KLHL22	84861	0	0	-2.0202	-2.00231	2.88	2.8889	0	0	0	0
NM_014676	PUM1	9698	-1.92308	-1.88931	-2	-2.10186	2.04	2.04246	0	-1.70984	0	0
NM_014744	TBC1D5	9779	0	0	-2	-1.99742	0	0	0	0	0	0
NM_015172	BAT2D1	23215	0	0	-2	-1.99233	0	0	0	0	0	0
NR_002188	GBA /// GBAP	2629 /// 2630	0	0	-2	-1.99199	0	0	0	0	0	0
NR_002188	GBA /// GBAP	NA	0	0	-2	-1.99199	0	0	0	0	0	0
NM_005053	RAD23A	5886	0	0	-2	-1.98916	0	0	0	0	0	0
NM_003896	ST3GAL5	8869	-1.75439	-1.72781	-2	-1.98555	0	0	-1.6129	-1.58981	0	0
NM_003009	SEPW1	6415	-1.5625	-1.55717	-2	-1.97947	0	0	0	0	0	0
NM_024298	LENG4	79143	0	0	-2	-1.96212	0	0	0	0	0	0
NM_004990	MARS	4141	0	-1.43882	-1.96078	-1.95329	0	0	0	0	0	0
W19976	---	0	-1.81818	-1.78801	-1.96078	-1.94835	0	0	0	-1.73159	0	0
NM_015909	NAG	51594	0	-1.31577	-1.96078	-1.94062	0	0	0	0	0	0
NM_015391	ANAPC13	25847	0	0	-1.96078	-1.93995	0	0	0	0	0	0
NM_000998	PLK1 /// RPL37A	5347 /// 6168	-2.5974	-2.55279	-1.96078	-1.93657	0	0	-2.43902	-2.40469	0	0
NM_000998	PLK1 /// RPL37A	NA	-2.5974	-2.55279	-1.96078	-1.93657	0	0	-2.43902	-2.40469	0	0
NM_000998	RPL37A	6168	-2.5974	-2.55279	-1.96078	-1.93657	0	0	-2.43902	-2.40469	0	0
NM_004853	STX8	9482	0	0	-1.96078	-1.93267	1.88	1.88558	0	0	0	0
NM_014819	PJA2	9867	0	-1.44399	-1.96078	-1.92469	0	0	0	0	0	0
[truncated: 2,947 more rows]

## Sheet: no gender
BaseGenBank	Gene.Symbol	Entrez.Gene	allN_allPD	allN_allPD_p0_05	fN_fPD	fN_fPD_p0_05	fN_mN	fN_mN_p0_05	mN_mPD	mN_mPD_p0_05	mPD_fPD	mPD_fPD_p0_05
[truncated: 723 more rows]

[truncated: 8 more sheets: fN_fPD vs mN_mPD unequal, fN_fPD vs mN_mPD equal, fN_fPD vs mN_mPD, fN_mN vs mPD, fN_mN vs fPD, fN_mN_fPD_mPD, fP_mPD, Merged Matrix]
