# Supplementary material for: Evidence for Gender-Specific Transcriptional Profiles of Nigral Dopamine Neurons in Parkinson Disease
Source: PLoS One. 2010 Jan 25;5(1):e8856. doi: 10.1371/journal.pone.0008856 (PMC2810324; doi:10.1371/journal.pone.0008856)
Supplement: Table S4 — (0.13 MB XLS) [file pone.0008856.s004.xls]

## Sheet: WPS
Terms	ES_-logP	percent	ListHits	ListTotal	PopulationHits	PopulationTotal	Fisher Exact P-Values	TermID
positive regulation of nucleocytoplasmic transport	2.88684	2.63158	2	76	10	13861	0.00129765	GO:0046824
protein import into nucleus, docking	2.41731	2.63158	2	76	17	13861	0.00382551	GO:0000059
G2/M transition of mitotic cell cycle	2.3677	2.63158	2	76	18	13861	0.00428847	GO:0000086
protein amino acid ADP-ribosylation	2.32093	2.63158	2	76	19	13861	0.00477605	GO:0006471
maintenance of epithelial cell polarity	2.26098	1.31579	1	76	1	13861	0.00548301	GO:0045199
positive regulation of protein export from nucleus	2.26098	1.31579	1	76	1	13861	0.00548301	GO:0046827
positive regulation of RNA export from nucleus	2.26098	1.31579	1	76	1	13861	0.00548301	GO:0046833
nucleocytoplasmic transport	2.13701	5.26316	4	76	140	13861	0.00729447	GO:0006913
cellular response to stimulus	2.1207	2.63158	2	76	24	13861	0.0075735	GO:0051716
nuclear transport	2.11565	5.26316	4	76	142	13861	0.00766208	GO:0051169
RNA splicing	2.09837	6.57895	5	76	226	13861	0.00797311	GO:0008380
snRNA export from nucleus	1.96113	1.31579	1	76	2	13861	0.0109363	GO:0006408
maintenance of cell polarity	1.96113	1.31579	1	76	2	13861	0.0109363	GO:0030011
maintenance of apical/basal cell polarity	1.96113	1.31579	1	76	2	13861	0.0109363	GO:0035090
regulation of melanocyte differentiation	1.96113	1.31579	1	76	2	13861	0.0109363	GO:0045634
tetrahydrofolate metabolic process	1.96113	1.31579	1	76	2	13861	0.0109363	GO:0046653
regulation of pigment cell differentiation	1.96113	1.31579	1	76	2	13861	0.0109363	GO:0050932
snRNA transport	1.96113	1.31579	1	76	2	13861	0.0109363	GO:0051030
regulation of nucleocytoplasmic transport	1.93232	2.63158	2	76	30	13861	0.0116862	GO:0046822
regulation of protein export from nucleus	1.78621	1.31579	1	76	3	13861	0.0163602	GO:0046825
regulation of RNA export from nucleus	1.78621	1.31579	1	76	3	13861	0.0163602	GO:0046831
regulation of ubiquitin-protein ligase activity	1.78621	1.31579	1	76	3	13861	0.0163602	GO:0051438
positive regulation of transport	1.71476	2.63158	2	76	39	13861	0.0192861	GO:0051050
cellular component organization and biogenesis	1.70685	28.9474	22	76	2593	13861	0.0196404	GO:0016043
cellular component assembly	1.70015	10.5263	8	76	620	13861	0.0199456	GO:0022607
regulation of action potential	1.67381	2.63158	2	76	41	13861	0.0211928	GO:0001508
ER overload response	1.66245	1.31579	1	76	4	13861	0.0217547	GO:0006983
dopamine receptor, phospholipase C activating pathway	1.66245	1.31579	1	76	4	13861	0.0217547	GO:0060158
protein-RNA complex assembly	1.60767	3.94737	3	76	114	13861	0.0246789	GO:0022618
ribonucleoprotein complex biogenesis and assembly	1.59713	5.26316	4	76	203	13861	0.0252852	GO:0022613
post-embryonic development	1.56671	1.31579	1	76	5	13861	0.0271199	GO:0009791
positive regulation of erythrocyte differentiation	1.56671	1.31579	1	76	5	13861	0.0271199	GO:0045648
response to arsenic	1.56671	1.31579	1	76	5	13861	0.0271199	GO:0046685
Wnt receptor signaling pathway through beta-catenin	1.56671	1.31579	1	76	5	13861	0.0271199	GO:0060070
regulation of translational initiation	1.54597	2.63158	2	76	48	13861	0.0284463	GO:0006446
nuclear export	1.54597	2.63158	2	76	48	13861	0.0284463	GO:0051168
cellular di-, tri-valent inorganic anion homeostasis	1.4887	1.31579	1	76	6	13861	0.0324562	GO:0030319
positive regulation of axon extension	1.4887	1.31579	1	76	6	13861	0.0324562	GO:0045773
regulation of ligase activity	1.4887	1.31579	1	76	6	13861	0.0324562	GO:0051340
di-, tri-valent inorganic anion homeostasis	1.4887	1.31579	1	76	6	13861	0.0324562	GO:0055061
RNA processing	1.43069	7.89474	6	76	451	13861	0.0370949	GO:0006396
cellular anion homeostasis	1.42293	1.31579	1	76	7	13861	0.0377635	GO:0030002
positive regulation of microtubule polymerization	1.42293	1.31579	1	76	7	13861	0.0377635	GO:0031116
establishment and/or maintenance of epithelial cell polarity	1.42293	1.31579	1	76	7	13861	0.0377635	GO:0045197
anion homeostasis	1.42293	1.31579	1	76	7	13861	0.0377635	GO:0055081
cellular protein complex assembly	1.40891	2.63158	2	76	57	13861	0.0390026	GO:0043623
response to unfolded protein	1.39518	2.63158	2	76	58	13861	0.0402549	GO:0006986
response to protein stimulus	1.39518	2.63158	2	76	58	13861	0.0402549	GO:0051789
macromolecular complex assembly	1.38079	9.21053	7	76	587	13861	0.0416108	GO:0065003
oligodendrocyte development	1.36611	1.31579	1	76	8	13861	0.0430421	GO:0014003
melanocyte differentiation	1.36611	1.31579	1	76	8	13861	0.0430421	GO:0030318
positive regulation of microtubule polymerization or depolymerization	1.36611	1.31579	1	76	8	13861	0.0430421	GO:0031112
regulation of microtubule polymerization	1.36611	1.31579	1	76	8	13861	0.0430421	GO:0031113
actin cytoskeleton reorganization	1.36611	1.31579	1	76	8	13861	0.0430421	GO:0031532
pigment cell differentiation	1.36611	1.31579	1	76	8	13861	0.0430421	GO:0050931
protein heterooligomerization	1.36611	1.31579	1	76	8	13861	0.0430421	GO:0051291
cortical actin cytoskeleton organization and biogenesis	1.31612	1.31579	1	76	9	13861	0.0482922	GO:0030866
establishment and/or maintenance of apical/basal cell polarity	1.31612	1.31579	1	76	9	13861	0.0482922	GO:0035088
peptidyl-serine phosphorylation	1.27153	1.31579	1	76	10	13861	0.0535138	GO:0018105
peptidyl-serine modification	1.27153	1.31579	1	76	10	13861	0.0535138	GO:0018209
cortical cytoskeleton organization and biogenesis	1.27153	1.31579	1	76	10	13861	0.0535138	GO:0030865
microtubule polymerization	1.27153	1.31579	1	76	10	13861	0.0535138	GO:0046785
response to stress	1.26747	13.1579	10	76	1030	13861	0.0540165	GO:0006950
mRNA processing	1.25929	5.26316	4	76	261	13861	0.0550443	GO:0006397
translational initiation	1.24866	2.63158	2	76	70	13861	0.0564083	GO:0006413
positive regulation of developmental process	1.23775	2.63158	2	76	71	13861	0.0578424	GO:0051094
acyl-CoA metabolic process	1.23131	1.31579	1	76	11	13861	0.0587071	GO:0006637
response to hexose stimulus	1.23131	1.31579	1	76	11	13861	0.0587071	GO:0009746
response to glucose stimulus	1.23131	1.31579	1	76	11	13861	0.0587071	GO:0009749
regulation of erythrocyte differentiation	1.23131	1.31579	1	76	11	13861	0.0587071	GO:0045646
positive regulation of protein transport	1.23131	1.31579	1	76	11	13861	0.0587071	GO:0051222
intracellular protein transport	1.2139	6.57895	5	76	387	13861	0.0611087	GO:0006886
RNA splicing, via transesterification reactions	1.20607	2.63158	2	76	74	13861	0.0622201	GO:0000375
RNA splicing, via transesterification reactions with bulged adenosine as nucleophile	1.20607	2.63158	2	76	74	13861	0.0622201	GO:0000377
nuclear mRNA splicing, via spliceosome	1.20607	2.63158	2	76	74	13861	0.0622201	GO:0000398
negative regulation of microtubule depolymerization	1.19469	1.31579	1	76	12	13861	0.0638723	GO:0007026
regulation of axon extension	1.19469	1.31579	1	76	12	13861	0.0638723	GO:0030516
chromatin silencing	1.19469	1.31579	1	76	12	13861	0.0638723	GO:0006342
regulation of microtubule depolymerization	1.19469	1.31579	1	76	12	13861	0.0638723	GO:0031114
heterochromatin formation	1.19469	1.31579	1	76	12	13861	0.0638723	GO:0031507
oligodendrocyte differentiation	1.19469	1.31579	1	76	12	13861	0.0638723	GO:0048709
regulation of translation	1.17646	3.94737	3	76	170	13861	0.0666107	GO:0006417
mRNA transport	1.17583	2.63158	2	76	77	13861	0.0667072	GO:0051028
folic acid and derivative metabolic process	1.16109	1.31579	1	76	13	13861	0.0690096	GO:0006760
microtubule depolymerization	1.16109	1.31579	1	76	13	13861	0.0690096	GO:0007019
response to heat	1.16109	1.31579	1	76	13	13861	0.0690096	GO:0009408
negative regulation of microtubule polymerization or depolymerization	1.16109	1.31579	1	76	13	13861	0.0690096	GO:0031111
positive regulation of myeloid cell differentiation	1.16109	1.31579	1	76	13	13861	0.0690096	GO:0045639
positive regulation of axonogenesis	1.16109	1.31579	1	76	13	13861	0.0690096	GO:0050772
response to biotic stimulus	1.1562	5.26316	4	76	283	13861	0.0697916	GO:0009607
protein complex assembly	1.1562	5.26316	4	76	283	13861	0.0697916	GO:0006461
dopamine receptor signaling pathway	1.13007	1.31579	1	76	14	13861	0.074119	GO:0007212
glial cell development	1.13007	1.31579	1	76	14	13861	0.074119	GO:0021782
protein export from nucleus	1.13007	1.31579	1	76	14	13861	0.074119	GO:0006611
positive regulation of cellular component organization and biogenesis	1.13007	1.31579	1	76	14	13861	0.074119	GO:0051130
protein import into nucleus	1.12833	2.63158	2	76	82	13861	0.0744163	GO:0006606
post-translational protein modification	1.11029	15.7895	12	76	1398	13861	0.0775721	GO:0043687
establishment of cellular localization	1.10729	10.5263	8	76	817	13861	0.0781109	GO:0051649
nucleic acid transport	1.10142	2.63158	2	76	85	13861	0.0791727	GO:0050657
RNA transport	1.10142	2.63158	2	76	85	13861	0.0791727	GO:0050658
nuclear import	1.10142	2.63158	2	76	85	13861	0.0791727	GO:0051170
establishment of RNA localization	1.10142	2.63158	2	76	85	13861	0.0791727	GO:0051236
interphase of mitotic cell cycle	1.10142	2.63158	2	76	85	13861	0.0791727	GO:0051329
negative regulation of gene expression, epigenetic	1.10127	1.31579	1	76	15	13861	0.0792008	GO:0045814
RNA localization	1.0927	2.63158	2	76	86	13861	0.0807791	GO:0006403
protein targeting	1.0904	3.94737	3	76	185	13861	0.0812084	GO:0006605
regulation of cellular biosynthetic process	1.08498	3.94737	3	76	186	13861	0.0822276	GO:0031326
protein metabolic process	1.08418	31.5789	24	76	3332	13861	0.0823792	GO:0019538
mRNA metabolic process	1.07566	5.26316	4	76	302	13861	0.0840113	GO:0016071
isoprenoid biosynthetic process	1.0744	1.31579	1	76	16	13861	0.084255	GO:0008299
cellular response to stress	1.0744	1.31579	1	76	16	13861	0.084255	GO:0033554
positive regulation of neurogenesis	1.0744	1.31579	1	76	16	13861	0.084255	GO:0050769
interphase	1.05896	2.63158	2	76	90	13861	0.0873045	GO:0051325
energy derivation by oxidation of organic compounds	1.0508	2.63158	2	76	91	13861	0.0889601	GO:0015980
response to carbohydrate stimulus	1.04924	1.31579	1	76	17	13861	0.0892818	GO:0009743
pigmentation during development	1.04924	1.31579	1	76	17	13861	0.0892818	GO:0048066
cellular localization	1.04662	10.5263	8	76	843	13861	0.0898213	GO:0051641
S phase of mitotic cell cycle	1.02557	1.31579	1	76	18	13861	0.0942814	GO:0000084
synaptic vesicle transport	1.02557	1.31579	1	76	18	13861	0.0942814	GO:0048489
axon extension	1.02557	1.31579	1	76	18	13861	0.0942814	GO:0048675
ovarian follicle development	1.02557	1.31579	1	76	18	13861	0.0942814	GO:0001541
regulation of microtubule polymerization or depolymerization	1.00325	1.31579	1	76	19	13861	0.099254	GO:0031110
protein amino acid deacetylation	1.00325	1.31579	1	76	19	13861	0.099254	GO:0006476
actin cytoskeleton organization and biogenesis	1.00318	3.94737	3	76	202	13861	0.0992715	GO:0030036
nucleobase, nucleoside, nucleotide and nucleic acid transport	0.99652	2.63158	2	76	98	13861	0.100804	GO:0015931
regulation of biosynthetic process	0.988785	3.94737	3	76	205	13861	0.102616	GO:0009889
regulation of protein metabolic process	0.962108	5.26316	4	76	332	13861	0.109117	GO:0051246
protein import	0.946693	2.63158	2	76	105	13861	0.11306	GO:0017038
microtubule polymerization or depolymerization	0.943055	1.31579	1	76	22	13861	0.11401	GO:0031109
response to peptide hormone stimulus	0.943055	1.31579	1	76	22	13861	0.11401	GO:0043434
S phase	0.943055	1.31579	1	76	22	13861	0.11401	GO:0051320
ER-nuclear signaling pathway	0.943055	1.31579	1	76	22	13861	0.11401	GO:0006984
actin filament-based process	0.942777	3.94737	3	76	215	13861	0.114084	GO:0030029
neuropeptide signaling pathway	0.939903	2.63158	2	76	106	13861	0.114841	GO:0007218
cellular protein metabolic process	0.93384	28.9474	22	76	3125	13861	0.116455	GO:0044267
small GTPase mediated signal transduction	0.932349	6.57895	5	76	472	13861	0.116856	GO:0007264
menstrual cycle phase	0.907577	1.31579	1	76	24	13861	0.123715	GO:0022601
cytoskeleton organization and biogenesis	0.896134	6.57895	5	76	485	13861	0.127018	GO:0007010
regulation of transport	0.894461	2.63158	2	76	113	13861	0.127509	GO:0051049
regulation of axonogenesis	0.891001	1.31579	1	76	25	13861	0.128528	GO:0050770
cellular macromolecule metabolic process	0.880424	28.9474	22	76	3173	13861	0.131697	GO:0044260
female gonad development	0.859881	1.31579	1	76	27	13861	0.138076	GO:0008585
gene silencing	0.859881	1.31579	1	76	27	13861	0.138076	GO:0016458
menstrual cycle process	0.859881	1.31579	1	76	27	13861	0.138076	GO:0022602
myelination	0.859881	1.31579	1	76	27	13861	0.138076	GO:0042552
pigmentation	0.859881	1.31579	1	76	27	13861	0.138076	GO:0043473
maintenance of fidelity during DNA-dependent DNA replication	0.859881	1.31579	1	76	27	13861	0.138076	GO:0045005
mismatch repair	0.859881	1.31579	1	76	27	13861	0.138076	GO:0006298
synaptogenesis	0.845237	1.31579	1	76	28	13861	0.142811	GO:0007416
isoprenoid metabolic process	0.845237	1.31579	1	76	28	13861	0.142811	GO:0006720
regulation of lipid metabolic process	0.845237	1.31579	1	76	28	13861	0.142811	GO:0019216
mitotic sister chromatid segregation	0.845237	1.31579	1	76	28	13861	0.142811	GO:0000070
regulation of small GTPase mediated signal transduction	0.843317	3.94737	3	76	239	13861	0.143444	GO:0051056
positive regulation of cellular process	0.838281	10.5263	8	76	945	13861	0.145117	GO:0048522
Wnt receptor signaling pathway	0.835233	2.63158	2	76	123	13861	0.146139	GO:0016055
macromolecule localization	0.831397	9.21053	7	76	799	13861	0.147436	GO:0033036
response to temperature stimulus	0.831147	1.31579	1	76	29	13861	0.147521	GO:0009266
development of primary female sexual characteristics	0.831147	1.31579	1	76	29	13861	0.147521	GO:0046545
sister chromatid segregation	0.831147	1.31579	1	76	29	13861	0.147521	GO:0000819
female sex differentiation	0.831147	1.31579	1	76	29	13861	0.147521	GO:0046660
regulation of protein transport	0.831147	1.31579	1	76	29	13861	0.147521	GO:0051223
glial cell differentiation	0.817572	1.31579	1	76	30	13861	0.152205	GO:0010001
establishment and/or maintenance of cell polarity	0.817572	1.31579	1	76	30	13861	0.152205	GO:0007163
acute-phase response	0.817572	1.31579	1	76	30	13861	0.152205	GO:0006953
intracellular transport	0.812621	7.89474	6	76	661	13861	0.15395	GO:0046907
iron ion transport	0.804479	1.31579	1	76	31	13861	0.156863	GO:0006826
protein transport	0.793455	7.89474	6	76	670	13861	0.160896	GO:0015031
axon ensheathment	0.779618	1.31579	1	76	33	13861	0.166105	GO:0008366
ensheathment of neurons	0.779618	1.31579	1	76	33	13861	0.166105	GO:0007272
cytokinesis	0.779618	1.31579	1	76	33	13861	0.166105	GO:0000910
erythrocyte differentiation	0.767797	1.31579	1	76	34	13861	0.170688	GO:0030218
RNA export from nucleus	0.767797	1.31579	1	76	34	13861	0.170688	GO:0006405
erythrocyte homeostasis	0.767797	1.31579	1	76	34	13861	0.170688	GO:0034101
menstrual cycle	0.767797	1.31579	1	76	34	13861	0.170688	GO:0042698
regulation of myeloid cell differentiation	0.756351	1.31579	1	76	35	13861	0.175246	GO:0045637
spliceosome assembly	0.756351	1.31579	1	76	35	13861	0.175246	GO:0000245
positive regulation of transcription from RNA polymerase II promoter	0.747258	2.63158	2	76	140	13861	0.178954	GO:0045944
gliogenesis	0.745259	1.31579	1	76	36	13861	0.17978	GO:0042063
protein depolymerization	0.745259	1.31579	1	76	36	13861	0.17978	GO:0051261
glycogen metabolic process	0.745259	1.31579	1	76	36	13861	0.17978	GO:0005977
regulation of developmental process	0.737441	5.26316	4	76	406	13861	0.183045	GO:0050793
glucan metabolic process	0.734501	1.31579	1	76	37	13861	0.184289	GO:0006073
regulation of neurogenesis	0.724059	1.31579	1	76	38	13861	0.188773	GO:0050767
neurotransmitter secretion	0.713917	1.31579	1	76	39	13861	0.193234	GO:0007269
transport	0.713721	22.3684	17	76	2488	13861	0.193321	GO:0006810
protein modification process	0.710972	15.7895	12	76	1661	13861	0.194549	GO:0006464
di-, tri-valent inorganic cation transport	0.710472	2.63158	2	76	148	13861	0.194773	GO:0015674
organelle organization and biogenesis	0.709024	11.8421	9	76	1179	13861	0.195423	GO:0006996
nervous system development	0.707961	7.89474	6	76	713	13861	0.195902	GO:0007399
regulation of cell differentiation	0.706056	2.63158	2	76	149	13861	0.196763	GO:0045595
establishment of protein localization	0.702351	7.89474	6	76	716	13861	0.198449	GO:0045184
regulation of cell shape	0.685144	1.31579	1	76	42	13861	0.206469	GO:0008360
negative regulation of cellular component organization and biogenesis	0.685144	1.31579	1	76	42	13861	0.206469	GO:0051129
response to inorganic substance	0.67606	1.31579	1	76	43	13861	0.210834	GO:0010035
mitochondrial electron transport, NADH to ubiquinone	0.67606	1.31579	1	76	43	13861	0.210834	GO:0006120
energy reserve metabolic process	0.67606	1.31579	1	76	43	13861	0.210834	GO:0006112
synapse organization and biogenesis	0.67606	1.31579	1	76	43	13861	0.210834	GO:0050808
positive regulation of biological process	0.666601	10.5263	8	76	1049	13861	0.215476	GO:0048518
regulation of heart contraction	0.658583	1.31579	1	76	45	13861	0.219491	GO:0008016
coenzyme metabolic process	0.651989	2.63158	2	76	162	13861	0.222849	GO:0006732
protein localization	0.634961	7.89474	6	76	754	13861	0.231761	GO:0008104
homeostasis of number of cells	0.633948	1.31579	1	76	48	13861	0.232302	GO:0048872
establishment of localization	0.626404	22.3684	17	76	2576	13861	0.236372	GO:0051234
biopolymer modification	0.622668	15.7895	12	76	1736	13861	0.238414	GO:0043412
regulated secretory pathway	0.618476	1.31579	1	76	50	13861	0.240727	GO:0045055
heart process	0.618476	1.31579	1	76	50	13861	0.240727	GO:0003015
positive regulation of cell differentiation	0.618476	1.31579	1	76	50	13861	0.240727	GO:0045597
heart contraction	0.618476	1.31579	1	76	50	13861	0.240727	GO:0060047
phosphorylation	0.61176	7.89474	6	76	768	13861	0.244478	GO:0016310
chromatin remodeling	0.611003	1.31579	1	76	51	13861	0.244905	GO:0006338
regulation of gene expression, epigenetic	0.611003	1.31579	1	76	51	13861	0.244905	GO:0040029
response to nutrient	0.611003	1.31579	1	76	51	13861	0.244905	GO:0007584
phosphate metabolic process	0.599551	9.21053	7	76	935	13861	0.251448	GO:0006796
phosphorus metabolic process	0.599551	9.21053	7	76	935	13861	0.251448	GO:0006793
protein folding	0.592944	2.63158	2	76	178	13861	0.255303	GO:0006457
gonad development	0.589554	1.31579	1	76	54	13861	0.257304	GO:0008406
reproductive structure development	0.589554	1.31579	1	76	54	13861	0.257304	GO:0048608
protein amino acid phosphorylation	0.588436	6.57895	5	76	625	13861	0.257967	GO:0006468
transmission of nerve impulse	0.578942	3.94737	3	76	325	13861	0.263668	GO:0019226
ATP synthesis coupled electron transport	0.569439	1.31579	1	76	57	13861	0.269501	GO:0042773
organelle ATP synthesis coupled electron transport	0.569439	1.31579	1	76	57	13861	0.269501	GO:0042775
protein oligomerization	0.563006	1.31579	1	76	58	13861	0.273523	GO:0051259
ubiquitin cycle	0.558193	5.26316	4	76	486	13861	0.276571	GO:0006512
cellular polysaccharide metabolic process	0.5567	1.31579	1	76	59	13861	0.277523	GO:0044264
chromosome segregation	0.550519	1.31579	1	76	60	13861	0.281502	GO:0007059
multicellular organism reproduction	0.544457	1.31579	1	76	61	13861	0.285458	GO:0032504
polysaccharide metabolic process	0.544457	1.31579	1	76	61	13861	0.285458	GO:0005976
reproductive process in a multicellular organism	0.544457	1.31579	1	76	61	13861	0.285458	GO:0048609
group transfer coenzyme metabolic process	0.544457	1.31579	1	76	61	13861	0.285458	GO:0006752
development of primary sexual characteristics	0.538511	1.31579	1	76	62	13861	0.289393	GO:0045137
secretory pathway	0.537746	2.63158	2	76	195	13861	0.289904	GO:0045045
rRNA processing	0.526952	1.31579	1	76	64	13861	0.2972	GO:0006364
cofactor metabolic process	0.525738	2.63158	2	76	199	13861	0.298031	GO:0051186
protein polymerization	0.521331	1.31579	1	76	65	13861	0.301071	GO:0051258
JNK cascade	0.515812	1.31579	1	76	66	13861	0.304921	GO:0007254
rRNA metabolic process	0.510392	1.31579	1	76	67	13861	0.308751	GO:0016072
cellular ion homeostasis	0.505538	2.63158	2	76	206	13861	0.312221	GO:0006873
cellular chemical homeostasis	0.505538	2.63158	2	76	206	13861	0.312221	GO:0055082
transition metal ion transport	0.505068	1.31579	1	76	68	13861	0.312559	GO:0000041
generation of a signal involved in cell-cell signaling	0.505068	1.31579	1	76	68	13861	0.312559	GO:0003001
stress-activated protein kinase signaling pathway	0.499836	1.31579	1	76	69	13861	0.316347	GO:0031098
response to nutrient levels	0.489641	1.31579	1	76	71	13861	0.323861	GO:0031667
response to organic substance	0.489641	1.31579	1	76	71	13861	0.323861	GO:0010033
localization	0.488514	23.6842	18	76	2912	13861	0.324703	GO:0051179
phospholipid biosynthetic process	0.484673	1.31579	1	76	72	13861	0.327587	GO:0008654
acute inflammatory response	0.474982	1.31579	1	76	74	13861	0.334979	GO:0002526
regulation of neurotransmitter levels	0.470255	1.31579	1	76	75	13861	0.338645	GO:0001505
rhythmic process	0.470255	1.31579	1	76	75	13861	0.338645	GO:0048511
microtubule cytoskeleton organization and biogenesis	0.470255	1.31579	1	76	75	13861	0.338645	GO:0000226
G-protein signaling, coupled to IP3 second messenger (phospholipase C activating)	0.461028	1.31579	1	76	77	13861	0.345917	GO:0007200
negative regulation of apoptosis	0.4604	2.63158	2	76	223	13861	0.346417	GO:0043066
ion homeostasis	0.457905	2.63158	2	76	224	13861	0.348414	GO:0050801
heterocycle metabolic process	0.456523	1.31579	1	76	78	13861	0.349524	GO:0046483
response to extracellular stimulus	0.456523	1.31579	1	76	78	13861	0.349524	GO:0009991
negative regulation of programmed cell death	0.452963	2.63158	2	76	226	13861	0.352401	GO:0043069
protein ubiquitination	0.452089	1.31579	1	76	79	13861	0.35311	GO:0016567
intracellular signaling cascade	0.451006	11.8421	9	76	1393	13861	0.353993	GO:0007242
monocarboxylic acid metabolic process	0.448086	2.63158	2	76	228	13861	0.35638	GO:0032787
myeloid cell differentiation	0.447724	1.31579	1	76	80	13861	0.356678	GO:0030099
metabolic process	0.446292	63.1579	48	76	8375	13861	0.357856	GO:0008152
sex differentiation	0.443425	1.31579	1	76	81	13861	0.360226	GO:0007548
positive regulation of transcription, DNA-dependent	0.443274	2.63158	2	76	230	13861	0.360351	GO:0045893
cell communication	0.438182	30.2632	23	76	3869	13861	0.364601	GO:0007154
regulation of biological quality	0.436418	7.89474	6	76	894	13861	0.366085	GO:0065008
protein modification by small protein conjugation	0.435022	1.31579	1	76	83	13861	0.367263	GO:0032446
response to hormone stimulus	0.435022	1.31579	1	76	83	13861	0.367263	GO:0009725
translation	0.434607	5.26316	4	76	559	13861	0.367615	GO:0006412
positive regulation of cell proliferation	0.433838	2.63158	2	76	234	13861	0.368267	GO:0008284
regulation of cellular component organization and biogenesis	0.430915	1.31579	1	76	84	13861	0.370754	GO:0051128
signal transduction	0.430428	27.6316	21	76	3525	13861	0.371169	GO:0007165
extracellular structure organization and biogenesis	0.426867	1.31579	1	76	85	13861	0.374225	GO:0043062
response to endogenous stimulus	0.424428	3.94737	3	76	400	13861	0.376333	GO:0009719
response to chemical stimulus	0.420011	5.26316	4	76	569	13861	0.380179	GO:0042221
reproductive developmental process	0.418949	1.31579	1	76	87	13861	0.381111	GO:0003006
negative regulation of metabolic process	0.417572	3.94737	3	76	404	13861	0.382321	GO:0009892
secretion by cell	0.415685	2.63158	2	76	242	13861	0.383986	GO:0032940
exocytosis	0.415075	1.31579	1	76	88	13861	0.384525	GO:0006887
negative regulation of protein metabolic process	0.403778	1.31579	1	76	91	13861	0.394659	GO:0051248
ribosome biogenesis and assembly	0.400117	1.31579	1	76	92	13861	0.398	GO:0042254
phosphate transport	0.400117	1.31579	1	76	92	13861	0.398	GO:0006817
membrane lipid biosynthetic process	0.396506	1.31579	1	76	93	13861	0.401322	GO:0046467
oxidative phosphorylation	0.396506	1.31579	1	76	93	13861	0.401322	GO:0006119
Ras protein signal transduction	0.394261	2.63158	2	76	252	13861	0.403402	GO:0007265
heart development	0.392945	1.31579	1	76	94	13861	0.404627	GO:0007507
apoptosis	0.390496	6.57895	5	76	762	13861	0.406915	GO:0006915
metal ion transport	0.389734	3.94737	3	76	421	13861	0.407629	GO:0030001
response to virus	0.385965	1.31579	1	76	96	13861	0.411183	GO:0009615
programmed cell death	0.382348	6.57895	5	76	769	13861	0.414622	GO:0012501
DNA repair	0.382038	2.63158	2	76	258	13861	0.414918	GO:0006281
homeostatic process	0.38193	3.94737	3	76	426	13861	0.415021	GO:0042592
chromosome organization and biogenesis	0.378855	3.94737	3	76	428	13861	0.41797	GO:0051276
chemical homeostasis	0.374137	2.63158	2	76	262	13861	0.422535	GO:0048878
neurogenesis	0.368338	2.63158	2	76	265	13861	0.428216	GO:0022008
DNA-dependent DNA replication	0.366103	1.31579	1	76	102	13861	0.430425	GO:0006261
lipid biosynthetic process	0.36453	2.63158	2	76	267	13861	0.431987	GO:0008610
DNA recombination	0.36294	1.31579	1	76	103	13861	0.433571	GO:0006310
primary metabolic process	0.357552	56.5789	43	76	7627	13861	0.438983	GO:0044238
cell morphogenesis	0.35661	3.94737	3	76	443	13861	0.439936	GO:0000902
cellular structure morphogenesis	0.35661	3.94737	3	76	443	13861	0.439936	GO:0032989
peptidyl-amino acid modification	0.353687	1.31579	1	76	106	13861	0.442907	GO:0018193
negative regulation of transcription	0.353378	2.63158	2	76	273	13861	0.443223	GO:0016481
cell development	0.352733	9.21053	7	76	1149	13861	0.443882	GO:0048468
calcium ion transport	0.341875	1.31579	1	76	110	13861	0.455119	GO:0006816
Rho protein signal transduction	0.336181	1.31579	1	76	112	13861	0.461126	GO:0007266
cell death	0.335732	6.57895	5	76	812	13861	0.461602	GO:0008219
death	0.335732	6.57895	5	76	812	13861	0.461602	GO:0016265
aromatic compound metabolic process	0.333384	1.31579	1	76	113	13861	0.464104	GO:0006725
positive regulation of transcription	0.332239	2.63158	2	76	285	13861	0.46533	GO:0045941
cellular calcium ion homeostasis	0.330621	1.31579	1	76	114	13861	0.467067	GO:0006874
calcium ion homeostasis	0.330621	1.31579	1	76	114	13861	0.467067	GO:0055074
axonogenesis	0.325191	1.31579	1	76	116	13861	0.472943	GO:0007409
phosphoinositide-mediated signaling	0.319886	1.31579	1	76	118	13861	0.478756	GO:0048015
cellular homeostasis	0.315726	2.63158	2	76	295	13861	0.483363	GO:0019725
positive regulation of nucleobase, nucleoside, nucleotide and nucleic acid metabolic process	0.314127	2.63158	2	76	296	13861	0.485146	GO:0045935
cellular metal ion homeostasis	0.312153	1.31579	1	76	121	13861	0.487356	GO:0006875
metal ion homeostasis	0.312153	1.31579	1	76	121	13861	0.487356	GO:0055065
neuron morphogenesis during differentiation	0.309634	1.31579	1	76	122	13861	0.490192	GO:0048667
neurite morphogenesis	0.309634	1.31579	1	76	122	13861	0.490192	GO:0048812
vesicle-mediated transport	0.306167	3.94737	3	76	481	13861	0.494121	GO:0016192
mitotic cell cycle	0.304722	2.63158	2	76	302	13861	0.495767	GO:0000278
negative regulation of nucleobase, nucleoside, nucleotide and nucleic acid metabolic process	0.301658	2.63158	2	76	304	13861	0.499277	GO:0045934
cellular morphogenesis during differentiation	0.295092	1.31579	1	76	128	13861	0.506883	GO:0000904
cellular metabolic process	0.291043	55.2632	42	76	7589	13861	0.511632	GO:0044237
response to DNA damage stimulus	0.288292	2.63158	2	76	313	13861	0.514882	GO:0006974
protein amino acid dephosphorylation	0.288171	1.31579	1	76	131	13861	0.515026	GO:0006470
cation transport	0.287193	3.94737	3	76	497	13861	0.516186	GO:0006812
sensory perception of mechanical stimulus	0.28368	1.31579	1	76	133	13861	0.52038	GO:0050954
sensory perception of sound	0.28368	1.31579	1	76	133	13861	0.52038	GO:0007605
system development	0.281417	11.8421	9	76	1603	13861	0.523098	GO:0048731
anatomical structure development	0.281302	14.4737	11	76	1969	13861	0.523237	GO:0048856
developmental process	0.276073	22.3684	17	76	3075	13861	0.529574	GO:0032502
neurite development	0.274976	1.31579	1	76	137	13861	0.530914	GO:0031175
regulation of apoptosis	0.273756	3.94737	3	76	509	13861	0.532407	GO:0042981
gene expression	0.271854	25	19	76	3449	13861	0.534744	GO:0010467
secretion	0.268794	2.63158	2	76	327	13861	0.538526	GO:0046903
regulation of programmed cell death	0.26728	3.94737	3	76	515	13861	0.540406	GO:0043067
epidermis development	0.266626	1.31579	1	76	141	13861	0.54122	GO:0008544
chromatin assembly	0.266626	1.31579	1	76	141	13861	0.54122	GO:0031497
cell cycle phase	0.254495	2.63158	2	76	338	13861	0.556551	GO:0022403
cellular di-, tri-valent inorganic cation homeostasis	0.250909	1.31579	1	76	149	13861	0.561166	GO:0030005
phospholipid metabolic process	0.24903	1.31579	1	76	150	13861	0.563598	GO:0006644
di-, tri-valent inorganic cation homeostasis	0.24903	1.31579	1	76	150	13861	0.563598	GO:0055066
dephosphorylation	0.24717	1.31579	1	76	151	13861	0.566017	GO:0016311
ectoderm development	0.245328	1.31579	1	76	152	13861	0.568423	GO:0007398
cell cycle	0.241945	5.26316	4	76	730	13861	0.572869	GO:0007049
generation of precursor metabolites and energy	0.240959	3.94737	3	76	541	13861	0.574171	GO:0006091
lipid metabolic process	0.24028	5.26316	4	76	732	13861	0.57507	GO:0006629
MAPKKK cascade	0.239908	1.31579	1	76	155	13861	0.575561	GO:0000165
neuron development	0.238136	1.31579	1	76	156	13861	0.577915	GO:0048666
establishment and/or maintenance of chromatin architecture	0.235161	2.63158	2	76	354	13861	0.581888	GO:0006325
macromolecule metabolic process	0.233572	47.3684	36	76	6644	13861	0.584021	GO:0043170
regulation of signal transduction	0.233397	3.94737	3	76	549	13861	0.584256	GO:0009966
cell cycle process	0.231716	2.63158	2	76	357	13861	0.586521	GO:0022402
inorganic anion transport	0.231213	1.31579	1	76	160	13861	0.587201	GO:0015698
negative regulation of cellular metabolic process	0.22945	2.63158	2	76	359	13861	0.589589	GO:0031324
blood circulation	0.227849	1.31579	1	76	162	13861	0.591768	GO:0008015
circulatory system process	0.227849	1.31579	1	76	162	13861	0.591768	GO:0003013
potassium ion transport	0.227849	1.31579	1	76	162	13861	0.591768	GO:0006813
DNA packaging	0.227208	2.63158	2	76	361	13861	0.592641	GO:0006323
hemopoiesis	0.22619	1.31579	1	76	163	13861	0.594033	GO:0030097
positive regulation of cellular metabolic process	0.226096	2.63158	2	76	362	13861	0.59416	GO:0031325
anti-apoptosis	0.222918	1.31579	1	76	165	13861	0.598525	GO:0006916
response to abiotic stimulus	0.221304	1.31579	1	76	166	13861	0.600753	GO:0009628
fatty acid metabolic process	0.221304	1.31579	1	76	166	13861	0.600753	GO:0006631
cell differentiation	0.22057	11.8421	9	76	1706	13861	0.60177	GO:0030154
cellular developmental process	0.22057	11.8421	9	76	1706	13861	0.60177	GO:0048869
cellular cation homeostasis	0.216551	1.31579	1	76	169	13861	0.607364	GO:0030003
ion transport	0.213587	5.26316	4	76	766	13861	0.611523	GO:0006811
hemopoietic or lymphoid organ development	0.207425	1.31579	1	76	175	13861	0.620262	GO:0048534
positive regulation of metabolic process	0.197209	2.63158	2	76	390	13861	0.635025	GO:0009893
cation homeostasis	0.193253	1.31579	1	76	185	13861	0.640837	GO:0055080
endocytosis	0.191902	1.31579	1	76	186	13861	0.642833	GO:0006897
chromatin assembly or disassembly	0.191902	1.31579	1	76	186	13861	0.642833	GO:0006333
membrane invagination	0.191902	1.31579	1	76	186	13861	0.642833	GO:0010324
immune system development	0.189235	1.31579	1	76	188	13861	0.646792	GO:0002520
anion transport	0.187919	1.31579	1	76	189	13861	0.648755	GO:0006820
cellular lipid metabolic process	0.187434	3.94737	3	76	604	13861	0.64948	GO:0044255
negative regulation of transcription, DNA-dependent	0.18532	1.31579	1	76	191	13861	0.652649	GO:0045892
DNA metabolic process	0.181923	5.26316	4	76	812	13861	0.657775	GO:0006259
chromatin modification	0.179011	1.31579	1	76	196	13861	0.6622	GO:0016568
cell projection morphogenesis	0.17656	1.31579	1	76	198	13861	0.665947	GO:0048858
cell part morphogenesis	0.17656	1.31579	1	76	198	13861	0.665947	GO:0032990
microtubule-based process	0.17656	1.31579	1	76	198	13861	0.665947	GO:0007017
cell projection organization and biogenesis	0.17656	1.31579	1	76	198	13861	0.665947	GO:0030030
multicellular organismal development	0.176336	14.4737	11	76	2180	13861	0.666292	GO:0007275
macromolecule biosynthetic process	0.174423	5.26316	4	76	824	13861	0.669233	GO:0009059
membrane lipid metabolic process	0.171779	1.31579	1	76	202	13861	0.673319	GO:0006643
cell-cell signaling	0.167592	3.94737	3	76	632	13861	0.679842	GO:0007267
DNA replication	0.167153	1.31579	1	76	206	13861	0.68053	GO:0006260
regulation of transcription from RNA polymerase II promoter	0.166485	2.63158	2	76	425	13861	0.681577	GO:0006357
skeletal development	0.162675	1.31579	1	76	210	13861	0.687584	GO:0001501
response to other organism	0.160489	1.31579	1	76	212	13861	0.691053	GO:0051707
neuron differentiation	0.159409	1.31579	1	76	213	13861	0.692773	GO:0030182
sensory perception of light stimulus	0.156221	1.31579	1	76	216	13861	0.697877	GO:0050953
visual perception	0.156221	1.31579	1	76	216	13861	0.697877	GO:0007601
mitosis	0.150067	1.31579	1	76	222	13861	0.707836	GO:0007067
negative regulation of cellular process	0.148088	6.57895	5	76	1074	13861	0.711069	GO:0048523
M phase of mitotic cell cycle	0.14808	1.31579	1	76	224	13861	0.711083	GO:0000087
regulation of metabolic process	0.146249	18.4211	14	76	2836	13861	0.714087	GO:0019222
regulation of anatomical structure morphogenesis	0.146123	1.31579	1	76	226	13861	0.714295	GO:0022603
regulation of cell morphogenesis	0.146123	1.31579	1	76	226	13861	0.714295	GO:0022604
neurological system process	0.142444	6.57895	5	76	1086	13861	0.720371	GO:0050877
central nervous system development	0.13768	1.31579	1	76	235	13861	0.728316	GO:0007417
cell division	0.136778	1.31579	1	76	236	13861	0.729831	GO:0051301
carbohydrate metabolic process	0.13285	2.63158	2	76	472	13861	0.736461	GO:0005975
positive regulation of apoptosis	0.132366	1.31579	1	76	241	13861	0.737283	GO:0043065
regulation of cell proliferation	0.131585	2.63158	2	76	474	13861	0.73861	GO:0042127
positive regulation of programmed cell death	0.130647	1.31579	1	76	243	13861	0.740207	GO:0043068
negative regulation of biological process	0.128334	6.57895	5	76	1118	13861	0.74416	GO:0048519
generation of neurons	0.128116	1.31579	1	76	246	13861	0.744533	GO:0048699
carboxylic acid metabolic process	0.124839	2.63158	2	76	485	13861	0.750172	GO:0019752
organic acid metabolic process	0.123061	2.63158	2	76	488	13861	0.753249	GO:0006082
second-messenger-mediated signaling	0.120854	1.31579	1	76	255	13861	0.757088	GO:0019932
system process	0.116802	7.89474	6	76	1353	13861	0.764185	GO:0003008
membrane organization and biogenesis	0.110464	1.31579	1	76	269	13861	0.775418	GO:0016044
biosynthetic process	0.106776	7.89474	6	76	1382	13861	0.782031	GO:0009058
regulation of multicellular organismal process	0.105649	1.31579	1	76	276	13861	0.784064	GO:0051239
M phase	0.104316	1.31579	1	76	278	13861	0.786473	GO:0000279
regulation of gene expression	0.102899	15.7895	12	76	2601	13861	0.789043	GO:0010468
synaptic transmission	0.0997972	1.31579	1	76	285	13861	0.794699	GO:0007268
reproductive process	0.0979274	1.31579	1	76	288	13861	0.798128	GO:0022414
response to stimulus	0.0974912	15.7895	12	76	2623	13861	0.79893	GO:0050896
inflammatory response	0.0954943	1.31579	1	76	292	13861	0.802612	GO:0006954
RNA metabolic process	0.0890506	17.1053	13	76	2857	13861	0.814609	GO:0016070
monovalent inorganic cation transport	0.0853374	1.31579	1	76	310	13861	0.821604	GO:0015672
tissue development	0.0848089	1.31579	1	76	311	13861	0.822605	GO:0009888
cellular biosynthetic process	0.0812352	5.26316	4	76	1036	13861	0.829401	GO:0044249
regulation of cellular metabolic process	0.080808	15.7895	12	76	2698	13861	0.830218	GO:0031323
biopolymer metabolic process	0.0805189	31.5789	24	76	5016	13861	0.830771	GO:0043283
cellular carbohydrate metabolic process	0.0787364	1.31579	1	76	323	13861	0.834187	GO:0044262
multi-organism process	0.0768182	1.31579	1	76	327	13861	0.83788	GO:0051704
defense response	0.0741825	2.63158	2	76	594	13861	0.84298	GO:0006952
response to external stimulus	0.0642637	2.63158	2	76	624	13861	0.862455	GO:0009605
transcription from RNA polymerase II promoter	0.0639566	2.63158	2	76	625	13861	0.863065	GO:0006366
nucleic acid metabolic process	0.0638953	22.3684	17	76	3779	13861	0.863187	GO:0006139
protein kinase cascade	0.0552902	1.31579	1	76	381	13861	0.88046	GO:0007243
localization of cell	0.0539735	1.31579	1	76	385	13861	0.883134	GO:0051674
cell motility	0.0539735	1.31579	1	76	385	13861	0.883134	GO:0006928
organ development	0.0536798	5.26316	4	76	1146	13861	0.883731	GO:0048513
electron transport	0.0514379	1.31579	1	76	393	13861	0.888305	GO:0006118
response to wounding	0.0467338	1.31579	1	76	409	13861	0.897979	GO:0009611
transcription	0.0423445	13.1579	10	76	2526	13861	0.907101	GO:0006350
biological adhesion	0.0416807	2.63158	2	76	714	13861	0.908488	GO:0022610
cell adhesion	0.0416807	2.63158	2	76	714	13861	0.908488	GO:0007155
anatomical structure morphogenesis	0.0348106	3.94737	3	76	1012	13861	0.922974	GO:0009653
cell proliferation	0.0345003	2.63158	2	76	753	13861	0.923633	GO:0008283
sensory perception	0.0312997	2.63158	2	76	773	13861	0.930466	GO:0007600
regulation of catalytic activity	0.0302989	1.31579	1	76	482	13861	0.932612	GO:0050790
regulation of transcription	0.0295726	11.8421	9	76	2431	13861	0.934173	GO:0045449
G-protein coupled receptor protein signaling pathway	0.0295256	3.94737	3	76	1050	13861	0.934274	GO:0007186
reproduction	0.0245121	1.31579	1	76	518	13861	0.945122	GO:0000003
regulation of nucleobase, nucleoside, nucleotide and nucleic acid metabolic process	0.0242331	11.8421	9	76	2493	13861	0.945729	GO:0019219
regulation of transcription, DNA-dependent	0.0240578	10.5263	8	76	2276	13861	0.946111	GO:0006355
regulation of a molecular function	0.0203153	1.31579	1	76	550	13861	0.954299	GO:0065009
transcription, DNA-dependent	0.0198298	10.5263	8	76	2333	13861	0.955367	GO:0006351
RNA biosynthetic process	0.0196269	10.5263	8	76	2336	13861	0.955813	GO:0032774
cell surface receptor linked signal transduction	0.015622	6.57895	5	76	1702	13861	0.964668	GO:0007166
multicellular organismal process	0.0148223	17.1053	13	76	3501	13861	0.966446	GO:0032501
proteolysis	0.00608809	1.31579	1	76	756	13861	0.986079	GO:0006508
immune system process	0.00425726	1.31579	1	76	817	13861	0.990245	GO:0002376
