# Supplementary material for: Evidence for Gender-Specific Transcriptional Profiles of Nigral Dopamine Neurons in Parkinson Disease
Source: PLoS One. 2010 Jan 25;5(1):e8856. doi: 10.1371/journal.pone.0008856 (PMC2810324; doi:10.1371/journal.pone.0008856)
Supplement: Table S5 — (0.54 MB XLS) [file pone.0008856.s005.xls]

## Sheet: PCD fPD-05
BaseGenBank	Gene.Symbol	Gene.Title	allN_allPD	allN_allPD_p0_05	fN_fPD	fN_fPD_p0_05	fN_mN	fN_mN_p0_05	mN_mPD	mN_mPD_p0_05	mPD_fPD	mPD_fPD_p0_05
NM_005004	NDUFB8	NADH dehydrogenase (ubiquinone) 1 beta subcomplex, 8, 19kDa	-7.14286	-2.67264	0	-10.9643	0	0	-5.55556	-2.99516	0	0
NM_014905	GLS	glutaminase	-6.66667	-6.29606	0	-8.82495	0	0	0	-4.91022	0	0
NM_015133	MAPK8IP3	mitogen-activated protein kinase 8 interacting protein 3	0	-2.03266	0	-4.27691	0	0	0	0	0	0
NM_201559	FOXO3	forkhead box O3	0	0	-3.44828	-3.41907	2.93	2.93247	0	0	0	0
NM_006004	UQCRH	ubiquinol-cytochrome c reductase hinge protein	-2.94118	-2.88188	-3.44828	-3.3658	0	0	-2.63158	-2.61886	0	0
XM_930809	MRPL20	mitochondrial ribosomal protein L20	0	0	-3.44828	-3.33348	0	0	0	0	0	0
NM_004152	OAZ1	ornithine decarboxylase antizyme 1	0	-2.16069	0	-3.33009	0	0	0	0	0	0
NM_005688	ABCC5	ATP-binding cassette, sub-family C (CFTR/MRP), member 5	-2.08333	-2.08169	0	-3.10434	0	0	0	0	0	0
NM_004541	NDUFA1	NADH dehydrogenase (ubiquinone) 1 alpha subcomplex, 1, 7.5kDa	-2	-1.97895	0	-3.01353	0	0	0	0	0	0
NM_006839	IMMT	inner membrane protein, mitochondrial (mitofilin)	-2.08333	-2.06615	-2.94118	-2.90416	0	0	0	0	0	0
NM_002491	NDUFB3	NADH dehydrogenase (ubiquinone) 1 beta subcomplex, 3, 12kDa	-2.5	-2.47921	0	-2.80015	0	0	0	-2.35391	0	0
NM_002744	PRKCZ	protein kinase C, zeta	0	-1.64987	-2.77778	-2.73714	0	0	0	0	0	0
NM_001685	ATP5J	ATP synthase, H+ transporting, mitochondrial F0 complex, subunit F6	-2.43902	-2.41639	0	-2.68984	0	0	-2.32558	-2.28009	0	0
NM_181678	PPP2R2B	protein phosphatase 2 (formerly 2A), regulatory subunit B, beta isoform	0	-1.79308	0	-2.68459	0	0	0	0	0	0
NM_002715	PPP2CA	protein phosphatase 2 (formerly 2A), catalytic subunit, alpha isoform	-1.69492	-1.68158	-2.63158	-2.5801	0	0	0	0	0	0
NM_002748	MAPK6	mitogen-activated protein kinase 6	0	-1.65578	-2.5641	-2.55594	2.38	2.38151	0	0	0	0
NM_030971	SFXN3	sideroflexin 3	-1.6129	-1.61135	-2.5641	-2.52589	0	0	0	0	0	0
NM_002494	NDUFC1	NADH dehydrogenase (ubiquinone) 1, subcomplex unknown, 1, 6kDa	-1.72414	-1.72016	-2.5641	-2.5232	1.88	1.88691	0	0	0	0
NM_006936	SUMO3	SMT3 suppressor of mif two 3 homolog 3 (S. cerevisiae)	-1.16959	-1.1655	0	-2.48589	0	0	-2.94118	-1.24392	0	0
NM_178191	ATPIF1	ATPase inhibitory factor 1	-2.17391	-2.15294	0	-2.42213	0	0	0	-2.07901	0	0
NM_003217	TEGT	testis enhanced gene transcript (BAX inhibitor 1)	-2.12766	-2.09517	0	-2.40946	0	0	-1.92308	-1.89793	0	0
NM_012458	TIMM13	translocase of inner mitochondrial membrane 13 homolog (yeast)	-2.04082	-2.01166	-2.38095	-2.33737	0	0	0	0	0	0
NM_001697	ATP5O	ATP synthase, H+ transporting, mitochondrial F1 complex, O subunit (oligomycin sensitivity conferring protein)	0	-1.64062	-2.32558	-2.29055	0	0	0	0	0	0
NM_004546	NDUFB2	NADH dehydrogenase (ubiquinone) 1 beta subcomplex, 2, 8kDa	-3.38983	-3.35101	-2.22222	-2.1794	0	0	-3.7037	-3.68945	0	0
NM_021821	MRPS35	mitochondrial ribosomal protein S35	0	0	-2.17391	-2.15662	0	0	0	0	0	0
NM_021821	MRPS35	mitochondrial ribosomal protein S35	0	0	-2.17391	-2.15662	0	0	0	0	0	0
NM_001689	ATP5G3	ATP synthase, H+ transporting, mitochondrial F0 complex, subunit C3 (subunit 9)	-2.24719	-2.21154	-2.17391	-2.15166	0	0	-2.94118	-2.87596	0	0
NM_178588	PPP2R5C	protein phosphatase 2, regulatory subunit B', gamma isoform	0	-1.57031	0	-2.13911	0	0	0	0	0	0
NM_182810	ATF4	activating transcription factor 4 (tax-responsive enhancer element B67)	-2	-1.97148	0	-2.13302	0	0	-1.85185	-1.82611	0	0
NM_033450	ABCC10	ATP-binding cassette, sub-family C (CFTR/MRP), member 10	0	0	-2.12766	-2.09843	1.96	1.96708	0	0	0	0
NM_004553	NDUFS6	NADH dehydrogenase (ubiquinone) Fe-S protein 6, 13kDa (NADH-coenzyme Q reductase)	-2.77778	-2.70558	0	-2.08789	0	0	0	-2.98893	0	0
NM_002490	NDUFA6	NADH dehydrogenase (ubiquinone) 1 alpha subcomplex, 6, 14kDa	-1.8018	-1.79815	-1.5625	-2.07799	0	0	0	-2.19939	0	0
NM_004373	COX6A1	cytochrome c oxidase subunit VIa polypeptide 1	0	-1.61248	0	-2.05094	0	0	0	0	0	0
NM_003001	SDHC	succinate dehydrogenase complex, subunit C, integral membrane protein, 15kDa	-1.92308	-1.91564	0	-2.05078	0	0	-1.85185	-1.84283	0	0
NM_004074	COX8A	cytochrome c oxidase subunit 8A (ubiquitous)	-1.72414	-1.69623	0	-2.00045	0	0	0	-1.49258	0	0
NM_020126	SPHK2	sphingosine kinase 2	-1.72414	-1.70624	0	-1.99769	0	0	0	0	0	0
NM_001866	COX7B	cytochrome c oxidase subunit VIIb	0	-1.73915	0	-1.9144	0	0	0	0	0	0
NM_174958	ATP2A3	ATPase, Ca++ transporting, ubiquitous	-1.06952	-1.06339	0	-1.9082	0	0	0	1.25114	0	0
NM_006244	PPP2R5B	protein phosphatase 2, regulatory subunit B', beta isoform	0	-1.36642	0	-1.90696	0	0	0	0	0	0
NM_004718	COX7A2L	cytochrome c oxidase subunit VIIa polypeptide 2 like	-2.08333	-2.06908	0	-1.90628	0	0	-2.17391	-2.1448	0	0
NM_007313	ABL1	v-abl Abelson murine leukemia viral oncogene homolog 1	0	-1.44119	-1.92308	-1.89047	0	0	0	0	0	0
NM_006356	ATP5H	ATP synthase, H+ transporting, mitochondrial F0 complex, subunit d	-1.6129	-1.59695	0	-1.85411	0	0	-1.44928	-1.43904	0	0
NM_024026	MRP63	mitochondrial ribosomal protein 63	0	-1.29297	0	-1.78378	0	0	0	0	0	0
NM_016147	PPME1	protein phosphatase methylesterase 1	0	0	0	-1.777	0	0	0	0	0	0
NM_021959	PPP1R11	protein phosphatase 1, regulatory (inhibitor) subunit 11	0	-1.47768	0	-1.72847	0	0	0	0	0	0
NM_001863	COX6B1	cytochrome c oxidase subunit Vib polypeptide 1 (ubiquitous)	-1.69492	-1.6685	0	-1.68569	0	0	0	0	0	0
NM_014739	BCLAF1	BCL2-associated transcription factor 1	-1.31579	-1.30086	0	-1.68285	0	0	0	0	0	0
NM_015917	GSTK1	glutathione S-transferase kappa 1	-1.49254	-1.49126	0	-1.64798	0	0	0	0	0	0
NM_012306	FAIM2	Fas apoptotic inhibitory molecule 2	0	-1.61454	0	-1.64624	0	0	0	1.21139	0	0
NM_022089	ATP13A2	ATPase type 13A2	0	-1.33517	0	-1.64298	0	0	0	0	0	0
NM_019056	NDUFB11	NADH dehydrogenase (ubiquinone) 1 beta subcomplex, 11, 17.3kDa	-1.42857	-1.42563	-1.63934	-1.63653	0	0	0	0	0	0
NM_014765	TOMM20	translocase of outer mitochondrial membrane 20 homolog (yeast)	0	-1.29836	0	-1.62671	0	0	0	0	0	0
NM_133259	LRPPRC	leucine-rich PPR-motif containing	-1.50376	-1.49808	0	-1.60652	0	0	0	-1.70852	0	0
NM_000143	FH	fumarate hydratase	-1.43885	-1.42292	0	-1.60152	0	0	0	0	0	0
NM_000853	GSTT1	glutathione S-transferase theta 1	0	0	-1.6129	-1.59858	1.61	1.61718	0	0	0	0
NM_000853	GSTT1	glutathione S-transferase theta 1	0	0	-1.6129	-1.59858	1.61	1.61718	0	0	0	0
NM_004326	BCL9	B-cell CLL/lymphoma 9	0	0	0	-1.59832	0	0	0	0	0	0
NM_003299	HSP90B1	heat shock protein 90kDa beta (Grp94), member 1	0	0	0	-1.5938	0	0	0	0	0	0
NM_015340	LARS2	leucyl-tRNA synthetase 2, mitochondrial	0	0	0	-1.58782	0	1.98887	0	0	0	0
NM_033015	FASTK	Fas-activated serine/threonine kinase	0	0	-1.88679	-1.57494	0	0	0	0	0	0
NM_004927	MRPL49	mitochondrial ribosomal protein L49	0	0	-1.5873	-1.56375	0	0	0	0	0	0
NM_003776	MRPL40	mitochondrial ribosomal protein L40	0	-1.20412	0	-1.54786	0	0	0	0	0	0
NM_014634	PPM1F	protein phosphatase 1F (PP2C domain containing)	-1.38889	-1.37828	0	-1.51351	0	0	0	0	0	0
NM_002157	HSPE1	heat shock 10kDa protein 1 (chaperonin 10)	-1.42857	-1.41599	0	-1.48641	0	0	-1.38889	-1.37096	0	0
NM_006351	TIMM44	translocase of inner mitochondrial membrane 44 homolog (yeast)	0	0	-1.49254	-1.48581	0	0	1.26	1.26822	0	0
NM_002539	ODC1	ornithine decarboxylase 1	-1.5873	-1.57818	0	-1.47782	0	0	-1.63934	-1.62398	0	0
NM_004550	NDUFS2	NADH dehydrogenase (ubiquinone) Fe-S protein 2, 49kDa (NADH-coenzyme Q reductase)	0	-1.23254	0	-1.47108	0	0	0	0	0	0
NM_001089	ABCA3	ATP-binding cassette, sub-family A (ABC1), member 3	0	0	-1.47059	-1.46665	0	0	0	0	0	0
NM_131917	FAF1	Fas (TNFRSF6) associated factor 1	0	0	0	-1.45316	0	0	0	0	0	0
NM_024407	NDUFS7	NADH dehydrogenase (ubiquinone) Fe-S protein 7, 20kDa (NADH-coenzyme Q reductase)	0	0	0	-1.44005	0	0	0	0	0	0
NM_212472	PRKAR1A	protein kinase, cAMP-dependent, regulatory, type I, alpha (tissue specific extinguisher 1)	0	-1.50638	-1.42857	-1.42535	0	0	0	0	0	0
NM_212472	PRKAR1A	protein kinase, cAMP-dependent, regulatory, type I, alpha (tissue specific extinguisher 1)	0	-1.50638	-1.42857	-1.42535	0	0	0	0	0	0
NM_015141	GPD1L	glycerol-3-phosphate dehydrogenase 1-like	0	0	0	-1.40434	0	0	0	0	0	0
NM_014330	PPP1R15A	protein phosphatase 1, regulatory (inhibitor) subunit 15A	-1.31579	-1.31224	-1.40845	-1.40153	0	0	0	0	0	0
NM_004551	NDUFS3	NADH dehydrogenase (ubiquinone) Fe-S protein 3, 30kDa (NADH-coenzyme Q reductase)	-1.38889	-1.37624	0	-1.39807	0	0	0	-1.36468	0	0
NM_004375	COX11	COX11 homolog, cytochrome c oxidase assembly protein (yeast)	0	-1.20888	0	-1.3958	0	0	0	0	0	0
NM_002712	PPP1R7	protein phosphatase 1, regulatory (inhibitor) subunit 7	-1.42857	-1.42357	0	-1.39548	0	0	0	0	0	0
NM_002488	NDUFA2	NADH dehydrogenase (ubiquinone) 1 alpha subcomplex, 2, 8kDa	0	0	0	-1.39193	0	0	0	0	0	0
NM_138558	PPP1R8	protein phosphatase 1, regulatory (inhibitor) subunit 8	-1.40845	-1.39743	0	-1.39161	0	0	0	0	0	0
NM_004134	HSPA9	heat shock 70kDa protein 9 (mortalin)	0	-1.31709	0	-1.38776	0	0	0	0	0	0
NM_017691	LRRC49	leucine rich repeat containing 49	0	0	-1.38889	-1.37381	0	0	0	0	0	0
NM_033308	ABCA7	ATP-binding cassette, sub-family A (ABC1), member 7	0	0	0	-1.34118	0	0	0	0	0	0
NM_002720	PPP4C	protein phosphatase 4 (formerly X), catalytic subunit	0	0	-1.35135	-1.33887	0	0	0	0	0	0
NM_014452	TNFRSF21	tumor necrosis factor receptor superfamily, member 21	0	-1.82606	-3.84615	-1.33598	0	0	0	0	0	0
NM_014665	LRRC14	leucine rich repeat containing 14	0	0	0	-1.33383	0	0	0	0	0	0
NM_014175	MRPL15	mitochondrial ribosomal protein L15	-1.36986	-1.36443	0	-1.32123	0	0	-1.38889	-1.38693	0	0
NM_006476	ATP5L	ATP synthase, H+ transporting, mitochondrial F0 complex, subunit G	-1.47059	-1.45828	0	-1.31949	0	0	-1.47059	-1.48775	0	0
NM_212533	ABCA2	ATP-binding cassette, sub-family A (ABC1), member 2	0	0	0	-1.3189	0	0	0	0	0	0
NM_013232	PDCD6	programmed cell death 6	-1.21951	-1.20692	-1.31579	-1.30468	0	0	0	0	0	0
NM_015568	PPP1R16B	protein phosphatase 1, regulatory (inhibitor) subunit 16B	0	0	-1.36986	-1.30068	0	0	0	0	0	0
NM_006809	TOMM34	translocase of outer mitochondrial membrane 34	0	0	-1.23457	-1.23332	0	0	0	0	0	0
NM_001867	COX7C	cytochrome c oxidase subunit VIIc	-2.89855	-2.87334	-2.5641	-1.22383	0	0	-3.63636	-3.57726	0	0
XM_001127310	ATP5I /// MFSD7	major facilitator superfamily domain containing 7	0	-1.48116	0	-1.1413	0	0	0	0	0	0
NM_014550	CARD10	caspase recruitment domain family, member 10	0	0	0	0	0	0	0	1.59086	0	0
NM_033295	CASP1	caspase 1, apoptosis-related cysteine peptidase (interleukin 1, beta, convertase)	0	1.24296	0	0	0	0	0	1.28645	0	0
NM_032992	CASP6	caspase 6, apoptosis-related cysteine peptidase	0	1.27436	0	0	0	0	0	0	0	0
NM_032996	CASP9	caspase 9, apoptosis-related cysteine peptidase	0	-1.21828	0	0	0	0	0	0	0	0
NM_006290	TNFAIP3	tumor necrosis factor, alpha-induced protein 3	0	1.2687	0	0	0	0	0	0	0	0
NM_012452	TNFRSF13B	tumor necrosis factor receptor superfamily, member 13B	1.22	1.22888	0	0	0	0	0	0	0	0
NM_003810	TNFSF10	tumor necrosis factor (ligand) superfamily, member 10	0	0	0	0	0	0	1.27	1.27676	0	0
NM_172088	TNFSF12-TNFSF13 /// TNFSF13	tumor necrosis factor (ligand) superfamily, member 13	0	0	0	0	0	0	0	1.33816	0	0
NM_145803	TRAF6	TNF receptor-associated factor 6	1.23	1.23661	0	0	0	0	1.28	1.28717	0	0
NM_016292	TRAP1	TNF receptor-associated protein 1	-1.5873	-1.58259	0	0	0	0	0	-1.72728	0	0
NM_198594	C1QTNF1	C1q and tumor necrosis factor related protein 1	1.26	1.26998	0	0	0	0	0	0	0	0
NM_001880	ATF2	activating transcription factor 2	-1.66667	-1.65312	0	0	0	0	0	0	0	0
NM_004024	ATF3	activating transcription factor 3	0	1.24404	0	0	0	0	0	0	0	0
NM_012068	ATF5	activating transcription factor 5	1.27	1.27426	0	0	0	0	0	1.23758	0	0
NM_018179	ATF7IP	activating transcription factor 7 interacting protein	0	1.26059	0	0	0	0	0	0	0	0
NM_024997	ATF7IP2	activating transcription factor 7 interacting protein 2	1.25	1.25223	0	0	0	0	1.29	1.29994	0	0
NM_138578	BCL2L1	BCL2-like 1	-1.44928	-1.44204	0	0	0	0	0	-1.37583	0	0
NM_003921	BCL10	B-cell CLL/lymphoma 10	0	-1.32123	0	0	0	0	0	-1.47619	0	0
NM_138559	BCL11A	B-cell CLL/lymphoma 11A (zinc finger protein)	1.24	1.00086	0	0	0	0	0	1.23548	0	0
NM_000657	BCL2	B-cell CLL/lymphoma 2	1.22	1.33812	0	0	0	0	1.28	1.28037	0	0
NM_138578	BCL2L1	BCL2-like 1	-1.44928	-1.44204	0	0	0	0	0	-1.37583	0	0
XM_001131774	BCL7C	B-cell CLL/lymphoma 7C	0	0	0	0	0	0	1.23	1.2362	0	0
NM_005251	FOXC2	forkhead box C2 (MFH-1, mesenchyme forkhead 1)	1.24	1.24474	0	0	0	0	0	1.31025	0	0
NM_207305	FOXD4 /// FOXD4L1	forkhead box D4	1.35	1.35653	0	0	0	0	0	1.36653	0	0
NM_207305	FOXD4 /// FOXD4L1	forkhead box D4	1.35	1.35653	0	0	0	0	0	1.36653	0	0
NM_005249	FOXG1 /// FOXG1B	forkhead box G1	1.28	1.28467	0	0	0	0	0	1.2807	0	0
NM_005249	FOXG1 /// FOXG1B	forkhead box G1	1.28	1.28467	0	0	0	0	0	1.2807	0	0
NM_005249	FOXG1 /// FOXG1B	forkhead box G1	1.28	1.28467	0	0	0	0	0	1.2807	0	0
NM_005249	FOXG1 /// FOXG1B	forkhead box G1	1.28	1.28467	0	0	0	0	0	1.2807	0	0
NM_014947	FOXJ3	forkhead box J3	0	0	0	0	0	0	0	-1.58227	0	0
XM_001131060	FOXL2	forkhead box L2	0	0	0	0	0	0	1.22	1.22006	0	0
NM_014009	FOXP3	forkhead box P3	0	1.22914	0	0	0	0	0	0	0	0
NM_001512	GSTA4	glutathione S-transferase A4	-1.38889	-1.38322	0	0	0	0	-1.38889	-1.38888	0	0
NM_004832	GSTO1	glutathione S-transferase omega 1	0	-1.51897	0	0	0	0	0	0	0	0
NM_145871	GSTZ1	glutathione transferase zeta 1 (maleylacetoacetate isomerase)	0	1.2045	0	0	0	0	0	0	0	0
NM_017640	LRRC16	leucine rich repeat containing 16	0	1.40234	0	0	0	0	0	1.61982	0	0
NM_017640	LRRC16	leucine rich repeat containing 16	0	1.40234	0	0	0	0	0	1.61982	0	0
NM_052940	LRRC42	leucine rich repeat containing 42	0	0	0	0	0	0	0	1.24007	0	0
NM_020710	LRRC47	leucine rich repeat containing 47	0	-1.41543	0	0	0	0	0	0	0	0
NM_023942	LRRC61	leucine rich repeat containing 61	0	1.2285	0	0	0	0	0	0	0	0
NM_018103	LRRC8D	leucine rich repeat containing 8 family, member D	0	-1.51235	0	0	0	0	0	0	0	0
NM_024652	LRRK1	leucine-rich repeat kinase 1	0	0	0	0	0	0	0	1.22695	0	0
NM_201630	LRRN2	leucine rich repeat neuronal 2	1.29	1.29512	0	0	0	0	0	1.32183	0	0
NM_024993	LRRTM4	leucine rich repeat transmembrane neuronal 4	0	0	0	0	0	0	1.23	1.23867	0	0
NM_138957	MAPK1	mitogen-activated protein kinase 1	0	-1.27923	0	0	0	0	0	0	0	0
NM_002969	MAPK12	mitogen-activated protein kinase 12	0	1.23831	0	0	0	0	0	0	0	0
NM_139049	MAPK8	mitogen-activated protein kinase 8	1.335	1.34001	0	0	0	0	1.43	1.42154	0	0
NM_005456	MAPK8IP1	mitogen-activated protein kinase 8 interacting protein 1	0	0	0	0	0	0	0	1.23624	0	0
NM_139070	MAPK9	mitogen-activated protein kinase 9	0	-1.65661	0	0	0	0	0	0	0	0
NM_005018	PDCD1	programmed cell death 1	0	0	0	0	0	0	1.21	1.21788	0	0
NM_177952	PPM1A	protein phosphatase 1A (formerly 2C), magnesium-dependent, alpha isoform	0	0	0	0	0	0	0	-1.26924	0	0
NM_177969	PPM1B	protein phosphatase 1B (formerly 2C), magnesium-dependent, beta isoform	0	-1.28689	0	0	0	0	0	0	0	0
NM_206877	PPP1CB	protein phosphatase 1, catalytic subunit, beta isoform	-1.36986	-1.36924	0	0	0	0	0	-1.4322	0	0
NM_206877	PPP1CB	protein phosphatase 1, catalytic subunit, beta isoform	-1.36986	-1.36924	0	0	0	0	0	-1.4322	0	0
NM_006663	PPP1R13L	protein phosphatase 1, regulatory (inhibitor) subunit 13 like	1.29	1.29805	0	0	0	0	0	0	0	0
NM_006741	PPP1R1A	protein phosphatase 1, regulatory (inhibitor) subunit 1A	-1.23457	-1.22838	0	0	0	0	0	0	0	0
NM_002711	PPP1R3A	protein phosphatase 1, regulatory (inhibitor) subunit 3A (glycogen and sarcoplasmic reticulum binding subunit, skeletal muscle)	1.25	1.25793	0	0	0	0	1.24	1.24106	0	0
NM_004156	PPP2CB	protein phosphatase 2 (formerly 2A), catalytic subunit, beta isoform	-1.96078	-1.9324	0	0	0	0	-1.78571	-1.75562	0	0
NM_180977	PPP2R5D	protein phosphatase 2, regulatory subunit B', delta isoform	0	1.25597	0	0	0	0	0	1.29239	0	0
NM_006246	PPP2R5E	protein phosphatase 2, regulatory subunit B', epsilon isoform	0	0	0	0	1.4	1.40715	0	0	0	0
NM_000944	PPP3CA	protein phosphatase 3 (formerly 2B), catalytic subunit, alpha isoform	-2.5641	-2.53719	0	0	0	0	-3.0303	-2.9482	0	0
NM_021132	PPP3CB	protein phosphatase 3 (formerly 2B), catalytic subunit, beta isoform	-1.53846	-1.52627	0	0	0	0	0	-1.62404	0	0
NM_000945	PPP3R1	protein phosphatase 3 (formerly 2B), regulatory subunit B, alpha isoform	0	1.2555	0	0	0	0	0	0	0	0
NM_006247	PPP5C	protein phosphatase 5, catalytic subunit	1.3	1.3075	0	0	0	0	1.29	1.29859	0	0
NM_002740	PRKCI	protein kinase C, iota	0	1.25528	0	0	0	0	0	0	0	0
NM_000454	SOD1	superoxide dismutase 1, soluble (amyotrophic lateral sclerosis 1 (adult))	-3.44828	-3.38083	0	0	0	0	-3.44828	-3.43789	0	0
NM_007188	ABCB8	ATP-binding cassette, sub-family B (MDR/TAP), member 8	1.22	1.22694	0	0	0	0	0	1.23449	0	0
NM_000352	ABCC8	ATP-binding cassette, sub-family C (CFTR/MRP), member 8	1.23	1.23989	0	0	0	0	0	0	0	0
NM_018188	ATAD3A	ATPase family, AAA domain containing 3A	1.22	1.22959	0	0	0	0	1.29	1.29777	0	0
NM_024320	ATAD4	ATPase family, AAA domain containing 4	1.22	1.22471	0	0	0	0	0	1.27599	0	0
NM_001001586	ATP1A1	ATPase, Na+/K+ transporting, alpha 1 polypeptide	0	-1.44136	0	0	0	0	0	0	0	0
NM_000702	ATP1A2	ATPase, Na+/K+ transporting, alpha 2 (+) polypeptide	0	0	0	0	0	0	0	-1.74769	1.73	1.73845
NM_001677	ATP1B1	ATPase, Na+/K+ transporting, beta 1 polypeptide	-5.88235	-5.22534	0	0	0	0	-5.26316	-5.04531	0	0
NM_001677	ATP1B1	ATPase, Na+/K+ transporting, beta 1 polypeptide	-5.88235	-5.22534	0	0	0	0	-5.26316	-5.04531	0	0
NM_170665	ATP2A2	ATPase, Ca++ transporting, cardiac muscle, slow twitch 2	-1.8018	-1.7933	0	0	0	0	0	0	0	0
NM_001682	ATP2B1	ATPase, Ca++ transporting, plasma membrane 1	0	0	0	0	0	0	-1.23457	-1.2234	0	0
NM_001683	ATP2B2	ATPase, Ca++ transporting, plasma membrane 2	-1.5625	-1.54702	0	0	0	0	0	-1.4031	0	0
NM_001684	ATP2B4	ATPase, Ca++ transporting, plasma membrane 4	0	-1.51311	0	0	0	0	0	-1.82549	0	0
NM_014382	ATP2C1	ATPase, Ca++ transporting, type 2C, member 1	-1.2987	-1.28921	0	0	0	0	-1.20482	-1.20038	0	0
NM_004046	ATP5A1	ATP synthase, H+ transporting, mitochondrial F1 complex, alpha subunit 1, cardiac muscle	-2.43902	-2.39341	0	0	0	0	-2.77778	-2.73174	0	0
NM_005174	ATP5C1	ATP synthase, H+ transporting, mitochondrial F1 complex, gamma polypeptide 1	-1.49254	-1.48568	0	0	0	0	0	-1.83368	0	0
NM_006886	ATP5E	ATP synthase, H+ transporting, mitochondrial F1 complex, epsilon subunit	-1.49254	-1.48973	0	0	0	0	0	0	0	0
NM_001688	ATP5F1	ATP synthase, H+ transporting, mitochondrial F0 complex, subunit B1	-1.78571	-1.77783	0	0	0	0	-2.04082	-2.01766	0	0
NM_007100	ATP5I	ATP synthase, H+ transporting, mitochondrial F0 complex, subunit E	-2.63158	-2.6276	0	0	0	0	0	0	0	0
NM_004889	ATP5J2	ATP synthase, H+ transporting, mitochondrial F0 complex, subunit F2	0	-1.87648	0	0	0	0	0	0	0	0
NM_004889	ATP5J2	ATP synthase, H+ transporting, mitochondrial F0 complex, subunit F2	0	-1.87648	0	0	0	0	0	0	0	0
NM_005603	ATP8B1	ATPase, class I, type 8B, member 1	0	1.61859	0	0	0	0	0	0	0	0
NM_006045	ATP9A	ATPase, class II, type 9A	-2.17391	-2.14181	0	0	0	0	0	-2.02338	0	0
NM_005694	COX17	COX17 cytochrome c oxidase assembly homolog (S. cerevisiae)	-1.51515	-1.49907	0	0	0	0	-1.63934	-1.62682	0	0
NM_001861	COX4I1	cytochrome c oxidase subunit IV isoform 1	-2.15054	-2.13179	0	0	0	0	-2.63158	-2.33005	0	0
NM_004255	COX5A	cytochrome c oxidase subunit Va	-1.81818	-1.81561	0	0	0	0	0	-2.08799	0	0
NM_001862	COX5B	cytochrome c oxidase subunit Vb	-1.92308	-1.90049	0	0	0	0	-1.96078	-1.93765	0	0
NM_004374	COX6C	cytochrome c oxidase subunit VIc	-2.08333	-2.0551	0	0	0	0	0	-2.07522	0	0
NM_005348	HSP90AA1	heat shock protein 90kDa alpha (cytosolic), class A member 1	-2.7027	-2.70503	0	0	0	0	-3.33333	-3.46528	0	0
NM_005348	HSP90AA1	heat shock protein 90kDa alpha (cytosolic), class A member 1	-2.7027	-2.70503	0	0	0	0	-3.33333	-3.46528	0	0
NM_007355	HSP90AB1	heat shock protein 90kDa alpha (cytosolic), class B member 1	-1.44928	-1.44441	0	0	0	0	-1.31579	-1.31196	0	0
NM_007355	HSP90AB1	heat shock protein 90kDa alpha (cytosolic), class B member 1	-1.44928	-1.44441	0	0	0	0	-1.31579	-1.31196	0	0
XM_945467	HSPA12A	heat shock 70kDa protein 12A	1.23	1.23079	0	0	0	0	1.23	1.23891	0	0
NM_005346	HSPA1A /// HSPA1B	heat shock 70kDa protein 1B	-2.85714	-2.66513	0	0	0	0	0	-3.72535	0	0
NM_005346	HSPA1B	heat shock 70kDa protein 1B	-2.85714	-2.66513	0	0	0	0	0	-3.72535	0	0
NM_198431	HSPA4	heat shock 70kDa protein 4	0	0	0	0	0	0	0	-1.22125	0	0
NM_153201	HSPA8	heat shock 70kDa protein 8	-2.77778	-1.26815	0	0	0	0	-3.7037	-1.35018	0	0
NM_199440	HSPD1	heat shock 60kDa protein 1 (chaperonin)	-2.27273	-2.22628	0	0	0	0	-3.125	-3.10613	0	0
NM_199440	HSPD1	heat shock 60kDa protein 1 (chaperonin)	-2.27273	-2.22628	0	0	0	0	-3.125	-3.10613	0	0
NM_006644	HSPH1	heat shock 105kDa/110kDa protein 1	-1.5873	-1.5728	0	0	0	0	0	-1.47175	0	0
NM_014341	MTCH1	mitochondrial carrier homolog 1 (C. elegans)	-2.43902	-2.43697	0	0	0	0	0	-2.18983	0	0
NM_007208	MRPL3	mitochondrial ribosomal protein L3	-1.96078	-1.95732	0	0	0	0	-1.66667	-1.66618	0	0
NM_023937	MRPL34	mitochondrial ribosomal protein L34	-1.31579	-1.30037	0	0	0	0	0	0	0	0
NM_033363	MRPS12	mitochondrial ribosomal protein S12	0	0	0	0	0	0	1.22	1.22159	0	0
NM_004542	NDUFA3	NADH dehydrogenase (ubiquinone) 1 alpha subcomplex, 3, 9kDa	-2.63158	-2.59985	0	0	0	0	0	-2.58584	0	0
NM_002489	NDUFA4	NADH dehydrogenase (ubiquinone) 1 alpha subcomplex, 4, 9kDa	-1.66667	-1.65952	0	0	0	0	-1.69492	-1.68671	0	0
NM_020142	NDUFA4L2	NADH dehydrogenase (ubiquinone) 1 alpha subcomplex, 4-like 2	1.2	1.20438	0	0	0	0	0	0	0	0
NM_005000	NDUFA5	NADH dehydrogenase (ubiquinone) 1 alpha subcomplex, 5, 13kDa	-1.31579	-1.30118	0	0	0	0	0	-1.34458	0	0
NM_014222	NDUFA8	NADH dehydrogenase (ubiquinone) 1 alpha subcomplex, 8, 19kDa	0	-1.64689	0	0	0	0	0	-2.16717	0	0
NM_005003	NDUFAB1	NADH dehydrogenase (ubiquinone) 1, alpha/beta subcomplex, 1, 8kDa	-2.32558	-2.3196	0	0	0	0	-2.43902	-2.43408	0	0
NM_004545	NDUFB1	NADH dehydrogenase (ubiquinone) 1 beta subcomplex, 1, 7kDa	-2.63158	-2.60765	0	0	0	0	-3.22581	-3.14321	0	0
NM_002492	NDUFB5	NADH dehydrogenase (ubiquinone) 1 beta subcomplex, 5, 16kDa	-1.23457	-1.22346	0	0	0	0	0	0	0	0
NM_182739	NDUFB6	NADH dehydrogenase (ubiquinone) 1 beta subcomplex, 6, 17kDa	-1.53846	-1.53696	0	0	0	0	-1.63934	-1.63749	0	0
NM_004549	NDUFC2	NADH dehydrogenase (ubiquinone) 1, subcomplex unknown, 2, 14.5kDa	-2.08333	-2.07996	0	0	0	0	-2.7027	-2.646	0	0
NM_004552	NDUFS5	NADH dehydrogenase (ubiquinone) Fe-S protein 5, 15kDa (NADH-coenzyme Q reductase)	-2.77778	-2.77392	0	0	0	0	0	-2.48619	0	0
NM_007103	NDUFV1	NADH dehydrogenase (ubiquinone) flavoprotein 1, 51kDa	-1.5873	-1.56586	0	0	0	0	0	-1.50103	0	0
NM_000274	OAT	ornithine aminotransferase (gyrate atrophy)	-1.85185	-1.82861	0	0	0	0	-2	-1.98596	0	0
NM_006335	TIMM17A	translocase of inner mitochondrial membrane 17 homolog A (yeast)	-2.85714	-2.78379	0	0	0	0	0	0	0	0
NM_004085	TIMM8A	translocase of inner mitochondrial membrane 8 homolog A (yeast)	0	1.43173	0	0	0	0	0	0	0	0
NM_012459	TIMM8B	translocase of inner mitochondrial membrane 8 homolog B (yeast)	-1.72414	-1.71009	0	0	0	0	-2.27273	-2.25179	0	0
NM_014820	TOMM70A	translocase of outer mitochondrial membrane 70 homolog A (S. cerevisiae)	0	-1.80835	0	0	0	0	0	0	0	0
NM_006294	UQCRB	ubiquinol-cytochrome c reductase binding protein	-2.12766	-2.08526	0	0	0	0	-1.68067	-2.23475	0	0
NM_003366	UQCRC2	ubiquinol-cytochrome c reductase core protein II	-1.33333	-1.3282	0	0	0	0	0	0	0	0
NM_014402	UQCRQ	ubiquinol-cytochrome c reductase, complex III subunit VII, 9.5kDa	-1.69492	-1.67967	0	0	0	0	0	-1.67282	0	0
NM_203391	GK	glycerol kinase	1.28	1.285	0	1.0416	0	0	0	1.26241	0	0
NM_080284	ABCA6	ATP-binding cassette, sub-family A (ABC1), member 6	0	0	0	1.20476	0	0	0	0	0	0
NM_152854	CD40	CD40 molecule, TNF receptor superfamily member 5	1.25	1.25518	1.2	1.20649	0	0	0	1.23678	0	0
NM_004735	LRRFIP1	leucine rich repeat (in FLII) interacting protein 1	0	1.76509	0	1.20731	0	0	0	0	0	0
NM_032983	CASP2	caspase 2, apoptosis-related cysteine peptidase (neural precursor cell expressed, developmentally down-regulated 2)	0	0	0	1.21362	0	0	0	0	0	0
XM_938907	ATAD2B	ATPase family, AAA domain containing 2B	0	0	1.21	1.21404	0	0	0	0	0	0
NM_002751	MAPK11	mitogen-activated protein kinase 11	0	1.38778	0	1.21739	0	0	0	1.49907	0	0
NM_002480	PPP1R12A	protein phosphatase 1, regulatory (inhibitor) subunit 12A	0	0	0	1.21956	0	0	0	0	0	0
NM_006241	PPP1R2	protein phosphatase 1, regulatory (inhibitor) subunit 2	0	0	0	1.22159	0	0	0	0	0	0
NM_006241	PPP1R2	protein phosphatase 1, regulatory (inhibitor) subunit 2	0	0	0	1.22159	0	0	0	0	0	0
NM_170708	LMNA	lamin A/C	0	0	0	1.22423	0	0	0	0	0	0
NM_170708	LMNA	lamin A/C	0	0	0	1.22423	0	0	0	0	0	0
NM_002739	PRKCG	protein kinase C, gamma	0	0	0	1.22485	0	0	0	0	0	0
NM_006308	HSPB3	heat shock 27kDa protein 3	0	0	1.22	1.22487	0	0	0	0	0	0
NM_001303	COX10	COX10 homolog, cytochrome c oxidase assembly protein, heme A: farnesyltransferase (yeast)	0	0	1.23	1.23015	0	0	0	0	0	0
NM_145740	GSTA1	glutathione S-transferase A1	0	0	0	1.23061	0	0	0	0	0	0
X78711	GK3P	glycerol kinase 3 pseudogene	0	0	0	1.23401	0	0	0	0	0	0
NM_002721	PPP6C	protein phosphatase 6, catalytic subunit	0	-1.84032	1.23	1.23526	0	0	0	0	0	0
NM_006165	NFRKB	nuclear factor related to kappaB binding protein	1.31	1.31867	0	1.23728	0	0	1.29	1.29529	0	0
NM_144781	PDCD2	programmed cell death 2	1.27	1.27689	0	1.23803	0	0	1.29	1.29024	0	0
NM_006114	TOMM40	translocase of outer mitochondrial membrane 40 homolog (yeast)	0	0	0	1.23985	0	0	0	0	0	0
NM_006239	PPEF2	protein phosphatase, EF-hand calcium binding domain 2	0	0	1.24	1.2417	0	0	0	0	0	0
NM_139014	MAPK14	mitogen-activated protein kinase 14	0	0	0	1.24791	0	0	0	0	0	0
NM_139014	MAPK14	mitogen-activated protein kinase 14	0	0	0	1.24791	0	0	0	0	0	0
NM_002737	PRKCA	protein kinase C, alpha	-1.5625	-1.55545	0	1.25447	0	0	-1.5625	-1.54331	0	0
NM_002737	PRKCA	protein kinase C, alpha	-1.5625	-1.55545	0	1.25447	0	0	-1.5625	-1.54331	0	0
NM_000639	FASLG	Fas ligand (TNF superfamily, member 6)	1.27	1.27098	1.25	1.25562	0	0	0	0	0	0
NM_018850	ABCB4	ATP-binding cassette, sub-family B (MDR/TAP), member 4	0	0	0	1.25581	0	0	0	0	0	0
NM_001065	TNFRSF1A	tumor necrosis factor receptor superfamily, member 1A	0	0	1.25	1.25882	0	0	0	0	0	0
NM_153675	FOXA2	forkhead box A2	0	0	0	1.27313	0	0	0	0	0	0
NM_052813	CARD9	caspase recruitment domain family, member 9	0	0	0	1.28109	0	0	0	0	0	0
NM_014350	TNFAIP8	tumor necrosis factor, alpha-induced protein 8	0	0	0	1.28445	0	0	0	0	0	0
NM_001006607	LRRC37A2	leucine rich repeat containing 37, member A2	0	0	0	1.28559	0	0	0	0	0	0
NM_001006607	LRRC37A2	leucine rich repeat containing 37, member A2	0	0	0	1.28559	0	0	0	0	0	0
NM_007115	TNFAIP6	tumor necrosis factor, alpha-induced protein 6	0	0	0	1.29035	0	0	0	0	0	0
NM_004474	FOXD2	forkhead box D2	0	0	0	1.29958	0	0	0	0	0	0
NM_052819	CARD14	caspase recruitment domain family, member 14	1.35	1.35285	0	1.29978	0	0	1.4	1.40993	0	0
NM_052819	CARD14	caspase recruitment domain family, member 14	1.35	1.35285	0	1.29978	0	0	1.4	1.40993	0	0
NM_033012	TNFSF11	tumor necrosis factor (ligand) superfamily, member 11	0	0	1.3	1.3038	0	0	0	0	0	0
NM_017724	LRRFIP2	leucine rich repeat (in FLII) interacting protein 2	0	0	0	1.3062	0	0	0	0	0	0
NM_005658	TRAF1	TNF receptor-associated factor 1	0	0	0	1.30844	0	0	0	0	0	0
NM_018358	ABCF3	ATP-binding cassette, sub-family F (GCN20), member 3	1.2	1.20705	1.31	1.31123	0	0	0	0	0	0
NM_181435	C1QTNF3	C1q and tumor necrosis factor related protein 3	1.21	1.21236	1.31	1.31629	0	0	0	0	0	0
NM_152877	FAS	Fas (TNF receptor superfamily, member 6)	1.21	1.21199	0	1.32047	0	0	0	0	0	0
NM_014861	ATP2C2	ATPase, Ca++ transporting, type 2C, member 2	0	1.23302	1.33	1.33463	0	0	0	0	0	0
NM_006259	PRKG2	protein kinase, cGMP-dependent, type II	0	0	0	1.34799	0	0	0	0	0	0
NM_207578	PRKACB	protein kinase, cAMP-dependent, catalytic, beta	-2.43902	-2.40878	1.35	1.35151	0	0	-2.7027	-2.64913	0	0
NM_017726	PPP1R14D	protein phosphatase 1, regulatory (inhibitor) subunit 14D	0	0	0	1.35572	0	0	0	0	0	0
NM_033358	CASP8	caspase 8, apoptosis-related cysteine peptidase	0	0	0	1.35682	0	0	0	0	0	0
NM_022100	MRPS14	mitochondrial ribosomal protein S14	0	0	1.37	1.37698	0	0	0	0	0	0
NM_005118	TNFSF15	tumor necrosis factor (ligand) superfamily, member 15	0	0	1.38	1.38154	0	0	0	0	0	0
NM_031420	MRPL9	mitochondrial ribosomal protein L9	1.22	1.22427	0	1.38185	0	0	0	0	0	0
NM_001083112	GPD2	glycerol-3-phosphate dehydrogenase 2 (mitochondrial)	0	0	1.38	1.3834	0	0	0	0	0	0
NM_006257	PRKCQ	protein kinase C, theta	0	0	1.38	1.38489	0	0	0	0	0	0
NM_003879	CFLAR	CASP8 and FADD-like apoptosis regulator	0	1.4531	0	1.38941	0	0	0	0	0	0
NM_024429	PRKAG2	protein kinase, AMP-activated, gamma 2 non-catalytic subunit	0	0	0	1.4188	0	0	0	0	0	0
NM_181307	MRPL52	mitochondrial ribosomal protein L52	0	0	1.45	1.45357	0	0	0	0	0	0
NM_002732	PRKACG	protein kinase, cAMP-dependent, catalytic, gamma	1.27	1.27198	1.45	1.45955	0	0	0	0	0	0
NM_024548	LRRIQ2	leucine-rich repeats and IQ motif containing 2	1.29	1.29264	0	1.46266	0	0	0	0	0	0
NM_147187	TNFRSF10B	tumor necrosis factor receptor superfamily, member 10b	1.335	1.33854	0	1.48235	0	0	1.285	1.29145	0	0
NM_153425	TRADD	TNFRSF1A-associated via death domain	1.24	1.26388	0	1.51477	0	0	0	0	0	0
NM_153425	TRADD	TNFRSF1A-associated via death domain	1.24	1.26388	0	1.51477	0	0	0	0	0	0
NM_024309	TNIP2	TNFAIP3 interacting protein 2	0	1.34083	0	1.63199	0	-1.61795	0	0	0	0
NM_020117	LARS	leucyl-tRNA synthetase	1.43	1.43236	1.76	1.76573	0	0	0	0	0	0
NM_004157	PRKAR2A	protein kinase, cAMP-dependent, regulatory, type II, alpha	0	1.33912	0	1.87946	0	0	0	0	0	0
NM_017768	LRRC40	leucine rich repeat containing 40	1.48	1.48713	0	1.9047	0	0	0	0	0	0
NM_006428	MRPL28	mitochondrial ribosomal protein L28	0	0	0	1.99103	0	0	0	0	0	0

## Sheet: PCD mPD-05
BaseGenBank	Gene.Symbol	Gene.Title	allN_allPD	allN_allPD_p0_05	fN_fPD	fN_fPD_p0_05	fN_mN	fN_mN_p0_05	mN_mPD	mN_mPD_p0_05	mPD_fPD	mPD_fPD_p0_05
NM_001677	ATP1B1	ATPase, Na+/K+ transporting, beta 1 polypeptide	-5.88235	-5.22534	0	0	0	0	-5.26316	-5.04531	0	0
NM_001677	ATP1B1	ATPase, Na+/K+ transporting, beta 1 polypeptide	-5.88235	-5.22534	0	0	0	0	-5.26316	-5.04531	0	0
NM_014905	GLS	glutaminase	-6.66667	-6.29606	0	-8.82495	0	0	0	-4.91022	0	0
NM_005346	HSPA1A /// HSPA1B	heat shock 70kDa protein 1B	-2.85714	-2.66513	0	0	0	0	0	-3.72535	0	0
NM_005346	HSPA1B	heat shock 70kDa protein 1B	-2.85714	-2.66513	0	0	0	0	0	-3.72535	0	0
NM_004546	NDUFB2	NADH dehydrogenase (ubiquinone) 1 beta subcomplex, 2, 8kDa	-3.38983	-3.35101	-2.22222	-2.1794	0	0	-3.7037	-3.68945	0	0
NM_001867	COX7C	cytochrome c oxidase subunit VIIc	-2.89855	-2.87334	-2.5641	-1.22383	0	0	-3.63636	-3.57726	0	0
NM_005348	HSP90AA1	heat shock protein 90kDa alpha (cytosolic), class A member 1	-2.7027	-2.70503	0	0	0	0	-3.33333	-3.46528	0	0
NM_005348	HSP90AA1	heat shock protein 90kDa alpha (cytosolic), class A member 1	-2.7027	-2.70503	0	0	0	0	-3.33333	-3.46528	0	0
NM_000454	SOD1	superoxide dismutase 1, soluble (amyotrophic lateral sclerosis 1 (adult))	-3.44828	-3.38083	0	0	0	0	-3.44828	-3.43789	0	0
NM_004545	NDUFB1	NADH dehydrogenase (ubiquinone) 1 beta subcomplex, 1, 7kDa	-2.63158	-2.60765	0	0	0	0	-3.22581	-3.14321	0	0
NM_199440	HSPD1	heat shock 60kDa protein 1 (chaperonin)	-2.27273	-2.22628	0	0	0	0	-3.125	-3.10613	0	0
NM_199440	HSPD1	heat shock 60kDa protein 1 (chaperonin)	-2.27273	-2.22628	0	0	0	0	-3.125	-3.10613	0	0
NM_005004	NDUFB8	NADH dehydrogenase (ubiquinone) 1 beta subcomplex, 8, 19kDa	-7.14286	-2.67264	0	-10.9643	0	0	-5.55556	-2.99516	0	0
NM_004553	NDUFS6	NADH dehydrogenase (ubiquinone) Fe-S protein 6, 13kDa (NADH-coenzyme Q reductase)	-2.77778	-2.70558	0	-2.08789	0	0	0	-2.98893	0	0
NM_000944	PPP3CA	protein phosphatase 3 (formerly 2B), catalytic subunit, alpha isoform	-2.5641	-2.53719	0	0	0	0	-3.0303	-2.9482	0	0
NM_001689	ATP5G3	ATP synthase, H+ transporting, mitochondrial F0 complex, subunit C3 (subunit 9)	-2.24719	-2.21154	-2.17391	-2.15166	0	0	-2.94118	-2.87596	0	0
NM_004046	ATP5A1	ATP synthase, H+ transporting, mitochondrial F1 complex, alpha subunit 1, cardiac muscle	-2.43902	-2.39341	0	0	0	0	-2.77778	-2.73174	0	0
NM_207578	PRKACB	protein kinase, cAMP-dependent, catalytic, beta	-2.43902	-2.40878	1.35	1.35151	0	0	-2.7027	-2.64913	0	0
NM_004549	NDUFC2	NADH dehydrogenase (ubiquinone) 1, subcomplex unknown, 2, 14.5kDa	-2.08333	-2.07996	0	0	0	0	-2.7027	-2.646	0	0
NM_006004	UQCRH	ubiquinol-cytochrome c reductase hinge protein	-2.94118	-2.88188	-3.44828	-3.3658	0	0	-2.63158	-2.61886	0	0
NM_004542	NDUFA3	NADH dehydrogenase (ubiquinone) 1 alpha subcomplex, 3, 9kDa	-2.63158	-2.59985	0	0	0	0	0	-2.58584	0	0
NM_004552	NDUFS5	NADH dehydrogenase (ubiquinone) Fe-S protein 5, 15kDa (NADH-coenzyme Q reductase)	-2.77778	-2.77392	0	0	0	0	0	-2.48619	0	0
NM_005003	NDUFAB1	NADH dehydrogenase (ubiquinone) 1, alpha/beta subcomplex, 1, 8kDa	-2.32558	-2.3196	0	0	0	0	-2.43902	-2.43408	0	0
NM_002491	NDUFB3	NADH dehydrogenase (ubiquinone) 1 beta subcomplex, 3, 12kDa	-2.5	-2.47921	0	-2.80015	0	0	0	-2.35391	0	0
NM_001861	COX4I1	cytochrome c oxidase subunit IV isoform 1	-2.15054	-2.13179	0	0	0	0	-2.63158	-2.33005	0	0
NM_001685	ATP5J	ATP synthase, H+ transporting, mitochondrial F0 complex, subunit F6	-2.43902	-2.41639	0	-2.68984	0	0	-2.32558	-2.28009	0	0
NM_012459	TIMM8B	translocase of inner mitochondrial membrane 8 homolog B (yeast)	-1.72414	-1.71009	0	0	0	0	-2.27273	-2.25179	0	0
NM_006294	UQCRB	ubiquinol-cytochrome c reductase binding protein	-2.12766	-2.08526	0	0	0	0	-1.68067	-2.23475	0	0
NM_002490	NDUFA6	NADH dehydrogenase (ubiquinone) 1 alpha subcomplex, 6, 14kDa	-1.8018	-1.79815	-1.5625	-2.07799	0	0	0	-2.19939	0	0
NM_014341	MTCH1	mitochondrial carrier homolog 1 (C. elegans)	-2.43902	-2.43697	0	0	0	0	0	-2.18983	0	0
NM_014222	NDUFA8	NADH dehydrogenase (ubiquinone) 1 alpha subcomplex, 8, 19kDa	0	-1.64689	0	0	0	0	0	-2.16717	0	0
NM_004718	COX7A2L	cytochrome c oxidase subunit VIIa polypeptide 2 like	-2.08333	-2.06908	0	-1.90628	0	0	-2.17391	-2.1448	0	0
NM_004255	COX5A	cytochrome c oxidase subunit Va	-1.81818	-1.81561	0	0	0	0	0	-2.08799	0	0
NM_178191	ATPIF1	ATPase inhibitory factor 1	-2.17391	-2.15294	0	-2.42213	0	0	0	-2.07901	0	0
NM_004374	COX6C	cytochrome c oxidase subunit VIc	-2.08333	-2.0551	0	0	0	0	0	-2.07522	0	0
NM_006045	ATP9A	ATPase, class II, type 9A	-2.17391	-2.14181	0	0	0	0	0	-2.02338	0	0
NM_001688	ATP5F1	ATP synthase, H+ transporting, mitochondrial F0 complex, subunit B1	-1.78571	-1.77783	0	0	0	0	-2.04082	-2.01766	0	0
NM_000274	OAT	ornithine aminotransferase (gyrate atrophy)	-1.85185	-1.82861	0	0	0	0	-2	-1.98596	0	0
NM_001862	COX5B	cytochrome c oxidase subunit Vb	-1.92308	-1.90049	0	0	0	0	-1.96078	-1.93765	0	0
NM_003217	TEGT	testis enhanced gene transcript (BAX inhibitor 1)	-2.12766	-2.09517	0	-2.40946	0	0	-1.92308	-1.89793	0	0
NM_003001	SDHC	succinate dehydrogenase complex, subunit C, integral membrane protein, 15kDa	-1.92308	-1.91564	0	-2.05078	0	0	-1.85185	-1.84283	0	0
NM_005174	ATP5C1	ATP synthase, H+ transporting, mitochondrial F1 complex, gamma polypeptide 1	-1.49254	-1.48568	0	0	0	0	0	-1.83368	0	0
NM_182810	ATF4	activating transcription factor 4 (tax-responsive enhancer element B67)	-2	-1.97148	0	-2.13302	0	0	-1.85185	-1.82611	0	0
NM_001684	ATP2B4	ATPase, Ca++ transporting, plasma membrane 4	0	-1.51311	0	0	0	0	0	-1.82549	0	0
NM_004156	PPP2CB	protein phosphatase 2 (formerly 2A), catalytic subunit, beta isoform	-1.96078	-1.9324	0	0	0	0	-1.78571	-1.75562	0	0
NM_000702	ATP1A2	ATPase, Na+/K+ transporting, alpha 2 (+) polypeptide	0	0	0	0	0	0	0	-1.74769	1.73	1.73845
NM_016292	TRAP1	TNF receptor-associated protein 1	-1.5873	-1.58259	0	0	0	0	0	-1.72728	0	0
NM_133259	LRPPRC	leucine-rich PPR-motif containing	-1.50376	-1.49808	0	-1.60652	0	0	0	-1.70852	0	0
NM_002489	NDUFA4	NADH dehydrogenase (ubiquinone) 1 alpha subcomplex, 4, 9kDa	-1.66667	-1.65952	0	0	0	0	-1.69492	-1.68671	0	0
NM_014402	UQCRQ	ubiquinol-cytochrome c reductase, complex III subunit VII, 9.5kDa	-1.69492	-1.67967	0	0	0	0	0	-1.67282	0	0
NM_007208	MRPL3	mitochondrial ribosomal protein L3	-1.96078	-1.95732	0	0	0	0	-1.66667	-1.66618	0	0
NM_182739	NDUFB6	NADH dehydrogenase (ubiquinone) 1 beta subcomplex, 6, 17kDa	-1.53846	-1.53696	0	0	0	0	-1.63934	-1.63749	0	0
NM_005694	COX17	COX17 cytochrome c oxidase assembly homolog (S. cerevisiae)	-1.51515	-1.49907	0	0	0	0	-1.63934	-1.62682	0	0
NM_021132	PPP3CB	protein phosphatase 3 (formerly 2B), catalytic subunit, beta isoform	-1.53846	-1.52627	0	0	0	0	0	-1.62404	0	0
NM_002539	ODC1	ornithine decarboxylase 1	-1.5873	-1.57818	0	-1.47782	0	0	-1.63934	-1.62398	0	0
NM_014947	FOXJ3	forkhead box J3	0	0	0	0	0	0	0	-1.58227	0	0
NM_002737	PRKCA	protein kinase C, alpha	-1.5625	-1.55545	0	1.25447	0	0	-1.5625	-1.54331	0	0
NM_002737	PRKCA	protein kinase C, alpha	-1.5625	-1.55545	0	1.25447	0	0	-1.5625	-1.54331	0	0
NM_007103	NDUFV1	NADH dehydrogenase (ubiquinone) flavoprotein 1, 51kDa	-1.5873	-1.56586	0	0	0	0	0	-1.50103	0	0
NM_004074	COX8A	cytochrome c oxidase subunit 8A (ubiquitous)	-1.72414	-1.69623	0	-2.00045	0	0	0	-1.49258	0	0
NM_006476	ATP5L	ATP synthase, H+ transporting, mitochondrial F0 complex, subunit G	-1.47059	-1.45828	0	-1.31949	0	0	-1.47059	-1.48775	0	0
NM_003921	BCL10	B-cell CLL/lymphoma 10	0	-1.32123	0	0	0	0	0	-1.47619	0	0
NM_006644	HSPH1	heat shock 105kDa/110kDa protein 1	-1.5873	-1.5728	0	0	0	0	0	-1.47175	0	0
NM_006356	ATP5H	ATP synthase, H+ transporting, mitochondrial F0 complex, subunit d	-1.6129	-1.59695	0	-1.85411	0	0	-1.44928	-1.43904	0	0
NM_206877	PPP1CB	protein phosphatase 1, catalytic subunit, beta isoform	-1.36986	-1.36924	0	0	0	0	0	-1.4322	0	0
NM_206877	PPP1CB	protein phosphatase 1, catalytic subunit, beta isoform	-1.36986	-1.36924	0	0	0	0	0	-1.4322	0	0
NM_001683	ATP2B2	ATPase, Ca++ transporting, plasma membrane 2	-1.5625	-1.54702	0	0	0	0	0	-1.4031	0	0
NM_001512	GSTA4	glutathione S-transferase A4	-1.38889	-1.38322	0	0	0	0	-1.38889	-1.38888	0	0
NM_014175	MRPL15	mitochondrial ribosomal protein L15	-1.36986	-1.36443	0	-1.32123	0	0	-1.38889	-1.38693	0	0
NM_138578	BCL2L1	BCL2-like 1	-1.44928	-1.44204	0	0	0	0	0	-1.37583	0	0
NM_138578	BCL2L1	BCL2-like 1	-1.44928	-1.44204	0	0	0	0	0	-1.37583	0	0
NM_002157	HSPE1	heat shock 10kDa protein 1 (chaperonin 10)	-1.42857	-1.41599	0	-1.48641	0	0	-1.38889	-1.37096	0	0
NM_004551	NDUFS3	NADH dehydrogenase (ubiquinone) Fe-S protein 3, 30kDa (NADH-coenzyme Q reductase)	-1.38889	-1.37624	0	-1.39807	0	0	0	-1.36468	0	0
NM_153201	HSPA8	heat shock 70kDa protein 8	-2.77778	-1.26815	0	0	0	0	-3.7037	-1.35018	0	0
NM_005000	NDUFA5	NADH dehydrogenase (ubiquinone) 1 alpha subcomplex, 5, 13kDa	-1.31579	-1.30118	0	0	0	0	0	-1.34458	0	0
NM_007355	HSP90AB1	heat shock protein 90kDa alpha (cytosolic), class B member 1	-1.44928	-1.44441	0	0	0	0	-1.31579	-1.31196	0	0
NM_007355	HSP90AB1	heat shock protein 90kDa alpha (cytosolic), class B member 1	-1.44928	-1.44441	0	0	0	0	-1.31579	-1.31196	0	0
NM_177952	PPM1A	protein phosphatase 1A (formerly 2C), magnesium-dependent, alpha isoform	0	0	0	0	0	0	0	-1.26924	0	0
NM_006936	SUMO3	SMT3 suppressor of mif two 3 homolog 3 (S. cerevisiae)	-1.16959	-1.1655	0	-2.48589	0	0	-2.94118	-1.24392	0	0
NM_001682	ATP2B1	ATPase, Ca++ transporting, plasma membrane 1	0	0	0	0	0	0	-1.23457	-1.2234	0	0
NM_198431	HSPA4	heat shock 70kDa protein 4	0	0	0	0	0	0	0	-1.22125	0	0
NM_014382	ATP2C1	ATPase, Ca++ transporting, type 2C, member 1	-1.2987	-1.28921	0	0	0	0	-1.20482	-1.20038	0	0
NM_052813	CARD9	caspase recruitment domain family, member 9	0	0	0	1.28109	0	0	0	0	0	0
NM_032983	CASP2	caspase 2, apoptosis-related cysteine peptidase (neural precursor cell expressed, developmentally down-regulated 2)	0	0	0	1.21362	0	0	0	0	0	0
NM_032992	CASP6	caspase 6, apoptosis-related cysteine peptidase	0	1.27436	0	0	0	0	0	0	0	0
NM_033358	CASP8	caspase 8, apoptosis-related cysteine peptidase	0	0	0	1.35682	0	0	0	0	0	0
NM_032996	CASP9	caspase 9, apoptosis-related cysteine peptidase	0	-1.21828	0	0	0	0	0	0	0	0
NM_003879	CFLAR	CASP8 and FADD-like apoptosis regulator	0	1.4531	0	1.38941	0	0	0	0	0	0
NM_131917	FAF1	Fas (TNFRSF6) associated factor 1	0	0	0	-1.45316	0	0	0	0	0	0
NM_152877	FAS	Fas (TNF receptor superfamily, member 6)	1.21	1.21199	0	1.32047	0	0	0	0	0	0
NM_000639	FASLG	Fas ligand (TNF superfamily, member 6)	1.27	1.27098	1.25	1.25562	0	0	0	0	0	0
NM_033015	FASTK	Fas-activated serine/threonine kinase	0	0	-1.88679	-1.57494	0	0	0	0	0	0
NM_170708	LMNA	lamin A/C	0	0	0	1.22423	0	0	0	0	0	0
NM_170708	LMNA	lamin A/C	0	0	0	1.22423	0	0	0	0	0	0
NM_006290	TNFAIP3	tumor necrosis factor, alpha-induced protein 3	0	1.2687	0	0	0	0	0	0	0	0
NM_007115	TNFAIP6	tumor necrosis factor, alpha-induced protein 6	0	0	0	1.29035	0	0	0	0	0	0
NM_014350	TNFAIP8	tumor necrosis factor, alpha-induced protein 8	0	0	0	1.28445	0	0	0	0	0	0
NM_012452	TNFRSF13B	tumor necrosis factor receptor superfamily, member 13B	1.22	1.22888	0	0	0	0	0	0	0	0
NM_001065	TNFRSF1A	tumor necrosis factor receptor superfamily, member 1A	0	0	1.25	1.25882	0	0	0	0	0	0
NM_014452	TNFRSF21	tumor necrosis factor receptor superfamily, member 21	0	-1.82606	-3.84615	-1.33598	0	0	0	0	0	0
NM_033012	TNFSF11	tumor necrosis factor (ligand) superfamily, member 11	0	0	1.3	1.3038	0	0	0	0	0	0
NM_005118	TNFSF15	tumor necrosis factor (ligand) superfamily, member 15	0	0	1.38	1.38154	0	0	0	0	0	0
NM_024309	TNIP2	TNFAIP3 interacting protein 2	0	1.34083	0	1.63199	0	-1.61795	0	0	0	0
NM_153425	TRADD	TNFRSF1A-associated via death domain	1.24	1.26388	0	1.51477	0	0	0	0	0	0
NM_005658	TRAF1	TNF receptor-associated factor 1	0	0	0	1.30844	0	0	0	0	0	0
NM_198594	C1QTNF1	C1q and tumor necrosis factor related protein 1	1.26	1.26998	0	0	0	0	0	0	0	0
NM_181435	C1QTNF3	C1q and tumor necrosis factor related protein 3	1.21	1.21236	1.31	1.31629	0	0	0	0	0	0
NM_153425	TRADD	TNFRSF1A-associated via death domain	1.24	1.26388	0	1.51477	0	0	0	0	0	0
NM_001880	ATF2	activating transcription factor 2	-1.66667	-1.65312	0	0	0	0	0	0	0	0
NM_004024	ATF3	activating transcription factor 3	0	1.24404	0	0	0	0	0	0	0	0
NM_018179	ATF7IP	activating transcription factor 7 interacting protein	0	1.26059	0	0	0	0	0	0	0	0
NM_007313	ABL1	v-abl Abelson murine leukemia viral oncogene homolog 1	0	-1.44119	-1.92308	-1.89047	0	0	0	0	0	0
NM_004326	BCL9	B-cell CLL/lymphoma 9	0	0	0	-1.59832	0	0	0	0	0	0
NM_014739	BCLAF1	BCL2-associated transcription factor 1	-1.31579	-1.30086	0	-1.68285	0	0	0	0	0	0
NM_153675	FOXA2	forkhead box A2	0	0	0	1.27313	0	0	0	0	0	0
NM_004474	FOXD2	forkhead box D2	0	0	0	1.29958	0	0	0	0	0	0
NM_201559	FOXO3	forkhead box O3	0	0	-3.44828	-3.41907	2.93	2.93247	0	0	0	0
NM_014009	FOXP3	forkhead box P3	0	1.22914	0	0	0	0	0	0	0	0
NM_145740	GSTA1	glutathione S-transferase A1	0	0	0	1.23061	0	0	0	0	0	0
NM_015917	GSTK1	glutathione S-transferase kappa 1	-1.49254	-1.49126	0	-1.64798	0	0	0	0	0	0
NM_004832	GSTO1	glutathione S-transferase omega 1	0	-1.51897	0	0	0	0	0	0	0	0
NM_000853	GSTT1	glutathione S-transferase theta 1	0	0	-1.6129	-1.59858	1.61	1.61718	0	0	0	0
NM_000853	GSTT1	glutathione S-transferase theta 1	0	0	-1.6129	-1.59858	1.61	1.61718	0	0	0	0
NM_145871	GSTZ1	glutathione transferase zeta 1 (maleylacetoacetate isomerase)	0	1.2045	0	0	0	0	0	0	0	0
NM_014665	LRRC14	leucine rich repeat containing 14	0	0	0	-1.33383	0	0	0	0	0	0
NM_001006607	LRRC37A2	leucine rich repeat containing 37, member A2	0	0	0	1.28559	0	0	0	0	0	0
NM_001006607	LRRC37A2	leucine rich repeat containing 37, member A2	0	0	0	1.28559	0	0	0	0	0	0
NM_017768	LRRC40	leucine rich repeat containing 40	1.48	1.48713	0	1.9047	0	0	0	0	0	0
NM_020710	LRRC47	leucine rich repeat containing 47	0	-1.41543	0	0	0	0	0	0	0	0
NM_017691	LRRC49	leucine rich repeat containing 49	0	0	-1.38889	-1.37381	0	0	0	0	0	0
NM_023942	LRRC61	leucine rich repeat containing 61	0	1.2285	0	0	0	0	0	0	0	0
NM_018103	LRRC8D	leucine rich repeat containing 8 family, member D	0	-1.51235	0	0	0	0	0	0	0	0
NM_004735	LRRFIP1	leucine rich repeat (in FLII) interacting protein 1	0	1.76509	0	1.20731	0	0	0	0	0	0
NM_017724	LRRFIP2	leucine rich repeat (in FLII) interacting protein 2	0	0	0	1.3062	0	0	0	0	0	0
NM_024548	LRRIQ2	leucine-rich repeats and IQ motif containing 2	1.29	1.29264	0	1.46266	0	0	0	0	0	0
NM_138957	MAPK1	mitogen-activated protein kinase 1	0	-1.27923	0	0	0	0	0	0	0	0
NM_002969	MAPK12	mitogen-activated protein kinase 12	0	1.23831	0	0	0	0	0	0	0	0
NM_139014	MAPK14	mitogen-activated protein kinase 14	0	0	0	1.24791	0	0	0	0	0	0
NM_139014	MAPK14	mitogen-activated protein kinase 14	0	0	0	1.24791	0	0	0	0	0	0
NM_002748	MAPK6	mitogen-activated protein kinase 6	0	-1.65578	-2.5641	-2.55594	2.38	2.38151	0	0	0	0
NM_015133	MAPK8IP3	mitogen-activated protein kinase 8 interacting protein 3	0	-2.03266	0	-4.27691	0	0	0	0	0	0
NM_139070	MAPK9	mitogen-activated protein kinase 9	0	-1.65661	0	0	0	0	0	0	0	0
NM_013232	PDCD6	programmed cell death 6	-1.21951	-1.20692	-1.31579	-1.30468	0	0	0	0	0	0
NM_006239	PPEF2	protein phosphatase, EF-hand calcium binding domain 2	0	0	1.24	1.2417	0	0	0	0	0	0
NM_177969	PPM1B	protein phosphatase 1B (formerly 2C), magnesium-dependent, beta isoform	0	-1.28689	0	0	0	0	0	0	0	0
NM_014634	PPM1F	protein phosphatase 1F (PP2C domain containing)	-1.38889	-1.37828	0	-1.51351	0	0	0	0	0	0
NM_016147	PPME1	protein phosphatase methylesterase 1	0	0	0	-1.777	0	0	0	0	0	0
NM_021959	PPP1R11	protein phosphatase 1, regulatory (inhibitor) subunit 11	0	-1.47768	0	-1.72847	0	0	0	0	0	0
NM_002480	PPP1R12A	protein phosphatase 1, regulatory (inhibitor) subunit 12A	0	0	0	1.21956	0	0	0	0	0	0
NM_006663	PPP1R13L	protein phosphatase 1, regulatory (inhibitor) subunit 13 like	1.29	1.29805	0	0	0	0	0	0	0	0
NM_017726	PPP1R14D	protein phosphatase 1, regulatory (inhibitor) subunit 14D	0	0	0	1.35572	0	0	0	0	0	0
NM_014330	PPP1R15A	protein phosphatase 1, regulatory (inhibitor) subunit 15A	-1.31579	-1.31224	-1.40845	-1.40153	0	0	0	0	0	0
NM_015568	PPP1R16B	protein phosphatase 1, regulatory (inhibitor) subunit 16B	0	0	-1.36986	-1.30068	0	0	0	0	0	0
NM_006741	PPP1R1A	protein phosphatase 1, regulatory (inhibitor) subunit 1A	-1.23457	-1.22838	0	0	0	0	0	0	0	0
NM_006241	PPP1R2	protein phosphatase 1, regulatory (inhibitor) subunit 2	0	0	0	1.22159	0	0	0	0	0	0
NM_006241	PPP1R2	protein phosphatase 1, regulatory (inhibitor) subunit 2	0	0	0	1.22159	0	0	0	0	0	0
NM_002712	PPP1R7	protein phosphatase 1, regulatory (inhibitor) subunit 7	-1.42857	-1.42357	0	-1.39548	0	0	0	0	0	0
NM_138558	PPP1R8	protein phosphatase 1, regulatory (inhibitor) subunit 8	-1.40845	-1.39743	0	-1.39161	0	0	0	0	0	0
NM_002715	PPP2CA	protein phosphatase 2 (formerly 2A), catalytic subunit, alpha isoform	-1.69492	-1.68158	-2.63158	-2.5801	0	0	0	0	0	0
NM_181678	PPP2R2B	protein phosphatase 2 (formerly 2A), regulatory subunit B, beta isoform	0	-1.79308	0	-2.68459	0	0	0	0	0	0
NM_006244	PPP2R5B	protein phosphatase 2, regulatory subunit B', beta isoform	0	-1.36642	0	-1.90696	0	0	0	0	0	0
NM_178588	PPP2R5C	protein phosphatase 2, regulatory subunit B', gamma isoform	0	-1.57031	0	-2.13911	0	0	0	0	0	0
NM_006246	PPP2R5E	protein phosphatase 2, regulatory subunit B', epsilon isoform	0	0	0	0	1.4	1.40715	0	0	0	0
NM_000945	PPP3R1	protein phosphatase 3 (formerly 2B), regulatory subunit B, alpha isoform	0	1.2555	0	0	0	0	0	0	0	0
NM_002720	PPP4C	protein phosphatase 4 (formerly X), catalytic subunit	0	0	-1.35135	-1.33887	0	0	0	0	0	0
NM_002721	PPP6C	protein phosphatase 6, catalytic subunit	0	-1.84032	1.23	1.23526	0	0	0	0	0	0
NM_002732	PRKACG	protein kinase, cAMP-dependent, catalytic, gamma	1.27	1.27198	1.45	1.45955	0	0	0	0	0	0
NM_024429	PRKAG2	protein kinase, AMP-activated, gamma 2 non-catalytic subunit	0	0	0	1.4188	0	0	0	0	0	0
NM_212472	PRKAR1A	protein kinase, cAMP-dependent, regulatory, type I, alpha (tissue specific extinguisher 1)	0	-1.50638	-1.42857	-1.42535	0	0	0	0	0	0
NM_212472	PRKAR1A	protein kinase, cAMP-dependent, regulatory, type I, alpha (tissue specific extinguisher 1)	0	-1.50638	-1.42857	-1.42535	0	0	0	0	0	0
NM_004157	PRKAR2A	protein kinase, cAMP-dependent, regulatory, type II, alpha	0	1.33912	0	1.87946	0	0	0	0	0	0
NM_002739	PRKCG	protein kinase C, gamma	0	0	0	1.22485	0	0	0	0	0	0
NM_002740	PRKCI	protein kinase C, iota	0	1.25528	0	0	0	0	0	0	0	0
NM_006257	PRKCQ	protein kinase C, theta	0	0	1.38	1.38489	0	0	0	0	0	0
NM_002744	PRKCZ	protein kinase C, zeta	0	-1.64987	-2.77778	-2.73714	0	0	0	0	0	0
NM_006259	PRKG2	protein kinase, cGMP-dependent, type II	0	0	0	1.34799	0	0	0	0	0	0
NM_020126	SPHK2	sphingosine kinase 2	-1.72414	-1.70624	0	-1.99769	0	0	0	0	0	0
NM_212533	ABCA2	ATP-binding cassette, sub-family A (ABC1), member 2	0	0	0	-1.3189	0	0	0	0	0	0
NM_001089	ABCA3	ATP-binding cassette, sub-family A (ABC1), member 3	0	0	-1.47059	-1.46665	0	0	0	0	0	0
NM_080284	ABCA6	ATP-binding cassette, sub-family A (ABC1), member 6	0	0	0	1.20476	0	0	0	0	0	0
NM_033308	ABCA7	ATP-binding cassette, sub-family A (ABC1), member 7	0	0	0	-1.34118	0	0	0	0	0	0
NM_018850	ABCB4	ATP-binding cassette, sub-family B (MDR/TAP), member 4	0	0	0	1.25581	0	0	0	0	0	0
NM_033450	ABCC10	ATP-binding cassette, sub-family C (CFTR/MRP), member 10	0	0	-2.12766	-2.09843	1.96	1.96708	0	0	0	0
NM_005688	ABCC5	ATP-binding cassette, sub-family C (CFTR/MRP), member 5	-2.08333	-2.08169	0	-3.10434	0	0	0	0	0	0
NM_000352	ABCC8	ATP-binding cassette, sub-family C (CFTR/MRP), member 8	1.23	1.23989	0	0	0	0	0	0	0	0
NM_018358	ABCF3	ATP-binding cassette, sub-family F (GCN20), member 3	1.2	1.20705	1.31	1.31123	0	0	0	0	0	0
XM_938907	ATAD2B	ATPase family, AAA domain containing 2B	0	0	1.21	1.21404	0	0	0	0	0	0
NM_022089	ATP13A2	ATPase type 13A2	0	-1.33517	0	-1.64298	0	0	0	0	0	0
NM_001001586	ATP1A1	ATPase, Na+/K+ transporting, alpha 1 polypeptide	0	-1.44136	0	0	0	0	0	0	0	0
NM_170665	ATP2A2	ATPase, Ca++ transporting, cardiac muscle, slow twitch 2	-1.8018	-1.7933	0	0	0	0	0	0	0	0
NM_014861	ATP2C2	ATPase, Ca++ transporting, type 2C, member 2	0	1.23302	1.33	1.33463	0	0	0	0	0	0
NM_006886	ATP5E	ATP synthase, H+ transporting, mitochondrial F1 complex, epsilon subunit	-1.49254	-1.48973	0	0	0	0	0	0	0	0
NM_007100	ATP5I	ATP synthase, H+ transporting, mitochondrial F0 complex, subunit E	-2.63158	-2.6276	0	0	0	0	0	0	0	0
XM_001127310	ATP5I /// MFSD7	major facilitator superfamily domain containing 7	0	-1.48116	0	-1.1413	0	0	0	0	0	0
NM_004889	ATP5J2	ATP synthase, H+ transporting, mitochondrial F0 complex, subunit F2	0	-1.87648	0	0	0	0	0	0	0	0
NM_004889	ATP5J2	ATP synthase, H+ transporting, mitochondrial F0 complex, subunit F2	0	-1.87648	0	0	0	0	0	0	0	0
NM_001697	ATP5O	ATP synthase, H+ transporting, mitochondrial F1 complex, O subunit (oligomycin sensitivity conferring protein)	0	-1.64062	-2.32558	-2.29055	0	0	0	0	0	0
NM_005603	ATP8B1	ATPase, class I, type 8B, member 1	0	1.61859	0	0	0	0	0	0	0	0
NM_001303	COX10	COX10 homolog, cytochrome c oxidase assembly protein, heme A: farnesyltransferase (yeast)	0	0	1.23	1.23015	0	0	0	0	0	0
NM_004375	COX11	COX11 homolog, cytochrome c oxidase assembly protein (yeast)	0	-1.20888	0	-1.3958	0	0	0	0	0	0
NM_004373	COX6A1	cytochrome c oxidase subunit VIa polypeptide 1	0	-1.61248	0	-2.05094	0	0	0	0	0	0
NM_001863	COX6B1	cytochrome c oxidase subunit Vib polypeptide 1 (ubiquitous)	-1.69492	-1.6685	0	-1.68569	0	0	0	0	0	0
NM_001866	COX7B	cytochrome c oxidase subunit VIIb	0	-1.73915	0	-1.9144	0	0	0	0	0	0
NM_000143	FH	fumarate hydratase	-1.43885	-1.42292	0	-1.60152	0	0	0	0	0	0
X78711	GK3P	glycerol kinase 3 pseudogene	0	0	0	1.23401	0	0	0	0	0	0
NM_015141	GPD1L	glycerol-3-phosphate dehydrogenase 1-like	0	0	0	-1.40434	0	0	0	0	0	0
NM_001083112	GPD2	glycerol-3-phosphate dehydrogenase 2 (mitochondrial)	0	0	1.38	1.3834	0	0	0	0	0	0
NM_003299	HSP90B1	heat shock protein 90kDa beta (Grp94), member 1	0	0	0	-1.5938	0	0	0	0	0	0
NM_004134	HSPA9	heat shock 70kDa protein 9 (mortalin)	0	-1.31709	0	-1.38776	0	0	0	0	0	0
NM_006308	HSPB3	heat shock 27kDa protein 3	0	0	1.22	1.22487	0	0	0	0	0	0
NM_006839	IMMT	inner membrane protein, mitochondrial (mitofilin)	-2.08333	-2.06615	-2.94118	-2.90416	0	0	0	0	0	0
NM_020117	LARS	leucyl-tRNA synthetase	1.43	1.43236	1.76	1.76573	0	0	0	0	0	0
NM_015340	LARS2	leucyl-tRNA synthetase 2, mitochondrial	0	0	0	-1.58782	0	1.98887	0	0	0	0
NM_024026	MRP63	mitochondrial ribosomal protein 63	0	-1.29297	0	-1.78378	0	0	0	0	0	0
XM_930809	MRPL20	mitochondrial ribosomal protein L20	0	0	-3.44828	-3.33348	0	0	0	0	0	0
NM_006428	MRPL28	mitochondrial ribosomal protein L28	0	0	0	1.99103	0	0	0	0	0	0
NM_023937	MRPL34	mitochondrial ribosomal protein L34	-1.31579	-1.30037	0	0	0	0	0	0	0	0
NM_003776	MRPL40	mitochondrial ribosomal protein L40	0	-1.20412	0	-1.54786	0	0	0	0	0	0
NM_004927	MRPL49	mitochondrial ribosomal protein L49	0	0	-1.5873	-1.56375	0	0	0	0	0	0
NM_181307	MRPL52	mitochondrial ribosomal protein L52	0	0	1.45	1.45357	0	0	0	0	0	0
NM_031420	MRPL9	mitochondrial ribosomal protein L9	1.22	1.22427	0	1.38185	0	0	0	0	0	0
NM_022100	MRPS14	mitochondrial ribosomal protein S14	0	0	1.37	1.37698	0	0	0	0	0	0
NM_021821	MRPS35	mitochondrial ribosomal protein S35	0	0	-2.17391	-2.15662	0	0	0	0	0	0
NM_021821	MRPS35	mitochondrial ribosomal protein S35	0	0	-2.17391	-2.15662	0	0	0	0	0	0
NM_004541	NDUFA1	NADH dehydrogenase (ubiquinone) 1 alpha subcomplex, 1, 7.5kDa	-2	-1.97895	0	-3.01353	0	0	0	0	0	0
NM_002488	NDUFA2	NADH dehydrogenase (ubiquinone) 1 alpha subcomplex, 2, 8kDa	0	0	0	-1.39193	0	0	0	0	0	0
NM_020142	NDUFA4L2	NADH dehydrogenase (ubiquinone) 1 alpha subcomplex, 4-like 2	1.2	1.20438	0	0	0	0	0	0	0	0
NM_019056	NDUFB11	NADH dehydrogenase (ubiquinone) 1 beta subcomplex, 11, 17.3kDa	-1.42857	-1.42563	-1.63934	-1.63653	0	0	0	0	0	0
NM_002492	NDUFB5	NADH dehydrogenase (ubiquinone) 1 beta subcomplex, 5, 16kDa	-1.23457	-1.22346	0	0	0	0	0	0	0	0
NM_002494	NDUFC1	NADH dehydrogenase (ubiquinone) 1, subcomplex unknown, 1, 6kDa	-1.72414	-1.72016	-2.5641	-2.5232	1.88	1.88691	0	0	0	0
NM_004550	NDUFS2	NADH dehydrogenase (ubiquinone) Fe-S protein 2, 49kDa (NADH-coenzyme Q reductase)	0	-1.23254	0	-1.47108	0	0	0	0	0	0
NM_024407	NDUFS7	NADH dehydrogenase (ubiquinone) Fe-S protein 7, 20kDa (NADH-coenzyme Q reductase)	0	0	0	-1.44005	0	0	0	0	0	0
NM_004152	OAZ1	ornithine decarboxylase antizyme 1	0	-2.16069	0	-3.33009	0	0	0	0	0	0
NM_030971	SFXN3	sideroflexin 3	-1.6129	-1.61135	-2.5641	-2.52589	0	0	0	0	0	0
NM_012458	TIMM13	translocase of inner mitochondrial membrane 13 homolog (yeast)	-2.04082	-2.01166	-2.38095	-2.33737	0	0	0	0	0	0
NM_006335	TIMM17A	translocase of inner mitochondrial membrane 17 homolog A (yeast)	-2.85714	-2.78379	0	0	0	0	0	0	0	0
NM_004085	TIMM8A	translocase of inner mitochondrial membrane 8 homolog A (yeast)	0	1.43173	0	0	0	0	0	0	0	0
NM_014765	TOMM20	translocase of outer mitochondrial membrane 20 homolog (yeast)	0	-1.29836	0	-1.62671	0	0	0	0	0	0
NM_006809	TOMM34	translocase of outer mitochondrial membrane 34	0	0	-1.23457	-1.23332	0	0	0	0	0	0
NM_006114	TOMM40	translocase of outer mitochondrial membrane 40 homolog (yeast)	0	0	0	1.23985	0	0	0	0	0	0
NM_014820	TOMM70A	translocase of outer mitochondrial membrane 70 homolog A (S. cerevisiae)	0	-1.80835	0	0	0	0	0	0	0	0
NM_003366	UQCRC2	ubiquinol-cytochrome c reductase core protein II	-1.33333	-1.3282	0	0	0	0	0	0	0	0
NM_012306	FAIM2	Fas apoptotic inhibitory molecule 2	0	-1.61454	0	-1.64624	0	0	0	1.21139	0	0
NM_005018	PDCD1	programmed cell death 1	0	0	0	0	0	0	1.21	1.21788	0	0
XM_001131060	FOXL2	forkhead box L2	0	0	0	0	0	0	1.22	1.22006	0	0
NM_033363	MRPS12	mitochondrial ribosomal protein S12	0	0	0	0	0	0	1.22	1.22159	0	0
NM_024652	LRRK1	leucine-rich repeat kinase 1	0	0	0	0	0	0	0	1.22695	0	0
NM_007188	ABCB8	ATP-binding cassette, sub-family B (MDR/TAP), member 8	1.22	1.22694	0	0	0	0	0	1.23449	0	0
NM_138559	BCL11A	B-cell CLL/lymphoma 11A (zinc finger protein)	1.24	1.00086	0	0	0	0	0	1.23548	0	0
XM_001131774	BCL7C	B-cell CLL/lymphoma 7C	0	0	0	0	0	0	1.23	1.2362	0	0
NM_005456	MAPK8IP1	mitogen-activated protein kinase 8 interacting protein 1	0	0	0	0	0	0	0	1.23624	0	0
NM_152854	CD40	CD40 molecule, TNF receptor superfamily member 5	1.25	1.25518	1.2	1.20649	0	0	0	1.23678	0	0
NM_012068	ATF5	activating transcription factor 5	1.27	1.27426	0	0	0	0	0	1.23758	0	0
NM_024993	LRRTM4	leucine rich repeat transmembrane neuronal 4	0	0	0	0	0	0	1.23	1.23867	0	0
XM_945467	HSPA12A	heat shock 70kDa protein 12A	1.23	1.23079	0	0	0	0	1.23	1.23891	0	0
NM_052940	LRRC42	leucine rich repeat containing 42	0	0	0	0	0	0	0	1.24007	0	0
NM_002711	PPP1R3A	protein phosphatase 1, regulatory (inhibitor) subunit 3A (glycogen and sarcoplasmic reticulum binding subunit, skeletal muscle)	1.25	1.25793	0	0	0	0	1.24	1.24106	0	0
NM_174958	ATP2A3	ATPase, Ca++ transporting, ubiquitous	-1.06952	-1.06339	0	-1.9082	0	0	0	1.25114	0	0
NM_203391	GK	glycerol kinase	1.28	1.285	0	1.0416	0	0	0	1.26241	0	0
NM_006351	TIMM44	translocase of inner mitochondrial membrane 44 homolog (yeast)	0	0	-1.49254	-1.48581	0	0	1.26	1.26822	0	0
NM_024320	ATAD4	ATPase family, AAA domain containing 4	1.22	1.22471	0	0	0	0	0	1.27599	0	0
NM_003810	TNFSF10	tumor necrosis factor (ligand) superfamily, member 10	0	0	0	0	0	0	1.27	1.27676	0	0
NM_000657	BCL2	B-cell CLL/lymphoma 2	1.22	1.33812	0	0	0	0	1.28	1.28037	0	0
NM_005249	FOXG1 /// FOXG1B	forkhead box G1	1.28	1.28467	0	0	0	0	0	1.2807	0	0
NM_005249	FOXG1 /// FOXG1B	forkhead box G1	1.28	1.28467	0	0	0	0	0	1.2807	0	0
NM_005249	FOXG1 /// FOXG1B	forkhead box G1	1.28	1.28467	0	0	0	0	0	1.2807	0	0
NM_005249	FOXG1 /// FOXG1B	forkhead box G1	1.28	1.28467	0	0	0	0	0	1.2807	0	0
NM_033295	CASP1	caspase 1, apoptosis-related cysteine peptidase (interleukin 1, beta, convertase)	0	1.24296	0	0	0	0	0	1.28645	0	0
NM_145803	TRAF6	TNF receptor-associated factor 6	1.23	1.23661	0	0	0	0	1.28	1.28717	0	0
NM_144781	PDCD2	programmed cell death 2	1.27	1.27689	0	1.23803	0	0	1.29	1.29024	0	0
NM_147187	TNFRSF10B	tumor necrosis factor receptor superfamily, member 10b	1.335	1.33854	0	1.48235	0	0	1.285	1.29145	0	0
NM_180977	PPP2R5D	protein phosphatase 2, regulatory subunit B', delta isoform	0	1.25597	0	0	0	0	0	1.29239	0	0
NM_006165	NFRKB	nuclear factor related to kappaB binding protein	1.31	1.31867	0	1.23728	0	0	1.29	1.29529	0	0
NM_018188	ATAD3A	ATPase family, AAA domain containing 3A	1.22	1.22959	0	0	0	0	1.29	1.29777	0	0
NM_006247	PPP5C	protein phosphatase 5, catalytic subunit	1.3	1.3075	0	0	0	0	1.29	1.29859	0	0
NM_024997	ATF7IP2	activating transcription factor 7 interacting protein 2	1.25	1.25223	0	0	0	0	1.29	1.29994	0	0
NM_005251	FOXC2	forkhead box C2 (MFH-1, mesenchyme forkhead 1)	1.24	1.24474	0	0	0	0	0	1.31025	0	0
NM_201630	LRRN2	leucine rich repeat neuronal 2	1.29	1.29512	0	0	0	0	0	1.32183	0	0
NM_172088	TNFSF12-TNFSF13 /// TNFSF13	tumor necrosis factor (ligand) superfamily, member 13	0	0	0	0	0	0	0	1.33816	0	0
NM_207305	FOXD4 /// FOXD4L1	forkhead box D4	1.35	1.35653	0	0	0	0	0	1.36653	0	0
NM_207305	FOXD4 /// FOXD4L1	forkhead box D4	1.35	1.35653	0	0	0	0	0	1.36653	0	0
NM_052819	CARD14	caspase recruitment domain family, member 14	1.35	1.35285	0	1.29978	0	0	1.4	1.40993	0	0
NM_052819	CARD14	caspase recruitment domain family, member 14	1.35	1.35285	0	1.29978	0	0	1.4	1.40993	0	0
NM_139049	MAPK8	mitogen-activated protein kinase 8	1.335	1.34001	0	0	0	0	1.43	1.42154	0	0
NM_002751	MAPK11	mitogen-activated protein kinase 11	0	1.38778	0	1.21739	0	0	0	1.49907	0	0
NM_014550	CARD10	caspase recruitment domain family, member 10	0	0	0	0	0	0	0	1.59086	0	0
NM_017640	LRRC16	leucine rich repeat containing 16	0	1.40234	0	0	0	0	0	1.61982	0	0
NM_017640	LRRC16	leucine rich repeat containing 16	0	1.40234	0	0	0	0	0	1.61982	0	0

## Sheet: PCD fPD-01
BaseGenBank	Gene.Symbol	Gene.Title	allN_allPD	allN_allPD_p0_05	fN_fPD	fN_fPD_p0_05	fN_mN	fN_mN_p0_05	mN_mPD	mN_mPD_p0_05	mPD_fPD	mPD_fPD_p0_05
NM_014452	TNFRSF21	tumor necrosis factor receptor superfamily, member 21	0	-1.82606	-3.84615	-1.33598	0	0	0	0	0	0
NM_201559	FOXO3	forkhead box O3	0	0	-3.44828	-3.41907	2.93	2.93247	0	0	0	0
XM_930809	MRPL20	mitochondrial ribosomal protein L20	0	0	-3.44828	-3.33348	0	0	0	0	0	0
NM_006004	UQCRH	ubiquinol-cytochrome c reductase hinge protein	-2.94118	-2.88188	-3.44828	-3.3658	0	0	-2.63158	-2.61886	0	0
NM_006839	IMMT	inner membrane protein, mitochondrial (mitofilin)	-2.08333	-2.06615	-2.94118	-2.90416	0	0	0	0	0	0
NM_002744	PRKCZ	protein kinase C, zeta	0	-1.64987	-2.77778	-2.73714	0	0	0	0	0	0
NM_002715	PPP2CA	protein phosphatase 2 (formerly 2A), catalytic subunit, alpha isoform	-1.69492	-1.68158	-2.63158	-2.5801	0	0	0	0	0	0
NM_002748	MAPK6	mitogen-activated protein kinase 6	0	-1.65578	-2.5641	-2.55594	2.38	2.38151	0	0	0	0
NM_001867	COX7C	cytochrome c oxidase subunit VIIc	-2.89855	-2.87334	-2.5641	-1.22383	0	0	-3.63636	-3.57726	0	0
NM_002494	NDUFC1	NADH dehydrogenase (ubiquinone) 1, subcomplex unknown, 1, 6kDa	-1.72414	-1.72016	-2.5641	-2.5232	1.88	1.88691	0	0	0	0
NM_030971	SFXN3	sideroflexin 3	-1.6129	-1.61135	-2.5641	-2.52589	0	0	0	0	0	0
NM_012458	TIMM13	translocase of inner mitochondrial membrane 13 homolog (yeast)	-2.04082	-2.01166	-2.38095	-2.33737	0	0	0	0	0	0
NM_001697	ATP5O	ATP synthase, H+ transporting, mitochondrial F1 complex, O subunit (oligomycin sensitivity conferring protein)	0	-1.64062	-2.32558	-2.29055	0	0	0	0	0	0
NM_004546	NDUFB2	NADH dehydrogenase (ubiquinone) 1 beta subcomplex, 2, 8kDa	-3.38983	-3.35101	-2.22222	-2.1794	0	0	-3.7037	-3.68945	0	0
NM_001689	ATP5G3	ATP synthase, H+ transporting, mitochondrial F0 complex, subunit C3 (subunit 9)	-2.24719	-2.21154	-2.17391	-2.15166	0	0	-2.94118	-2.87596	0	0
NM_021821	MRPS35	mitochondrial ribosomal protein S35	0	0	-2.17391	-2.15662	0	0	0	0	0	0
NM_021821	MRPS35	mitochondrial ribosomal protein S35	0	0	-2.17391	-2.15662	0	0	0	0	0	0
NM_033450	ABCC10	ATP-binding cassette, sub-family C (CFTR/MRP), member 10	0	0	-2.12766	-2.09843	1.96	1.96708	0	0	0	0
NM_007313	ABL1	v-abl Abelson murine leukemia viral oncogene homolog 1	0	-1.44119	-1.92308	-1.89047	0	0	0	0	0	0
NM_033015	FASTK	Fas-activated serine/threonine kinase	0	0	-1.88679	-1.57494	0	0	0	0	0	0
NM_019056	NDUFB11	NADH dehydrogenase (ubiquinone) 1 beta subcomplex, 11, 17.3kDa	-1.42857	-1.42563	-1.63934	-1.63653	0	0	0	0	0	0
NM_000853	GSTT1	glutathione S-transferase theta 1	0	0	-1.6129	-1.59858	1.61	1.61718	0	0	0	0
NM_000853	GSTT1	glutathione S-transferase theta 1	0	0	-1.6129	-1.59858	1.61	1.61718	0	0	0	0
NM_004927	MRPL49	mitochondrial ribosomal protein L49	0	0	-1.5873	-1.56375	0	0	0	0	0	0
NM_002490	NDUFA6	NADH dehydrogenase (ubiquinone) 1 alpha subcomplex, 6, 14kDa	-1.8018	-1.79815	-1.5625	-2.07799	0	0	0	-2.19939	0	0
NM_006351	TIMM44	translocase of inner mitochondrial membrane 44 homolog (yeast)	0	0	-1.49254	-1.48581	0	0	1.26	1.26822	0	0
NM_001089	ABCA3	ATP-binding cassette, sub-family A (ABC1), member 3	0	0	-1.47059	-1.46665	0	0	0	0	0	0
NM_212472	PRKAR1A	protein kinase, cAMP-dependent, regulatory, type I, alpha (tissue specific extinguisher 1)	0	-1.50638	-1.42857	-1.42535	0	0	0	0	0	0
NM_212472	PRKAR1A	protein kinase, cAMP-dependent, regulatory, type I, alpha (tissue specific extinguisher 1)	0	-1.50638	-1.42857	-1.42535	0	0	0	0	0	0
NM_014330	PPP1R15A	protein phosphatase 1, regulatory (inhibitor) subunit 15A	-1.31579	-1.31224	-1.40845	-1.40153	0	0	0	0	0	0
NM_017691	LRRC49	leucine rich repeat containing 49	0	0	-1.38889	-1.37381	0	0	0	0	0	0
NM_015568	PPP1R16B	protein phosphatase 1, regulatory (inhibitor) subunit 16B	0	0	-1.36986	-1.30068	0	0	0	0	0	0
NM_002720	PPP4C	protein phosphatase 4 (formerly X), catalytic subunit	0	0	-1.35135	-1.33887	0	0	0	0	0	0
NM_013232	PDCD6	programmed cell death 6	-1.21951	-1.20692	-1.31579	-1.30468	0	0	0	0	0	0
NM_006809	TOMM34	translocase of outer mitochondrial membrane 34	0	0	-1.23457	-1.23332	0	0	0	0	0	0
NM_014550	CARD10	caspase recruitment domain family, member 10	0	0	0	0	0	0	0	1.59086	0	0
NM_052819	CARD14	caspase recruitment domain family, member 14	1.35	1.35285	0	1.29978	0	0	1.4	1.40993	0	0
NM_052819	CARD14	caspase recruitment domain family, member 14	1.35	1.35285	0	1.29978	0	0	1.4	1.40993	0	0
NM_052813	CARD9	caspase recruitment domain family, member 9	0	0	0	1.28109	0	0	0	0	0	0
NM_033295	CASP1	caspase 1, apoptosis-related cysteine peptidase (interleukin 1, beta, convertase)	0	1.24296	0	0	0	0	0	1.28645	0	0
NM_032983	CASP2	caspase 2, apoptosis-related cysteine peptidase (neural precursor cell expressed, developmentally down-regulated 2)	0	0	0	1.21362	0	0	0	0	0	0
NM_032992	CASP6	caspase 6, apoptosis-related cysteine peptidase	0	1.27436	0	0	0	0	0	0	0	0
NM_033358	CASP8	caspase 8, apoptosis-related cysteine peptidase	0	0	0	1.35682	0	0	0	0	0	0
NM_032996	CASP9	caspase 9, apoptosis-related cysteine peptidase	0	-1.21828	0	0	0	0	0	0	0	0
NM_003879	CFLAR	CASP8 and FADD-like apoptosis regulator	0	1.4531	0	1.38941	0	0	0	0	0	0
NM_131917	FAF1	Fas (TNFRSF6) associated factor 1	0	0	0	-1.45316	0	0	0	0	0	0
NM_012306	FAIM2	Fas apoptotic inhibitory molecule 2	0	-1.61454	0	-1.64624	0	0	0	1.21139	0	0
NM_152877	FAS	Fas (TNF receptor superfamily, member 6)	1.21	1.21199	0	1.32047	0	0	0	0	0	0
NM_170708	LMNA	lamin A/C	0	0	0	1.22423	0	0	0	0	0	0
NM_170708	LMNA	lamin A/C	0	0	0	1.22423	0	0	0	0	0	0
NM_006165	NFRKB	nuclear factor related to kappaB binding protein	1.31	1.31867	0	1.23728	0	0	1.29	1.29529	0	0
NM_006290	TNFAIP3	tumor necrosis factor, alpha-induced protein 3	0	1.2687	0	0	0	0	0	0	0	0
NM_007115	TNFAIP6	tumor necrosis factor, alpha-induced protein 6	0	0	0	1.29035	0	0	0	0	0	0
NM_014350	TNFAIP8	tumor necrosis factor, alpha-induced protein 8	0	0	0	1.28445	0	0	0	0	0	0
NM_147187	TNFRSF10B	tumor necrosis factor receptor superfamily, member 10b	1.335	1.33854	0	1.48235	0	0	1.285	1.29145	0	0
NM_012452	TNFRSF13B	tumor necrosis factor receptor superfamily, member 13B	1.22	1.22888	0	0	0	0	0	0	0	0
NM_003810	TNFSF10	tumor necrosis factor (ligand) superfamily, member 10	0	0	0	0	0	0	1.27	1.27676	0	0
NM_172088	TNFSF12-TNFSF13 /// TNFSF13	tumor necrosis factor (ligand) superfamily, member 13	0	0	0	0	0	0	0	1.33816	0	0
NM_024309	TNIP2	TNFAIP3 interacting protein 2	0	1.34083	0	1.63199	0	-1.61795	0	0	0	0
NM_153425	TRADD	TNFRSF1A-associated via death domain	1.24	1.26388	0	1.51477	0	0	0	0	0	0
NM_005658	TRAF1	TNF receptor-associated factor 1	0	0	0	1.30844	0	0	0	0	0	0
NM_145803	TRAF6	TNF receptor-associated factor 6	1.23	1.23661	0	0	0	0	1.28	1.28717	0	0
NM_016292	TRAP1	TNF receptor-associated protein 1	-1.5873	-1.58259	0	0	0	0	0	-1.72728	0	0
NM_198594	C1QTNF1	C1q and tumor necrosis factor related protein 1	1.26	1.26998	0	0	0	0	0	0	0	0
NM_153425	TRADD	TNFRSF1A-associated via death domain	1.24	1.26388	0	1.51477	0	0	0	0	0	0
NM_001880	ATF2	activating transcription factor 2	-1.66667	-1.65312	0	0	0	0	0	0	0	0
NM_004024	ATF3	activating transcription factor 3	0	1.24404	0	0	0	0	0	0	0	0
NM_182810	ATF4	activating transcription factor 4 (tax-responsive enhancer element B67)	-2	-1.97148	0	-2.13302	0	0	-1.85185	-1.82611	0	0
NM_012068	ATF5	activating transcription factor 5	1.27	1.27426	0	0	0	0	0	1.23758	0	0
NM_018179	ATF7IP	activating transcription factor 7 interacting protein	0	1.26059	0	0	0	0	0	0	0	0
NM_024997	ATF7IP2	activating transcription factor 7 interacting protein 2	1.25	1.25223	0	0	0	0	1.29	1.29994	0	0
NM_138578	BCL2L1	BCL2-like 1	-1.44928	-1.44204	0	0	0	0	0	-1.37583	0	0
NM_003921	BCL10	B-cell CLL/lymphoma 10	0	-1.32123	0	0	0	0	0	-1.47619	0	0
NM_138559	BCL11A	B-cell CLL/lymphoma 11A (zinc finger protein)	1.24	1.00086	0	0	0	0	0	1.23548	0	0
NM_000657	BCL2	B-cell CLL/lymphoma 2	1.22	1.33812	0	0	0	0	1.28	1.28037	0	0
NM_138578	BCL2L1	BCL2-like 1	-1.44928	-1.44204	0	0	0	0	0	-1.37583	0	0
XM_001131774	BCL7C	B-cell CLL/lymphoma 7C	0	0	0	0	0	0	1.23	1.2362	0	0
NM_004326	BCL9	B-cell CLL/lymphoma 9	0	0	0	-1.59832	0	0	0	0	0	0
NM_014739	BCLAF1	BCL2-associated transcription factor 1	-1.31579	-1.30086	0	-1.68285	0	0	0	0	0	0
NM_153675	FOXA2	forkhead box A2	0	0	0	1.27313	0	0	0	0	0	0
NM_005251	FOXC2	forkhead box C2 (MFH-1, mesenchyme forkhead 1)	1.24	1.24474	0	0	0	0	0	1.31025	0	0
NM_004474	FOXD2	forkhead box D2	0	0	0	1.29958	0	0	0	0	0	0
NM_207305	FOXD4 /// FOXD4L1	forkhead box D4	1.35	1.35653	0	0	0	0	0	1.36653	0	0
NM_207305	FOXD4 /// FOXD4L1	forkhead box D4	1.35	1.35653	0	0	0	0	0	1.36653	0	0
NM_005249	FOXG1 /// FOXG1B	forkhead box G1	1.28	1.28467	0	0	0	0	0	1.2807	0	0
NM_005249	FOXG1 /// FOXG1B	forkhead box G1	1.28	1.28467	0	0	0	0	0	1.2807	0	0
NM_005249	FOXG1 /// FOXG1B	forkhead box G1	1.28	1.28467	0	0	0	0	0	1.2807	0	0
NM_005249	FOXG1 /// FOXG1B	forkhead box G1	1.28	1.28467	0	0	0	0	0	1.2807	0	0
NM_014947	FOXJ3	forkhead box J3	0	0	0	0	0	0	0	-1.58227	0	0
XM_001131060	FOXL2	forkhead box L2	0	0	0	0	0	0	1.22	1.22006	0	0
NM_014009	FOXP3	forkhead box P3	0	1.22914	0	0	0	0	0	0	0	0
NM_145740	GSTA1	glutathione S-transferase A1	0	0	0	1.23061	0	0	0	0	0	0
NM_001512	GSTA4	glutathione S-transferase A4	-1.38889	-1.38322	0	0	0	0	-1.38889	-1.38888	0	0
NM_015917	GSTK1	glutathione S-transferase kappa 1	-1.49254	-1.49126	0	-1.64798	0	0	0	0	0	0
NM_004832	GSTO1	glutathione S-transferase omega 1	0	-1.51897	0	0	0	0	0	0	0	0
NM_145871	GSTZ1	glutathione transferase zeta 1 (maleylacetoacetate isomerase)	0	1.2045	0	0	0	0	0	0	0	0
NM_133259	LRPPRC	leucine-rich PPR-motif containing	-1.50376	-1.49808	0	-1.60652	0	0	0	-1.70852	0	0
NM_014665	LRRC14	leucine rich repeat containing 14	0	0	0	-1.33383	0	0	0	0	0	0
NM_017640	LRRC16	leucine rich repeat containing 16	0	1.40234	0	0	0	0	0	1.61982	0	0
NM_017640	LRRC16	leucine rich repeat containing 16	0	1.40234	0	0	0	0	0	1.61982	0	0
NM_001006607	LRRC37A2	leucine rich repeat containing 37, member A2	0	0	0	1.28559	0	0	0	0	0	0
NM_001006607	LRRC37A2	leucine rich repeat containing 37, member A2	0	0	0	1.28559	0	0	0	0	0	0
NM_017768	LRRC40	leucine rich repeat containing 40	1.48	1.48713	0	1.9047	0	0	0	0	0	0
NM_052940	LRRC42	leucine rich repeat containing 42	0	0	0	0	0	0	0	1.24007	0	0
NM_020710	LRRC47	leucine rich repeat containing 47	0	-1.41543	0	0	0	0	0	0	0	0
NM_023942	LRRC61	leucine rich repeat containing 61	0	1.2285	0	0	0	0	0	0	0	0
NM_018103	LRRC8D	leucine rich repeat containing 8 family, member D	0	-1.51235	0	0	0	0	0	0	0	0
NM_004735	LRRFIP1	leucine rich repeat (in FLII) interacting protein 1	0	1.76509	0	1.20731	0	0	0	0	0	0
NM_017724	LRRFIP2	leucine rich repeat (in FLII) interacting protein 2	0	0	0	1.3062	0	0	0	0	0	0
NM_024548	LRRIQ2	leucine-rich repeats and IQ motif containing 2	1.29	1.29264	0	1.46266	0	0	0	0	0	0
NM_024652	LRRK1	leucine-rich repeat kinase 1	0	0	0	0	0	0	0	1.22695	0	0
NM_201630	LRRN2	leucine rich repeat neuronal 2	1.29	1.29512	0	0	0	0	0	1.32183	0	0
NM_024993	LRRTM4	leucine rich repeat transmembrane neuronal 4	0	0	0	0	0	0	1.23	1.23867	0	0
NM_138957	MAPK1	mitogen-activated protein kinase 1	0	-1.27923	0	0	0	0	0	0	0	0
NM_002751	MAPK11	mitogen-activated protein kinase 11	0	1.38778	0	1.21739	0	0	0	1.49907	0	0
NM_002969	MAPK12	mitogen-activated protein kinase 12	0	1.23831	0	0	0	0	0	0	0	0
NM_139014	MAPK14	mitogen-activated protein kinase 14	0	0	0	1.24791	0	0	0	0	0	0
NM_139014	MAPK14	mitogen-activated protein kinase 14	0	0	0	1.24791	0	0	0	0	0	0
NM_139049	MAPK8	mitogen-activated protein kinase 8	1.335	1.34001	0	0	0	0	1.43	1.42154	0	0
NM_005456	MAPK8IP1	mitogen-activated protein kinase 8 interacting protein 1	0	0	0	0	0	0	0	1.23624	0	0
NM_015133	MAPK8IP3	mitogen-activated protein kinase 8 interacting protein 3	0	-2.03266	0	-4.27691	0	0	0	0	0	0
NM_139070	MAPK9	mitogen-activated protein kinase 9	0	-1.65661	0	0	0	0	0	0	0	0
NM_005018	PDCD1	programmed cell death 1	0	0	0	0	0	0	1.21	1.21788	0	0
NM_144781	PDCD2	programmed cell death 2	1.27	1.27689	0	1.23803	0	0	1.29	1.29024	0	0
NM_177952	PPM1A	protein phosphatase 1A (formerly 2C), magnesium-dependent, alpha isoform	0	0	0	0	0	0	0	-1.26924	0	0
NM_177969	PPM1B	protein phosphatase 1B (formerly 2C), magnesium-dependent, beta isoform	0	-1.28689	0	0	0	0	0	0	0	0
NM_014634	PPM1F	protein phosphatase 1F (PP2C domain containing)	-1.38889	-1.37828	0	-1.51351	0	0	0	0	0	0
NM_016147	PPME1	protein phosphatase methylesterase 1	0	0	0	-1.777	0	0	0	0	0	0
NM_206877	PPP1CB	protein phosphatase 1, catalytic subunit, beta isoform	-1.36986	-1.36924	0	0	0	0	0	-1.4322	0	0
NM_206877	PPP1CB	protein phosphatase 1, catalytic subunit, beta isoform	-1.36986	-1.36924	0	0	0	0	0	-1.4322	0	0
NM_021959	PPP1R11	protein phosphatase 1, regulatory (inhibitor) subunit 11	0	-1.47768	0	-1.72847	0	0	0	0	0	0
NM_002480	PPP1R12A	protein phosphatase 1, regulatory (inhibitor) subunit 12A	0	0	0	1.21956	0	0	0	0	0	0
NM_006663	PPP1R13L	protein phosphatase 1, regulatory (inhibitor) subunit 13 like	1.29	1.29805	0	0	0	0	0	0	0	0
NM_017726	PPP1R14D	protein phosphatase 1, regulatory (inhibitor) subunit 14D	0	0	0	1.35572	0	0	0	0	0	0
NM_006741	PPP1R1A	protein phosphatase 1, regulatory (inhibitor) subunit 1A	-1.23457	-1.22838	0	0	0	0	0	0	0	0
NM_006241	PPP1R2	protein phosphatase 1, regulatory (inhibitor) subunit 2	0	0	0	1.22159	0	0	0	0	0	0
NM_006241	PPP1R2	protein phosphatase 1, regulatory (inhibitor) subunit 2	0	0	0	1.22159	0	0	0	0	0	0
NM_002711	PPP1R3A	protein phosphatase 1, regulatory (inhibitor) subunit 3A (glycogen and sarcoplasmic reticulum binding subunit, skeletal muscle)	1.25	1.25793	0	0	0	0	1.24	1.24106	0	0
NM_002712	PPP1R7	protein phosphatase 1, regulatory (inhibitor) subunit 7	-1.42857	-1.42357	0	-1.39548	0	0	0	0	0	0
NM_138558	PPP1R8	protein phosphatase 1, regulatory (inhibitor) subunit 8	-1.40845	-1.39743	0	-1.39161	0	0	0	0	0	0
NM_004156	PPP2CB	protein phosphatase 2 (formerly 2A), catalytic subunit, beta isoform	-1.96078	-1.9324	0	0	0	0	-1.78571	-1.75562	0	0
NM_181678	PPP2R2B	protein phosphatase 2 (formerly 2A), regulatory subunit B, beta isoform	0	-1.79308	0	-2.68459	0	0	0	0	0	0
NM_006244	PPP2R5B	protein phosphatase 2, regulatory subunit B', beta isoform	0	-1.36642	0	-1.90696	0	0	0	0	0	0
NM_178588	PPP2R5C	protein phosphatase 2, regulatory subunit B', gamma isoform	0	-1.57031	0	-2.13911	0	0	0	0	0	0
NM_180977	PPP2R5D	protein phosphatase 2, regulatory subunit B', delta isoform	0	1.25597	0	0	0	0	0	1.29239	0	0
NM_006246	PPP2R5E	protein phosphatase 2, regulatory subunit B', epsilon isoform	0	0	0	0	1.4	1.40715	0	0	0	0
NM_000944	PPP3CA	protein phosphatase 3 (formerly 2B), catalytic subunit, alpha isoform	-2.5641	-2.53719	0	0	0	0	-3.0303	-2.9482	0	0
NM_021132	PPP3CB	protein phosphatase 3 (formerly 2B), catalytic subunit, beta isoform	-1.53846	-1.52627	0	0	0	0	0	-1.62404	0	0
NM_000945	PPP3R1	protein phosphatase 3 (formerly 2B), regulatory subunit B, alpha isoform	0	1.2555	0	0	0	0	0	0	0	0
NM_006247	PPP5C	protein phosphatase 5, catalytic subunit	1.3	1.3075	0	0	0	0	1.29	1.29859	0	0
NM_024429	PRKAG2	protein kinase, AMP-activated, gamma 2 non-catalytic subunit	0	0	0	1.4188	0	0	0	0	0	0
NM_004157	PRKAR2A	protein kinase, cAMP-dependent, regulatory, type II, alpha	0	1.33912	0	1.87946	0	0	0	0	0	0
NM_002737	PRKCA	protein kinase C, alpha	-1.5625	-1.55545	0	1.25447	0	0	-1.5625	-1.54331	0	0
NM_002737	PRKCA	protein kinase C, alpha	-1.5625	-1.55545	0	1.25447	0	0	-1.5625	-1.54331	0	0
NM_002739	PRKCG	protein kinase C, gamma	0	0	0	1.22485	0	0	0	0	0	0
NM_002740	PRKCI	protein kinase C, iota	0	1.25528	0	0	0	0	0	0	0	0
NM_006259	PRKG2	protein kinase, cGMP-dependent, type II	0	0	0	1.34799	0	0	0	0	0	0
NM_000454	SOD1	superoxide dismutase 1, soluble (amyotrophic lateral sclerosis 1 (adult))	-3.44828	-3.38083	0	0	0	0	-3.44828	-3.43789	0	0
NM_020126	SPHK2	sphingosine kinase 2	-1.72414	-1.70624	0	-1.99769	0	0	0	0	0	0
NM_003217	TEGT	testis enhanced gene transcript (BAX inhibitor 1)	-2.12766	-2.09517	0	-2.40946	0	0	-1.92308	-1.89793	0	0
NM_212533	ABCA2	ATP-binding cassette, sub-family A (ABC1), member 2	0	0	0	-1.3189	0	0	0	0	0	0
NM_080284	ABCA6	ATP-binding cassette, sub-family A (ABC1), member 6	0	0	0	1.20476	0	0	0	0	0	0
NM_033308	ABCA7	ATP-binding cassette, sub-family A (ABC1), member 7	0	0	0	-1.34118	0	0	0	0	0	0
NM_018850	ABCB4	ATP-binding cassette, sub-family B (MDR/TAP), member 4	0	0	0	1.25581	0	0	0	0	0	0
NM_007188	ABCB8	ATP-binding cassette, sub-family B (MDR/TAP), member 8	1.22	1.22694	0	0	0	0	0	1.23449	0	0
NM_005688	ABCC5	ATP-binding cassette, sub-family C (CFTR/MRP), member 5	-2.08333	-2.08169	0	-3.10434	0	0	0	0	0	0
NM_000352	ABCC8	ATP-binding cassette, sub-family C (CFTR/MRP), member 8	1.23	1.23989	0	0	0	0	0	0	0	0
NM_018188	ATAD3A	ATPase family, AAA domain containing 3A	1.22	1.22959	0	0	0	0	1.29	1.29777	0	0
NM_024320	ATAD4	ATPase family, AAA domain containing 4	1.22	1.22471	0	0	0	0	0	1.27599	0	0
NM_022089	ATP13A2	ATPase type 13A2	0	-1.33517	0	-1.64298	0	0	0	0	0	0
NM_001001586	ATP1A1	ATPase, Na+/K+ transporting, alpha 1 polypeptide	0	-1.44136	0	0	0	0	0	0	0	0
NM_000702	ATP1A2	ATPase, Na+/K+ transporting, alpha 2 (+) polypeptide	0	0	0	0	0	0	0	-1.74769	1.73	1.73845
NM_001677	ATP1B1	ATPase, Na+/K+ transporting, beta 1 polypeptide	-5.88235	-5.22534	0	0	0	0	-5.26316	-5.04531	0	0
NM_001677	ATP1B1	ATPase, Na+/K+ transporting, beta 1 polypeptide	-5.88235	-5.22534	0	0	0	0	-5.26316	-5.04531	0	0
NM_170665	ATP2A2	ATPase, Ca++ transporting, cardiac muscle, slow twitch 2	-1.8018	-1.7933	0	0	0	0	0	0	0	0
NM_174958	ATP2A3	ATPase, Ca++ transporting, ubiquitous	-1.06952	-1.06339	0	-1.9082	0	0	0	1.25114	0	0
NM_001682	ATP2B1	ATPase, Ca++ transporting, plasma membrane 1	0	0	0	0	0	0	-1.23457	-1.2234	0	0
NM_001683	ATP2B2	ATPase, Ca++ transporting, plasma membrane 2	-1.5625	-1.54702	0	0	0	0	0	-1.4031	0	0
NM_001684	ATP2B4	ATPase, Ca++ transporting, plasma membrane 4	0	-1.51311	0	0	0	0	0	-1.82549	0	0
NM_014382	ATP2C1	ATPase, Ca++ transporting, type 2C, member 1	-1.2987	-1.28921	0	0	0	0	-1.20482	-1.20038	0	0
NM_004046	ATP5A1	ATP synthase, H+ transporting, mitochondrial F1 complex, alpha subunit 1, cardiac muscle	-2.43902	-2.39341	0	0	0	0	-2.77778	-2.73174	0	0
NM_005174	ATP5C1	ATP synthase, H+ transporting, mitochondrial F1 complex, gamma polypeptide 1	-1.49254	-1.48568	0	0	0	0	0	-1.83368	0	0
NM_006886	ATP5E	ATP synthase, H+ transporting, mitochondrial F1 complex, epsilon subunit	-1.49254	-1.48973	0	0	0	0	0	0	0	0
NM_001688	ATP5F1	ATP synthase, H+ transporting, mitochondrial F0 complex, subunit B1	-1.78571	-1.77783	0	0	0	0	-2.04082	-2.01766	0	0
NM_006356	ATP5H	ATP synthase, H+ transporting, mitochondrial F0 complex, subunit d	-1.6129	-1.59695	0	-1.85411	0	0	-1.44928	-1.43904	0	0
NM_007100	ATP5I	ATP synthase, H+ transporting, mitochondrial F0 complex, subunit E	-2.63158	-2.6276	0	0	0	0	0	0	0	0
XM_001127310	ATP5I /// MFSD7	major facilitator superfamily domain containing 7	0	-1.48116	0	-1.1413	0	0	0	0	0	0
NM_001685	ATP5J	ATP synthase, H+ transporting, mitochondrial F0 complex, subunit F6	-2.43902	-2.41639	0	-2.68984	0	0	-2.32558	-2.28009	0	0
NM_004889	ATP5J2	ATP synthase, H+ transporting, mitochondrial F0 complex, subunit F2	0	-1.87648	0	0	0	0	0	0	0	0
NM_004889	ATP5J2	ATP synthase, H+ transporting, mitochondrial F0 complex, subunit F2	0	-1.87648	0	0	0	0	0	0	0	0
NM_006476	ATP5L	ATP synthase, H+ transporting, mitochondrial F0 complex, subunit G	-1.47059	-1.45828	0	-1.31949	0	0	-1.47059	-1.48775	0	0
NM_005603	ATP8B1	ATPase, class I, type 8B, member 1	0	1.61859	0	0	0	0	0	0	0	0
NM_006045	ATP9A	ATPase, class II, type 9A	-2.17391	-2.14181	0	0	0	0	0	-2.02338	0	0
NM_178191	ATPIF1	ATPase inhibitory factor 1	-2.17391	-2.15294	0	-2.42213	0	0	0	-2.07901	0	0
NM_004375	COX11	COX11 homolog, cytochrome c oxidase assembly protein (yeast)	0	-1.20888	0	-1.3958	0	0	0	0	0	0
NM_005694	COX17	COX17 cytochrome c oxidase assembly homolog (S. cerevisiae)	-1.51515	-1.49907	0	0	0	0	-1.63934	-1.62682	0	0
NM_001861	COX4I1	cytochrome c oxidase subunit IV isoform 1	-2.15054	-2.13179	0	0	0	0	-2.63158	-2.33005	0	0
NM_004255	COX5A	cytochrome c oxidase subunit Va	-1.81818	-1.81561	0	0	0	0	0	-2.08799	0	0
NM_001862	COX5B	cytochrome c oxidase subunit Vb	-1.92308	-1.90049	0	0	0	0	-1.96078	-1.93765	0	0
NM_004373	COX6A1	cytochrome c oxidase subunit VIa polypeptide 1	0	-1.61248	0	-2.05094	0	0	0	0	0	0
NM_001863	COX6B1	cytochrome c oxidase subunit Vib polypeptide 1 (ubiquitous)	-1.69492	-1.6685	0	-1.68569	0	0	0	0	0	0
NM_004374	COX6C	cytochrome c oxidase subunit VIc	-2.08333	-2.0551	0	0	0	0	0	-2.07522	0	0
NM_004718	COX7A2L	cytochrome c oxidase subunit VIIa polypeptide 2 like	-2.08333	-2.06908	0	-1.90628	0	0	-2.17391	-2.1448	0	0
NM_001866	COX7B	cytochrome c oxidase subunit VIIb	0	-1.73915	0	-1.9144	0	0	0	0	0	0
NM_004074	COX8A	cytochrome c oxidase subunit 8A (ubiquitous)	-1.72414	-1.69623	0	-2.00045	0	0	0	-1.49258	0	0
NM_000143	FH	fumarate hydratase	-1.43885	-1.42292	0	-1.60152	0	0	0	0	0	0
X78711	GK3P	glycerol kinase 3 pseudogene	0	0	0	1.23401	0	0	0	0	0	0
NM_203391	GK	glycerol kinase	1.28	1.285	0	1.0416	0	0	0	1.26241	0	0
NM_014905	GLS	glutaminase	-6.66667	-6.29606	0	-8.82495	0	0	0	-4.91022	0	0
NM_015141	GPD1L	glycerol-3-phosphate dehydrogenase 1-like	0	0	0	-1.40434	0	0	0	0	0	0
NM_005348	HSP90AA1	heat shock protein 90kDa alpha (cytosolic), class A member 1	-2.7027	-2.70503	0	0	0	0	-3.33333	-3.46528	0	0
NM_005348	HSP90AA1	heat shock protein 90kDa alpha (cytosolic), class A member 1	-2.7027	-2.70503	0	0	0	0	-3.33333	-3.46528	0	0
NM_007355	HSP90AB1	heat shock protein 90kDa alpha (cytosolic), class B member 1	-1.44928	-1.44441	0	0	0	0	-1.31579	-1.31196	0	0
NM_007355	HSP90AB1	heat shock protein 90kDa alpha (cytosolic), class B member 1	-1.44928	-1.44441	0	0	0	0	-1.31579	-1.31196	0	0
NM_003299	HSP90B1	heat shock protein 90kDa beta (Grp94), member 1	0	0	0	-1.5938	0	0	0	0	0	0
XM_945467	HSPA12A	heat shock 70kDa protein 12A	1.23	1.23079	0	0	0	0	1.23	1.23891	0	0
NM_005346	HSPA1A /// HSPA1B	heat shock 70kDa protein 1B	-2.85714	-2.66513	0	0	0	0	0	-3.72535	0	0
NM_005346	HSPA1B	heat shock 70kDa protein 1B	-2.85714	-2.66513	0	0	0	0	0	-3.72535	0	0
NM_198431	HSPA4	heat shock 70kDa protein 4	0	0	0	0	0	0	0	-1.22125	0	0
NM_153201	HSPA8	heat shock 70kDa protein 8	-2.77778	-1.26815	0	0	0	0	-3.7037	-1.35018	0	0
NM_004134	HSPA9	heat shock 70kDa protein 9 (mortalin)	0	-1.31709	0	-1.38776	0	0	0	0	0	0
NM_199440	HSPD1	heat shock 60kDa protein 1 (chaperonin)	-2.27273	-2.22628	0	0	0	0	-3.125	-3.10613	0	0
NM_199440	HSPD1	heat shock 60kDa protein 1 (chaperonin)	-2.27273	-2.22628	0	0	0	0	-3.125	-3.10613	0	0
NM_002157	HSPE1	heat shock 10kDa protein 1 (chaperonin 10)	-1.42857	-1.41599	0	-1.48641	0	0	-1.38889	-1.37096	0	0
NM_006644	HSPH1	heat shock 105kDa/110kDa protein 1	-1.5873	-1.5728	0	0	0	0	0	-1.47175	0	0
NM_015340	LARS2	leucyl-tRNA synthetase 2, mitochondrial	0	0	0	-1.58782	0	1.98887	0	0	0	0
NM_014341	MTCH1	mitochondrial carrier homolog 1 (C. elegans)	-2.43902	-2.43697	0	0	0	0	0	-2.18983	0	0
NM_024026	MRP63	mitochondrial ribosomal protein 63	0	-1.29297	0	-1.78378	0	0	0	0	0	0
NM_014175	MRPL15	mitochondrial ribosomal protein L15	-1.36986	-1.36443	0	-1.32123	0	0	-1.38889	-1.38693	0	0
NM_006428	MRPL28	mitochondrial ribosomal protein L28	0	0	0	1.99103	0	0	0	0	0	0
NM_007208	MRPL3	mitochondrial ribosomal protein L3	-1.96078	-1.95732	0	0	0	0	-1.66667	-1.66618	0	0
NM_023937	MRPL34	mitochondrial ribosomal protein L34	-1.31579	-1.30037	0	0	0	0	0	0	0	0
NM_003776	MRPL40	mitochondrial ribosomal protein L40	0	-1.20412	0	-1.54786	0	0	0	0	0	0
NM_031420	MRPL9	mitochondrial ribosomal protein L9	1.22	1.22427	0	1.38185	0	0	0	0	0	0
NM_033363	MRPS12	mitochondrial ribosomal protein S12	0	0	0	0	0	0	1.22	1.22159	0	0
NM_004541	NDUFA1	NADH dehydrogenase (ubiquinone) 1 alpha subcomplex, 1, 7.5kDa	-2	-1.97895	0	-3.01353	0	0	0	0	0	0
NM_002488	NDUFA2	NADH dehydrogenase (ubiquinone) 1 alpha subcomplex, 2, 8kDa	0	0	0	-1.39193	0	0	0	0	0	0
NM_004542	NDUFA3	NADH dehydrogenase (ubiquinone) 1 alpha subcomplex, 3, 9kDa	-2.63158	-2.59985	0	0	0	0	0	-2.58584	0	0
NM_002489	NDUFA4	NADH dehydrogenase (ubiquinone) 1 alpha subcomplex, 4, 9kDa	-1.66667	-1.65952	0	0	0	0	-1.69492	-1.68671	0	0
NM_020142	NDUFA4L2	NADH dehydrogenase (ubiquinone) 1 alpha subcomplex, 4-like 2	1.2	1.20438	0	0	0	0	0	0	0	0
NM_005000	NDUFA5	NADH dehydrogenase (ubiquinone) 1 alpha subcomplex, 5, 13kDa	-1.31579	-1.30118	0	0	0	0	0	-1.34458	0	0
NM_014222	NDUFA8	NADH dehydrogenase (ubiquinone) 1 alpha subcomplex, 8, 19kDa	0	-1.64689	0	0	0	0	0	-2.16717	0	0
NM_005003	NDUFAB1	NADH dehydrogenase (ubiquinone) 1, alpha/beta subcomplex, 1, 8kDa	-2.32558	-2.3196	0	0	0	0	-2.43902	-2.43408	0	0
NM_004545	NDUFB1	NADH dehydrogenase (ubiquinone) 1 beta subcomplex, 1, 7kDa	-2.63158	-2.60765	0	0	0	0	-3.22581	-3.14321	0	0
NM_002491	NDUFB3	NADH dehydrogenase (ubiquinone) 1 beta subcomplex, 3, 12kDa	-2.5	-2.47921	0	-2.80015	0	0	0	-2.35391	0	0
NM_002492	NDUFB5	NADH dehydrogenase (ubiquinone) 1 beta subcomplex, 5, 16kDa	-1.23457	-1.22346	0	0	0	0	0	0	0	0
NM_182739	NDUFB6	NADH dehydrogenase (ubiquinone) 1 beta subcomplex, 6, 17kDa	-1.53846	-1.53696	0	0	0	0	-1.63934	-1.63749	0	0
NM_005004	NDUFB8	NADH dehydrogenase (ubiquinone) 1 beta subcomplex, 8, 19kDa	-7.14286	-2.67264	0	-10.9643	0	0	-5.55556	-2.99516	0	0
NM_004549	NDUFC2	NADH dehydrogenase (ubiquinone) 1, subcomplex unknown, 2, 14.5kDa	-2.08333	-2.07996	0	0	0	0	-2.7027	-2.646	0	0
NM_004550	NDUFS2	NADH dehydrogenase (ubiquinone) Fe-S protein 2, 49kDa (NADH-coenzyme Q reductase)	0	-1.23254	0	-1.47108	0	0	0	0	0	0
NM_004551	NDUFS3	NADH dehydrogenase (ubiquinone) Fe-S protein 3, 30kDa (NADH-coenzyme Q reductase)	-1.38889	-1.37624	0	-1.39807	0	0	0	-1.36468	0	0
NM_004552	NDUFS5	NADH dehydrogenase (ubiquinone) Fe-S protein 5, 15kDa (NADH-coenzyme Q reductase)	-2.77778	-2.77392	0	0	0	0	0	-2.48619	0	0
NM_004553	NDUFS6	NADH dehydrogenase (ubiquinone) Fe-S protein 6, 13kDa (NADH-coenzyme Q reductase)	-2.77778	-2.70558	0	-2.08789	0	0	0	-2.98893	0	0
NM_024407	NDUFS7	NADH dehydrogenase (ubiquinone) Fe-S protein 7, 20kDa (NADH-coenzyme Q reductase)	0	0	0	-1.44005	0	0	0	0	0	0
NM_007103	NDUFV1	NADH dehydrogenase (ubiquinone) flavoprotein 1, 51kDa	-1.5873	-1.56586	0	0	0	0	0	-1.50103	0	0
NM_000274	OAT	ornithine aminotransferase (gyrate atrophy)	-1.85185	-1.82861	0	0	0	0	-2	-1.98596	0	0
NM_004152	OAZ1	ornithine decarboxylase antizyme 1	0	-2.16069	0	-3.33009	0	0	0	0	0	0
NM_002539	ODC1	ornithine decarboxylase 1	-1.5873	-1.57818	0	-1.47782	0	0	-1.63934	-1.62398	0	0
NM_003001	SDHC	succinate dehydrogenase complex, subunit C, integral membrane protein, 15kDa	-1.92308	-1.91564	0	-2.05078	0	0	-1.85185	-1.84283	0	0
NM_006936	SUMO3	SMT3 suppressor of mif two 3 homolog 3 (S. cerevisiae)	-1.16959	-1.1655	0	-2.48589	0	0	-2.94118	-1.24392	0	0
NM_006335	TIMM17A	translocase of inner mitochondrial membrane 17 homolog A (yeast)	-2.85714	-2.78379	0	0	0	0	0	0	0	0
NM_004085	TIMM8A	translocase of inner mitochondrial membrane 8 homolog A (yeast)	0	1.43173	0	0	0	0	0	0	0	0
NM_012459	TIMM8B	translocase of inner mitochondrial membrane 8 homolog B (yeast)	-1.72414	-1.71009	0	0	0	0	-2.27273	-2.25179	0	0
NM_014765	TOMM20	translocase of outer mitochondrial membrane 20 homolog (yeast)	0	-1.29836	0	-1.62671	0	0	0	0	0	0
NM_006114	TOMM40	translocase of outer mitochondrial membrane 40 homolog (yeast)	0	0	0	1.23985	0	0	0	0	0	0
NM_014820	TOMM70A	translocase of outer mitochondrial membrane 70 homolog A (S. cerevisiae)	0	-1.80835	0	0	0	0	0	0	0	0
NM_006294	UQCRB	ubiquinol-cytochrome c reductase binding protein	-2.12766	-2.08526	0	0	0	0	-1.68067	-2.23475	0	0
NM_003366	UQCRC2	ubiquinol-cytochrome c reductase core protein II	-1.33333	-1.3282	0	0	0	0	0	0	0	0
NM_014402	UQCRQ	ubiquinol-cytochrome c reductase, complex III subunit VII, 9.5kDa	-1.69492	-1.67967	0	0	0	0	0	-1.67282	0	0
NM_152854	CD40	CD40 molecule, TNF receptor superfamily member 5	1.25	1.25518	1.2	1.20649	0	0	0	1.23678	0	0
XM_938907	ATAD2B	ATPase family, AAA domain containing 2B	0	0	1.21	1.21404	0	0	0	0	0	0
NM_006308	HSPB3	heat shock 27kDa protein 3	0	0	1.22	1.22487	0	0	0	0	0	0
NM_002721	PPP6C	protein phosphatase 6, catalytic subunit	0	-1.84032	1.23	1.23526	0	0	0	0	0	0
NM_001303	COX10	COX10 homolog, cytochrome c oxidase assembly protein, heme A: farnesyltransferase (yeast)	0	0	1.23	1.23015	0	0	0	0	0	0
NM_006239	PPEF2	protein phosphatase, EF-hand calcium binding domain 2	0	0	1.24	1.2417	0	0	0	0	0	0
NM_000639	FASLG	Fas ligand (TNF superfamily, member 6)	1.27	1.27098	1.25	1.25562	0	0	0	0	0	0
NM_001065	TNFRSF1A	tumor necrosis factor receptor superfamily, member 1A	0	0	1.25	1.25882	0	0	0	0	0	0
NM_033012	TNFSF11	tumor necrosis factor (ligand) superfamily, member 11	0	0	1.3	1.3038	0	0	0	0	0	0
NM_181435	C1QTNF3	C1q and tumor necrosis factor related protein 3	1.21	1.21236	1.31	1.31629	0	0	0	0	0	0
NM_018358	ABCF3	ATP-binding cassette, sub-family F (GCN20), member 3	1.2	1.20705	1.31	1.31123	0	0	0	0	0	0
NM_014861	ATP2C2	ATPase, Ca++ transporting, type 2C, member 2	0	1.23302	1.33	1.33463	0	0	0	0	0	0
NM_207578	PRKACB	protein kinase, cAMP-dependent, catalytic, beta	-2.43902	-2.40878	1.35	1.35151	0	0	-2.7027	-2.64913	0	0
NM_022100	MRPS14	mitochondrial ribosomal protein S14	0	0	1.37	1.37698	0	0	0	0	0	0
NM_005118	TNFSF15	tumor necrosis factor (ligand) superfamily, member 15	0	0	1.38	1.38154	0	0	0	0	0	0
NM_006257	PRKCQ	protein kinase C, theta	0	0	1.38	1.38489	0	0	0	0	0	0
NM_001083112	GPD2	glycerol-3-phosphate dehydrogenase 2 (mitochondrial)	0	0	1.38	1.3834	0	0	0	0	0	0
NM_002732	PRKACG	protein kinase, cAMP-dependent, catalytic, gamma	1.27	1.27198	1.45	1.45955	0	0	0	0	0	0
NM_181307	MRPL52	mitochondrial ribosomal protein L52	0	0	1.45	1.45357	0	0	0	0	0	0
NM_020117	LARS	leucyl-tRNA synthetase	1.43	1.43236	1.76	1.76573	0	0	0	0	0	0

## Sheet: PCD mPD-01
BaseGenBank	Gene.Symbol	Gene.Title	allN_allPD	allN_allPD_p0_05	fN_fPD	fN_fPD_p0_05	fN_mN	fN_mN_p0_05	mN_mPD	mN_mPD_p0_05	mPD_fPD	mPD_fPD_p0_05
NM_005004	NDUFB8	NADH dehydrogenase (ubiquinone) 1 beta subcomplex, 8, 19kDa	-7.14286	-2.67264	0	-10.9643	0	0	-5.55556	-2.99516	0	0
NM_001677	ATP1B1	ATPase, Na+/K+ transporting, beta 1 polypeptide	-5.88235	-5.22534	0	0	0	0	-5.26316	-5.04531	0	0
NM_001677	ATP1B1	ATPase, Na+/K+ transporting, beta 1 polypeptide	-5.88235	-5.22534	0	0	0	0	-5.26316	-5.04531	0	0
NM_153201	HSPA8	heat shock 70kDa protein 8	-2.77778	-1.26815	0	0	0	0	-3.7037	-1.35018	0	0
NM_004546	NDUFB2	NADH dehydrogenase (ubiquinone) 1 beta subcomplex, 2, 8kDa	-3.38983	-3.35101	-2.22222	-2.1794	0	0	-3.7037	-3.68945	0	0
NM_001867	COX7C	cytochrome c oxidase subunit VIIc	-2.89855	-2.87334	-2.5641	-1.22383	0	0	-3.63636	-3.57726	0	0
NM_000454	SOD1	superoxide dismutase 1, soluble (amyotrophic lateral sclerosis 1 (adult))	-3.44828	-3.38083	0	0	0	0	-3.44828	-3.43789	0	0
NM_005348	HSP90AA1	heat shock protein 90kDa alpha (cytosolic), class A member 1	-2.7027	-2.70503	0	0	0	0	-3.33333	-3.46528	0	0
NM_005348	HSP90AA1	heat shock protein 90kDa alpha (cytosolic), class A member 1	-2.7027	-2.70503	0	0	0	0	-3.33333	-3.46528	0	0
NM_004545	NDUFB1	NADH dehydrogenase (ubiquinone) 1 beta subcomplex, 1, 7kDa	-2.63158	-2.60765	0	0	0	0	-3.22581	-3.14321	0	0
NM_199440	HSPD1	heat shock 60kDa protein 1 (chaperonin)	-2.27273	-2.22628	0	0	0	0	-3.125	-3.10613	0	0
NM_199440	HSPD1	heat shock 60kDa protein 1 (chaperonin)	-2.27273	-2.22628	0	0	0	0	-3.125	-3.10613	0	0
NM_000944	PPP3CA	protein phosphatase 3 (formerly 2B), catalytic subunit, alpha isoform	-2.5641	-2.53719	0	0	0	0	-3.0303	-2.9482	0	0
NM_001689	ATP5G3	ATP synthase, H+ transporting, mitochondrial F0 complex, subunit C3 (subunit 9)	-2.24719	-2.21154	-2.17391	-2.15166	0	0	-2.94118	-2.87596	0	0
NM_006936	SUMO3	SMT3 suppressor of mif two 3 homolog 3 (S. cerevisiae)	-1.16959	-1.1655	0	-2.48589	0	0	-2.94118	-1.24392	0	0
NM_004046	ATP5A1	ATP synthase, H+ transporting, mitochondrial F1 complex, alpha subunit 1, cardiac muscle	-2.43902	-2.39341	0	0	0	0	-2.77778	-2.73174	0	0
NM_207578	PRKACB	protein kinase, cAMP-dependent, catalytic, beta	-2.43902	-2.40878	1.35	1.35151	0	0	-2.7027	-2.64913	0	0
NM_004549	NDUFC2	NADH dehydrogenase (ubiquinone) 1, subcomplex unknown, 2, 14.5kDa	-2.08333	-2.07996	0	0	0	0	-2.7027	-2.646	0	0
NM_001861	COX4I1	cytochrome c oxidase subunit IV isoform 1	-2.15054	-2.13179	0	0	0	0	-2.63158	-2.33005	0	0
NM_006004	UQCRH	ubiquinol-cytochrome c reductase hinge protein	-2.94118	-2.88188	-3.44828	-3.3658	0	0	-2.63158	-2.61886	0	0
NM_005003	NDUFAB1	NADH dehydrogenase (ubiquinone) 1, alpha/beta subcomplex, 1, 8kDa	-2.32558	-2.3196	0	0	0	0	-2.43902	-2.43408	0	0
NM_001685	ATP5J	ATP synthase, H+ transporting, mitochondrial F0 complex, subunit F6	-2.43902	-2.41639	0	-2.68984	0	0	-2.32558	-2.28009	0	0
NM_012459	TIMM8B	translocase of inner mitochondrial membrane 8 homolog B (yeast)	-1.72414	-1.71009	0	0	0	0	-2.27273	-2.25179	0	0
NM_004718	COX7A2L	cytochrome c oxidase subunit VIIa polypeptide 2 like	-2.08333	-2.06908	0	-1.90628	0	0	-2.17391	-2.1448	0	0
NM_001688	ATP5F1	ATP synthase, H+ transporting, mitochondrial F0 complex, subunit B1	-1.78571	-1.77783	0	0	0	0	-2.04082	-2.01766	0	0
NM_000274	OAT	ornithine aminotransferase (gyrate atrophy)	-1.85185	-1.82861	0	0	0	0	-2	-1.98596	0	0
NM_001862	COX5B	cytochrome c oxidase subunit Vb	-1.92308	-1.90049	0	0	0	0	-1.96078	-1.93765	0	0
NM_003217	TEGT	testis enhanced gene transcript (BAX inhibitor 1)	-2.12766	-2.09517	0	-2.40946	0	0	-1.92308	-1.89793	0	0
NM_182810	ATF4	activating transcription factor 4 (tax-responsive enhancer element B67)	-2	-1.97148	0	-2.13302	0	0	-1.85185	-1.82611	0	0
NM_003001	SDHC	succinate dehydrogenase complex, subunit C, integral membrane protein, 15kDa	-1.92308	-1.91564	0	-2.05078	0	0	-1.85185	-1.84283	0	0
NM_004156	PPP2CB	protein phosphatase 2 (formerly 2A), catalytic subunit, beta isoform	-1.96078	-1.9324	0	0	0	0	-1.78571	-1.75562	0	0
NM_002489	NDUFA4	NADH dehydrogenase (ubiquinone) 1 alpha subcomplex, 4, 9kDa	-1.66667	-1.65952	0	0	0	0	-1.69492	-1.68671	0	0
NM_006294	UQCRB	ubiquinol-cytochrome c reductase binding protein	-2.12766	-2.08526	0	0	0	0	-1.68067	-2.23475	0	0
NM_007208	MRPL3	mitochondrial ribosomal protein L3	-1.96078	-1.95732	0	0	0	0	-1.66667	-1.66618	0	0
NM_005694	COX17	COX17 cytochrome c oxidase assembly homolog (S. cerevisiae)	-1.51515	-1.49907	0	0	0	0	-1.63934	-1.62682	0	0
NM_182739	NDUFB6	NADH dehydrogenase (ubiquinone) 1 beta subcomplex, 6, 17kDa	-1.53846	-1.53696	0	0	0	0	-1.63934	-1.63749	0	0
NM_002539	ODC1	ornithine decarboxylase 1	-1.5873	-1.57818	0	-1.47782	0	0	-1.63934	-1.62398	0	0
NM_002737	PRKCA	protein kinase C, alpha	-1.5625	-1.55545	0	1.25447	0	0	-1.5625	-1.54331	0	0
NM_002737	PRKCA	protein kinase C, alpha	-1.5625	-1.55545	0	1.25447	0	0	-1.5625	-1.54331	0	0
NM_006476	ATP5L	ATP synthase, H+ transporting, mitochondrial F0 complex, subunit G	-1.47059	-1.45828	0	-1.31949	0	0	-1.47059	-1.48775	0	0
NM_006356	ATP5H	ATP synthase, H+ transporting, mitochondrial F0 complex, subunit d	-1.6129	-1.59695	0	-1.85411	0	0	-1.44928	-1.43904	0	0
NM_001512	GSTA4	glutathione S-transferase A4	-1.38889	-1.38322	0	0	0	0	-1.38889	-1.38888	0	0
NM_002157	HSPE1	heat shock 10kDa protein 1 (chaperonin 10)	-1.42857	-1.41599	0	-1.48641	0	0	-1.38889	-1.37096	0	0
NM_014175	MRPL15	mitochondrial ribosomal protein L15	-1.36986	-1.36443	0	-1.32123	0	0	-1.38889	-1.38693	0	0
NM_007355	HSP90AB1	heat shock protein 90kDa alpha (cytosolic), class B member 1	-1.44928	-1.44441	0	0	0	0	-1.31579	-1.31196	0	0
NM_007355	HSP90AB1	heat shock protein 90kDa alpha (cytosolic), class B member 1	-1.44928	-1.44441	0	0	0	0	-1.31579	-1.31196	0	0
NM_001682	ATP2B1	ATPase, Ca++ transporting, plasma membrane 1	0	0	0	0	0	0	-1.23457	-1.2234	0	0
NM_014382	ATP2C1	ATPase, Ca++ transporting, type 2C, member 1	-1.2987	-1.28921	0	0	0	0	-1.20482	-1.20038	0	0
NM_014550	CARD10	caspase recruitment domain family, member 10	0	0	0	0	0	0	0	1.59086	0	0
NM_052813	CARD9	caspase recruitment domain family, member 9	0	0	0	1.28109	0	0	0	0	0	0
NM_033295	CASP1	caspase 1, apoptosis-related cysteine peptidase (interleukin 1, beta, convertase)	0	1.24296	0	0	0	0	0	1.28645	0	0
NM_032983	CASP2	caspase 2, apoptosis-related cysteine peptidase (neural precursor cell expressed, developmentally down-regulated 2)	0	0	0	1.21362	0	0	0	0	0	0
NM_032992	CASP6	caspase 6, apoptosis-related cysteine peptidase	0	1.27436	0	0	0	0	0	0	0	0
NM_033358	CASP8	caspase 8, apoptosis-related cysteine peptidase	0	0	0	1.35682	0	0	0	0	0	0
NM_032996	CASP9	caspase 9, apoptosis-related cysteine peptidase	0	-1.21828	0	0	0	0	0	0	0	0
NM_003879	CFLAR	CASP8 and FADD-like apoptosis regulator	0	1.4531	0	1.38941	0	0	0	0	0	0
NM_131917	FAF1	Fas (TNFRSF6) associated factor 1	0	0	0	-1.45316	0	0	0	0	0	0
NM_012306	FAIM2	Fas apoptotic inhibitory molecule 2	0	-1.61454	0	-1.64624	0	0	0	1.21139	0	0
NM_152877	FAS	Fas (TNF receptor superfamily, member 6)	1.21	1.21199	0	1.32047	0	0	0	0	0	0
NM_000639	FASLG	Fas ligand (TNF superfamily, member 6)	1.27	1.27098	1.25	1.25562	0	0	0	0	0	0
NM_033015	FASTK	Fas-activated serine/threonine kinase	0	0	-1.88679	-1.57494	0	0	0	0	0	0
NM_170708	LMNA	lamin A/C	0	0	0	1.22423	0	0	0	0	0	0
NM_170708	LMNA	lamin A/C	0	0	0	1.22423	0	0	0	0	0	0
NM_006290	TNFAIP3	tumor necrosis factor, alpha-induced protein 3	0	1.2687	0	0	0	0	0	0	0	0
NM_007115	TNFAIP6	tumor necrosis factor, alpha-induced protein 6	0	0	0	1.29035	0	0	0	0	0	0
NM_014350	TNFAIP8	tumor necrosis factor, alpha-induced protein 8	0	0	0	1.28445	0	0	0	0	0	0
NM_012452	TNFRSF13B	tumor necrosis factor receptor superfamily, member 13B	1.22	1.22888	0	0	0	0	0	0	0	0
NM_001065	TNFRSF1A	tumor necrosis factor receptor superfamily, member 1A	0	0	1.25	1.25882	0	0	0	0	0	0
NM_014452	TNFRSF21	tumor necrosis factor receptor superfamily, member 21	0	-1.82606	-3.84615	-1.33598	0	0	0	0	0	0
NM_033012	TNFSF11	tumor necrosis factor (ligand) superfamily, member 11	0	0	1.3	1.3038	0	0	0	0	0	0
NM_172088	TNFSF12-TNFSF13 /// TNFSF13	tumor necrosis factor (ligand) superfamily, member 13	0	0	0	0	0	0	0	1.33816	0	0
NM_005118	TNFSF15	tumor necrosis factor (ligand) superfamily, member 15	0	0	1.38	1.38154	0	0	0	0	0	0
NM_024309	TNIP2	TNFAIP3 interacting protein 2	0	1.34083	0	1.63199	0	-1.61795	0	0	0	0
NM_153425	TRADD	TNFRSF1A-associated via death domain	1.24	1.26388	0	1.51477	0	0	0	0	0	0
NM_005658	TRAF1	TNF receptor-associated factor 1	0	0	0	1.30844	0	0	0	0	0	0
NM_016292	TRAP1	TNF receptor-associated protein 1	-1.5873	-1.58259	0	0	0	0	0	-1.72728	0	0
NM_198594	C1QTNF1	C1q and tumor necrosis factor related protein 1	1.26	1.26998	0	0	0	0	0	0	0	0
NM_181435	C1QTNF3	C1q and tumor necrosis factor related protein 3	1.21	1.21236	1.31	1.31629	0	0	0	0	0	0
NM_152854	CD40	CD40 molecule, TNF receptor superfamily member 5	1.25	1.25518	1.2	1.20649	0	0	0	1.23678	0	0
NM_153425	TRADD	TNFRSF1A-associated via death domain	1.24	1.26388	0	1.51477	0	0	0	0	0	0
NM_001880	ATF2	activating transcription factor 2	-1.66667	-1.65312	0	0	0	0	0	0	0	0
NM_004024	ATF3	activating transcription factor 3	0	1.24404	0	0	0	0	0	0	0	0
NM_012068	ATF5	activating transcription factor 5	1.27	1.27426	0	0	0	0	0	1.23758	0	0
NM_018179	ATF7IP	activating transcription factor 7 interacting protein	0	1.26059	0	0	0	0	0	0	0	0
NM_007313	ABL1	v-abl Abelson murine leukemia viral oncogene homolog 1	0	-1.44119	-1.92308	-1.89047	0	0	0	0	0	0
NM_138578	BCL2L1	BCL2-like 1	-1.44928	-1.44204	0	0	0	0	0	-1.37583	0	0
NM_003921	BCL10	B-cell CLL/lymphoma 10	0	-1.32123	0	0	0	0	0	-1.47619	0	0
NM_138559	BCL11A	B-cell CLL/lymphoma 11A (zinc finger protein)	1.24	1.00086	0	0	0	0	0	1.23548	0	0
NM_138578	BCL2L1	BCL2-like 1	-1.44928	-1.44204	0	0	0	0	0	-1.37583	0	0
NM_004326	BCL9	B-cell CLL/lymphoma 9	0	0	0	-1.59832	0	0	0	0	0	0
NM_014739	BCLAF1	BCL2-associated transcription factor 1	-1.31579	-1.30086	0	-1.68285	0	0	0	0	0	0
NM_153675	FOXA2	forkhead box A2	0	0	0	1.27313	0	0	0	0	0	0
NM_005251	FOXC2	forkhead box C2 (MFH-1, mesenchyme forkhead 1)	1.24	1.24474	0	0	0	0	0	1.31025	0	0
NM_004474	FOXD2	forkhead box D2	0	0	0	1.29958	0	0	0	0	0	0
NM_207305	FOXD4 /// FOXD4L1	forkhead box D4	1.35	1.35653	0	0	0	0	0	1.36653	0	0
NM_207305	FOXD4 /// FOXD4L1	forkhead box D4	1.35	1.35653	0	0	0	0	0	1.36653	0	0
NM_005249	FOXG1 /// FOXG1B	forkhead box G1	1.28	1.28467	0	0	0	0	0	1.2807	0	0
NM_005249	FOXG1 /// FOXG1B	forkhead box G1	1.28	1.28467	0	0	0	0	0	1.2807	0	0
NM_005249	FOXG1 /// FOXG1B	forkhead box G1	1.28	1.28467	0	0	0	0	0	1.2807	0	0
NM_005249	FOXG1 /// FOXG1B	forkhead box G1	1.28	1.28467	0	0	0	0	0	1.2807	0	0
NM_014947	FOXJ3	forkhead box J3	0	0	0	0	0	0	0	-1.58227	0	0
NM_201559	FOXO3	forkhead box O3	0	0	-3.44828	-3.41907	2.93	2.93247	0	0	0	0
NM_014009	FOXP3	forkhead box P3	0	1.22914	0	0	0	0	0	0	0	0
NM_145740	GSTA1	glutathione S-transferase A1	0	0	0	1.23061	0	0	0	0	0	0
NM_015917	GSTK1	glutathione S-transferase kappa 1	-1.49254	-1.49126	0	-1.64798	0	0	0	0	0	0
NM_004832	GSTO1	glutathione S-transferase omega 1	0	-1.51897	0	0	0	0	0	0	0	0
NM_000853	GSTT1	glutathione S-transferase theta 1	0	0	-1.6129	-1.59858	1.61	1.61718	0	0	0	0
NM_000853	GSTT1	glutathione S-transferase theta 1	0	0	-1.6129	-1.59858	1.61	1.61718	0	0	0	0
NM_145871	GSTZ1	glutathione transferase zeta 1 (maleylacetoacetate isomerase)	0	1.2045	0	0	0	0	0	0	0	0
NM_133259	LRPPRC	leucine-rich PPR-motif containing	-1.50376	-1.49808	0	-1.60652	0	0	0	-1.70852	0	0
NM_014665	LRRC14	leucine rich repeat containing 14	0	0	0	-1.33383	0	0	0	0	0	0
NM_017640	LRRC16	leucine rich repeat containing 16	0	1.40234	0	0	0	0	0	1.61982	0	0
NM_017640	LRRC16	leucine rich repeat containing 16	0	1.40234	0	0	0	0	0	1.61982	0	0
NM_001006607	LRRC37A2	leucine rich repeat containing 37, member A2	0	0	0	1.28559	0	0	0	0	0	0
NM_001006607	LRRC37A2	leucine rich repeat containing 37, member A2	0	0	0	1.28559	0	0	0	0	0	0
NM_017768	LRRC40	leucine rich repeat containing 40	1.48	1.48713	0	1.9047	0	0	0	0	0	0
NM_052940	LRRC42	leucine rich repeat containing 42	0	0	0	0	0	0	0	1.24007	0	0
NM_020710	LRRC47	leucine rich repeat containing 47	0	-1.41543	0	0	0	0	0	0	0	0
NM_017691	LRRC49	leucine rich repeat containing 49	0	0	-1.38889	-1.37381	0	0	0	0	0	0
NM_023942	LRRC61	leucine rich repeat containing 61	0	1.2285	0	0	0	0	0	0	0	0
NM_018103	LRRC8D	leucine rich repeat containing 8 family, member D	0	-1.51235	0	0	0	0	0	0	0	0
NM_004735	LRRFIP1	leucine rich repeat (in FLII) interacting protein 1	0	1.76509	0	1.20731	0	0	0	0	0	0
NM_017724	LRRFIP2	leucine rich repeat (in FLII) interacting protein 2	0	0	0	1.3062	0	0	0	0	0	0
NM_024548	LRRIQ2	leucine-rich repeats and IQ motif containing 2	1.29	1.29264	0	1.46266	0	0	0	0	0	0
NM_024652	LRRK1	leucine-rich repeat kinase 1	0	0	0	0	0	0	0	1.22695	0	0
NM_201630	LRRN2	leucine rich repeat neuronal 2	1.29	1.29512	0	0	0	0	0	1.32183	0	0
NM_138957	MAPK1	mitogen-activated protein kinase 1	0	-1.27923	0	0	0	0	0	0	0	0
NM_002751	MAPK11	mitogen-activated protein kinase 11	0	1.38778	0	1.21739	0	0	0	1.49907	0	0
NM_002969	MAPK12	mitogen-activated protein kinase 12	0	1.23831	0	0	0	0	0	0	0	0
NM_139014	MAPK14	mitogen-activated protein kinase 14	0	0	0	1.24791	0	0	0	0	0	0
NM_139014	MAPK14	mitogen-activated protein kinase 14	0	0	0	1.24791	0	0	0	0	0	0
NM_002748	MAPK6	mitogen-activated protein kinase 6	0	-1.65578	-2.5641	-2.55594	2.38	2.38151	0	0	0	0
NM_005456	MAPK8IP1	mitogen-activated protein kinase 8 interacting protein 1	0	0	0	0	0	0	0	1.23624	0	0
NM_015133	MAPK8IP3	mitogen-activated protein kinase 8 interacting protein 3	0	-2.03266	0	-4.27691	0	0	0	0	0	0
NM_139070	MAPK9	mitogen-activated protein kinase 9	0	-1.65661	0	0	0	0	0	0	0	0
NM_013232	PDCD6	programmed cell death 6	-1.21951	-1.20692	-1.31579	-1.30468	0	0	0	0	0	0
NM_006239	PPEF2	protein phosphatase, EF-hand calcium binding domain 2	0	0	1.24	1.2417	0	0	0	0	0	0
NM_177952	PPM1A	protein phosphatase 1A (formerly 2C), magnesium-dependent, alpha isoform	0	0	0	0	0	0	0	-1.26924	0	0
NM_177969	PPM1B	protein phosphatase 1B (formerly 2C), magnesium-dependent, beta isoform	0	-1.28689	0	0	0	0	0	0	0	0
NM_014634	PPM1F	protein phosphatase 1F (PP2C domain containing)	-1.38889	-1.37828	0	-1.51351	0	0	0	0	0	0
NM_016147	PPME1	protein phosphatase methylesterase 1	0	0	0	-1.777	0	0	0	0	0	0
NM_206877	PPP1CB	protein phosphatase 1, catalytic subunit, beta isoform	-1.36986	-1.36924	0	0	0	0	0	-1.4322	0	0
NM_206877	PPP1CB	protein phosphatase 1, catalytic subunit, beta isoform	-1.36986	-1.36924	0	0	0	0	0	-1.4322	0	0
NM_021959	PPP1R11	protein phosphatase 1, regulatory (inhibitor) subunit 11	0	-1.47768	0	-1.72847	0	0	0	0	0	0
NM_002480	PPP1R12A	protein phosphatase 1, regulatory (inhibitor) subunit 12A	0	0	0	1.21956	0	0	0	0	0	0
NM_006663	PPP1R13L	protein phosphatase 1, regulatory (inhibitor) subunit 13 like	1.29	1.29805	0	0	0	0	0	0	0	0
NM_017726	PPP1R14D	protein phosphatase 1, regulatory (inhibitor) subunit 14D	0	0	0	1.35572	0	0	0	0	0	0
NM_014330	PPP1R15A	protein phosphatase 1, regulatory (inhibitor) subunit 15A	-1.31579	-1.31224	-1.40845	-1.40153	0	0	0	0	0	0
NM_015568	PPP1R16B	protein phosphatase 1, regulatory (inhibitor) subunit 16B	0	0	-1.36986	-1.30068	0	0	0	0	0	0
NM_006741	PPP1R1A	protein phosphatase 1, regulatory (inhibitor) subunit 1A	-1.23457	-1.22838	0	0	0	0	0	0	0	0
NM_006241	PPP1R2	protein phosphatase 1, regulatory (inhibitor) subunit 2	0	0	0	1.22159	0	0	0	0	0	0
NM_006241	PPP1R2	protein phosphatase 1, regulatory (inhibitor) subunit 2	0	0	0	1.22159	0	0	0	0	0	0
NM_002712	PPP1R7	protein phosphatase 1, regulatory (inhibitor) subunit 7	-1.42857	-1.42357	0	-1.39548	0	0	0	0	0	0
NM_138558	PPP1R8	protein phosphatase 1, regulatory (inhibitor) subunit 8	-1.40845	-1.39743	0	-1.39161	0	0	0	0	0	0
NM_002715	PPP2CA	protein phosphatase 2 (formerly 2A), catalytic subunit, alpha isoform	-1.69492	-1.68158	-2.63158	-2.5801	0	0	0	0	0	0
NM_181678	PPP2R2B	protein phosphatase 2 (formerly 2A), regulatory subunit B, beta isoform	0	-1.79308	0	-2.68459	0	0	0	0	0	0
NM_006244	PPP2R5B	protein phosphatase 2, regulatory subunit B', beta isoform	0	-1.36642	0	-1.90696	0	0	0	0	0	0
NM_178588	PPP2R5C	protein phosphatase 2, regulatory subunit B', gamma isoform	0	-1.57031	0	-2.13911	0	0	0	0	0	0
NM_180977	PPP2R5D	protein phosphatase 2, regulatory subunit B', delta isoform	0	1.25597	0	0	0	0	0	1.29239	0	0
NM_006246	PPP2R5E	protein phosphatase 2, regulatory subunit B', epsilon isoform	0	0	0	0	1.4	1.40715	0	0	0	0
NM_021132	PPP3CB	protein phosphatase 3 (formerly 2B), catalytic subunit, beta isoform	-1.53846	-1.52627	0	0	0	0	0	-1.62404	0	0
NM_000945	PPP3R1	protein phosphatase 3 (formerly 2B), regulatory subunit B, alpha isoform	0	1.2555	0	0	0	0	0	0	0	0
NM_002720	PPP4C	protein phosphatase 4 (formerly X), catalytic subunit	0	0	-1.35135	-1.33887	0	0	0	0	0	0
NM_002721	PPP6C	protein phosphatase 6, catalytic subunit	0	-1.84032	1.23	1.23526	0	0	0	0	0	0
NM_002732	PRKACG	protein kinase, cAMP-dependent, catalytic, gamma	1.27	1.27198	1.45	1.45955	0	0	0	0	0	0
NM_024429	PRKAG2	protein kinase, AMP-activated, gamma 2 non-catalytic subunit	0	0	0	1.4188	0	0	0	0	0	0
NM_212472	PRKAR1A	protein kinase, cAMP-dependent, regulatory, type I, alpha (tissue specific extinguisher 1)	0	-1.50638	-1.42857	-1.42535	0	0	0	0	0	0
NM_212472	PRKAR1A	protein kinase, cAMP-dependent, regulatory, type I, alpha (tissue specific extinguisher 1)	0	-1.50638	-1.42857	-1.42535	0	0	0	0	0	0
NM_004157	PRKAR2A	protein kinase, cAMP-dependent, regulatory, type II, alpha	0	1.33912	0	1.87946	0	0	0	0	0	0
NM_002739	PRKCG	protein kinase C, gamma	0	0	0	1.22485	0	0	0	0	0	0
NM_002740	PRKCI	protein kinase C, iota	0	1.25528	0	0	0	0	0	0	0	0
NM_006257	PRKCQ	protein kinase C, theta	0	0	1.38	1.38489	0	0	0	0	0	0
NM_002744	PRKCZ	protein kinase C, zeta	0	-1.64987	-2.77778	-2.73714	0	0	0	0	0	0
NM_006259	PRKG2	protein kinase, cGMP-dependent, type II	0	0	0	1.34799	0	0	0	0	0	0
NM_020126	SPHK2	sphingosine kinase 2	-1.72414	-1.70624	0	-1.99769	0	0	0	0	0	0
NM_212533	ABCA2	ATP-binding cassette, sub-family A (ABC1), member 2	0	0	0	-1.3189	0	0	0	0	0	0
NM_001089	ABCA3	ATP-binding cassette, sub-family A (ABC1), member 3	0	0	-1.47059	-1.46665	0	0	0	0	0	0
NM_080284	ABCA6	ATP-binding cassette, sub-family A (ABC1), member 6	0	0	0	1.20476	0	0	0	0	0	0
NM_033308	ABCA7	ATP-binding cassette, sub-family A (ABC1), member 7	0	0	0	-1.34118	0	0	0	0	0	0
NM_018850	ABCB4	ATP-binding cassette, sub-family B (MDR/TAP), member 4	0	0	0	1.25581	0	0	0	0	0	0
NM_007188	ABCB8	ATP-binding cassette, sub-family B (MDR/TAP), member 8	1.22	1.22694	0	0	0	0	0	1.23449	0	0
NM_033450	ABCC10	ATP-binding cassette, sub-family C (CFTR/MRP), member 10	0	0	-2.12766	-2.09843	1.96	1.96708	0	0	0	0
NM_005688	ABCC5	ATP-binding cassette, sub-family C (CFTR/MRP), member 5	-2.08333	-2.08169	0	-3.10434	0	0	0	0	0	0
NM_000352	ABCC8	ATP-binding cassette, sub-family C (CFTR/MRP), member 8	1.23	1.23989	0	0	0	0	0	0	0	0
NM_018358	ABCF3	ATP-binding cassette, sub-family F (GCN20), member 3	1.2	1.20705	1.31	1.31123	0	0	0	0	0	0
XM_938907	ATAD2B	ATPase family, AAA domain containing 2B	0	0	1.21	1.21404	0	0	0	0	0	0
NM_024320	ATAD4	ATPase family, AAA domain containing 4	1.22	1.22471	0	0	0	0	0	1.27599	0	0
NM_022089	ATP13A2	ATPase type 13A2	0	-1.33517	0	-1.64298	0	0	0	0	0	0
NM_001001586	ATP1A1	ATPase, Na+/K+ transporting, alpha 1 polypeptide	0	-1.44136	0	0	0	0	0	0	0	0
NM_000702	ATP1A2	ATPase, Na+/K+ transporting, alpha 2 (+) polypeptide	0	0	0	0	0	0	0	-1.74769	1.73	1.73845
NM_170665	ATP2A2	ATPase, Ca++ transporting, cardiac muscle, slow twitch 2	-1.8018	-1.7933	0	0	0	0	0	0	0	0
NM_174958	ATP2A3	ATPase, Ca++ transporting, ubiquitous	-1.06952	-1.06339	0	-1.9082	0	0	0	1.25114	0	0
NM_001683	ATP2B2	ATPase, Ca++ transporting, plasma membrane 2	-1.5625	-1.54702	0	0	0	0	0	-1.4031	0	0
NM_001684	ATP2B4	ATPase, Ca++ transporting, plasma membrane 4	0	-1.51311	0	0	0	0	0	-1.82549	0	0
NM_014861	ATP2C2	ATPase, Ca++ transporting, type 2C, member 2	0	1.23302	1.33	1.33463	0	0	0	0	0	0
NM_005174	ATP5C1	ATP synthase, H+ transporting, mitochondrial F1 complex, gamma polypeptide 1	-1.49254	-1.48568	0	0	0	0	0	-1.83368	0	0
NM_006886	ATP5E	ATP synthase, H+ transporting, mitochondrial F1 complex, epsilon subunit	-1.49254	-1.48973	0	0	0	0	0	0	0	0
NM_007100	ATP5I	ATP synthase, H+ transporting, mitochondrial F0 complex, subunit E	-2.63158	-2.6276	0	0	0	0	0	0	0	0
XM_001127310	ATP5I /// MFSD7	major facilitator superfamily domain containing 7	0	-1.48116	0	-1.1413	0	0	0	0	0	0
NM_004889	ATP5J2	ATP synthase, H+ transporting, mitochondrial F0 complex, subunit F2	0	-1.87648	0	0	0	0	0	0	0	0
NM_004889	ATP5J2	ATP synthase, H+ transporting, mitochondrial F0 complex, subunit F2	0	-1.87648	0	0	0	0	0	0	0	0
NM_001697	ATP5O	ATP synthase, H+ transporting, mitochondrial F1 complex, O subunit (oligomycin sensitivity conferring protein)	0	-1.64062	-2.32558	-2.29055	0	0	0	0	0	0
NM_005603	ATP8B1	ATPase, class I, type 8B, member 1	0	1.61859	0	0	0	0	0	0	0	0
NM_006045	ATP9A	ATPase, class II, type 9A	-2.17391	-2.14181	0	0	0	0	0	-2.02338	0	0
NM_178191	ATPIF1	ATPase inhibitory factor 1	-2.17391	-2.15294	0	-2.42213	0	0	0	-2.07901	0	0
NM_001303	COX10	COX10 homolog, cytochrome c oxidase assembly protein, heme A: farnesyltransferase (yeast)	0	0	1.23	1.23015	0	0	0	0	0	0
NM_004375	COX11	COX11 homolog, cytochrome c oxidase assembly protein (yeast)	0	-1.20888	0	-1.3958	0	0	0	0	0	0
NM_004255	COX5A	cytochrome c oxidase subunit Va	-1.81818	-1.81561	0	0	0	0	0	-2.08799	0	0
NM_004373	COX6A1	cytochrome c oxidase subunit VIa polypeptide 1	0	-1.61248	0	-2.05094	0	0	0	0	0	0
NM_001863	COX6B1	cytochrome c oxidase subunit Vib polypeptide 1 (ubiquitous)	-1.69492	-1.6685	0	-1.68569	0	0	0	0	0	0
NM_004374	COX6C	cytochrome c oxidase subunit VIc	-2.08333	-2.0551	0	0	0	0	0	-2.07522	0	0
NM_001866	COX7B	cytochrome c oxidase subunit VIIb	0	-1.73915	0	-1.9144	0	0	0	0	0	0
NM_004074	COX8A	cytochrome c oxidase subunit 8A (ubiquitous)	-1.72414	-1.69623	0	-2.00045	0	0	0	-1.49258	0	0
NM_000143	FH	fumarate hydratase	-1.43885	-1.42292	0	-1.60152	0	0	0	0	0	0
X78711	GK3P	glycerol kinase 3 pseudogene	0	0	0	1.23401	0	0	0	0	0	0
NM_203391	GK	glycerol kinase	1.28	1.285	0	1.0416	0	0	0	1.26241	0	0
NM_014905	GLS	glutaminase	-6.66667	-6.29606	0	-8.82495	0	0	0	-4.91022	0	0
NM_015141	GPD1L	glycerol-3-phosphate dehydrogenase 1-like	0	0	0	-1.40434	0	0	0	0	0	0
NM_001083112	GPD2	glycerol-3-phosphate dehydrogenase 2 (mitochondrial)	0	0	1.38	1.3834	0	0	0	0	0	0
NM_003299	HSP90B1	heat shock protein 90kDa beta (Grp94), member 1	0	0	0	-1.5938	0	0	0	0	0	0
NM_005346	HSPA1A /// HSPA1B	heat shock 70kDa protein 1B	-2.85714	-2.66513	0	0	0	0	0	-3.72535	0	0
NM_005346	HSPA1B	heat shock 70kDa protein 1B	-2.85714	-2.66513	0	0	0	0	0	-3.72535	0	0
NM_198431	HSPA4	heat shock 70kDa protein 4	0	0	0	0	0	0	0	-1.22125	0	0
NM_004134	HSPA9	heat shock 70kDa protein 9 (mortalin)	0	-1.31709	0	-1.38776	0	0	0	0	0	0
NM_006308	HSPB3	heat shock 27kDa protein 3	0	0	1.22	1.22487	0	0	0	0	0	0
NM_006644	HSPH1	heat shock 105kDa/110kDa protein 1	-1.5873	-1.5728	0	0	0	0	0	-1.47175	0	0
NM_006839	IMMT	inner membrane protein, mitochondrial (mitofilin)	-2.08333	-2.06615	-2.94118	-2.90416	0	0	0	0	0	0
NM_020117	LARS	leucyl-tRNA synthetase	1.43	1.43236	1.76	1.76573	0	0	0	0	0	0
NM_015340	LARS2	leucyl-tRNA synthetase 2, mitochondrial	0	0	0	-1.58782	0	1.98887	0	0	0	0
NM_014341	MTCH1	mitochondrial carrier homolog 1 (C. elegans)	-2.43902	-2.43697	0	0	0	0	0	-2.18983	0	0
NM_024026	MRP63	mitochondrial ribosomal protein 63	0	-1.29297	0	-1.78378	0	0	0	0	0	0
XM_930809	MRPL20	mitochondrial ribosomal protein L20	0	0	-3.44828	-3.33348	0	0	0	0	0	0
NM_006428	MRPL28	mitochondrial ribosomal protein L28	0	0	0	1.99103	0	0	0	0	0	0
NM_023937	MRPL34	mitochondrial ribosomal protein L34	-1.31579	-1.30037	0	0	0	0	0	0	0	0
NM_003776	MRPL40	mitochondrial ribosomal protein L40	0	-1.20412	0	-1.54786	0	0	0	0	0	0
NM_004927	MRPL49	mitochondrial ribosomal protein L49	0	0	-1.5873	-1.56375	0	0	0	0	0	0
NM_181307	MRPL52	mitochondrial ribosomal protein L52	0	0	1.45	1.45357	0	0	0	0	0	0
NM_031420	MRPL9	mitochondrial ribosomal protein L9	1.22	1.22427	0	1.38185	0	0	0	0	0	0
NM_022100	MRPS14	mitochondrial ribosomal protein S14	0	0	1.37	1.37698	0	0	0	0	0	0
NM_021821	MRPS35	mitochondrial ribosomal protein S35	0	0	-2.17391	-2.15662	0	0	0	0	0	0
NM_021821	MRPS35	mitochondrial ribosomal protein S35	0	0	-2.17391	-2.15662	0	0	0	0	0	0
NM_004541	NDUFA1	NADH dehydrogenase (ubiquinone) 1 alpha subcomplex, 1, 7.5kDa	-2	-1.97895	0	-3.01353	0	0	0	0	0	0
NM_002488	NDUFA2	NADH dehydrogenase (ubiquinone) 1 alpha subcomplex, 2, 8kDa	0	0	0	-1.39193	0	0	0	0	0	0
NM_004542	NDUFA3	NADH dehydrogenase (ubiquinone) 1 alpha subcomplex, 3, 9kDa	-2.63158	-2.59985	0	0	0	0	0	-2.58584	0	0
NM_020142	NDUFA4L2	NADH dehydrogenase (ubiquinone) 1 alpha subcomplex, 4-like 2	1.2	1.20438	0	0	0	0	0	0	0	0
NM_005000	NDUFA5	NADH dehydrogenase (ubiquinone) 1 alpha subcomplex, 5, 13kDa	-1.31579	-1.30118	0	0	0	0	0	-1.34458	0	0
NM_002490	NDUFA6	NADH dehydrogenase (ubiquinone) 1 alpha subcomplex, 6, 14kDa	-1.8018	-1.79815	-1.5625	-2.07799	0	0	0	-2.19939	0	0
NM_014222	NDUFA8	NADH dehydrogenase (ubiquinone) 1 alpha subcomplex, 8, 19kDa	0	-1.64689	0	0	0	0	0	-2.16717	0	0
NM_019056	NDUFB11	NADH dehydrogenase (ubiquinone) 1 beta subcomplex, 11, 17.3kDa	-1.42857	-1.42563	-1.63934	-1.63653	0	0	0	0	0	0
NM_002491	NDUFB3	NADH dehydrogenase (ubiquinone) 1 beta subcomplex, 3, 12kDa	-2.5	-2.47921	0	-2.80015	0	0	0	-2.35391	0	0
NM_002492	NDUFB5	NADH dehydrogenase (ubiquinone) 1 beta subcomplex, 5, 16kDa	-1.23457	-1.22346	0	0	0	0	0	0	0	0
NM_002494	NDUFC1	NADH dehydrogenase (ubiquinone) 1, subcomplex unknown, 1, 6kDa	-1.72414	-1.72016	-2.5641	-2.5232	1.88	1.88691	0	0	0	0
NM_004550	NDUFS2	NADH dehydrogenase (ubiquinone) Fe-S protein 2, 49kDa (NADH-coenzyme Q reductase)	0	-1.23254	0	-1.47108	0	0	0	0	0	0
NM_004551	NDUFS3	NADH dehydrogenase (ubiquinone) Fe-S protein 3, 30kDa (NADH-coenzyme Q reductase)	-1.38889	-1.37624	0	-1.39807	0	0	0	-1.36468	0	0
NM_004552	NDUFS5	NADH dehydrogenase (ubiquinone) Fe-S protein 5, 15kDa (NADH-coenzyme Q reductase)	-2.77778	-2.77392	0	0	0	0	0	-2.48619	0	0
NM_004553	NDUFS6	NADH dehydrogenase (ubiquinone) Fe-S protein 6, 13kDa (NADH-coenzyme Q reductase)	-2.77778	-2.70558	0	-2.08789	0	0	0	-2.98893	0	0
NM_024407	NDUFS7	NADH dehydrogenase (ubiquinone) Fe-S protein 7, 20kDa (NADH-coenzyme Q reductase)	0	0	0	-1.44005	0	0	0	0	0	0
NM_007103	NDUFV1	NADH dehydrogenase (ubiquinone) flavoprotein 1, 51kDa	-1.5873	-1.56586	0	0	0	0	0	-1.50103	0	0
NM_004152	OAZ1	ornithine decarboxylase antizyme 1	0	-2.16069	0	-3.33009	0	0	0	0	0	0
NM_030971	SFXN3	sideroflexin 3	-1.6129	-1.61135	-2.5641	-2.52589	0	0	0	0	0	0
NM_012458	TIMM13	translocase of inner mitochondrial membrane 13 homolog (yeast)	-2.04082	-2.01166	-2.38095	-2.33737	0	0	0	0	0	0
NM_006335	TIMM17A	translocase of inner mitochondrial membrane 17 homolog A (yeast)	-2.85714	-2.78379	0	0	0	0	0	0	0	0
NM_004085	TIMM8A	translocase of inner mitochondrial membrane 8 homolog A (yeast)	0	1.43173	0	0	0	0	0	0	0	0
NM_014765	TOMM20	translocase of outer mitochondrial membrane 20 homolog (yeast)	0	-1.29836	0	-1.62671	0	0	0	0	0	0
NM_006809	TOMM34	translocase of outer mitochondrial membrane 34	0	0	-1.23457	-1.23332	0	0	0	0	0	0
NM_006114	TOMM40	translocase of outer mitochondrial membrane 40 homolog (yeast)	0	0	0	1.23985	0	0	0	0	0	0
NM_014820	TOMM70A	translocase of outer mitochondrial membrane 70 homolog A (S. cerevisiae)	0	-1.80835	0	0	0	0	0	0	0	0
NM_003366	UQCRC2	ubiquinol-cytochrome c reductase core protein II	-1.33333	-1.3282	0	0	0	0	0	0	0	0
NM_014402	UQCRQ	ubiquinol-cytochrome c reductase, complex III subunit VII, 9.5kDa	-1.69492	-1.67967	0	0	0	0	0	-1.67282	0	0
NM_005018	PDCD1	programmed cell death 1	0	0	0	0	0	0	1.21	1.21788	0	0
XM_001131060	FOXL2	forkhead box L2	0	0	0	0	0	0	1.22	1.22006	0	0
NM_033363	MRPS12	mitochondrial ribosomal protein S12	0	0	0	0	0	0	1.22	1.22159	0	0
XM_001131774	BCL7C	B-cell CLL/lymphoma 7C	0	0	0	0	0	0	1.23	1.2362	0	0
NM_024993	LRRTM4	leucine rich repeat transmembrane neuronal 4	0	0	0	0	0	0	1.23	1.23867	0	0
XM_945467	HSPA12A	heat shock 70kDa protein 12A	1.23	1.23079	0	0	0	0	1.23	1.23891	0	0
NM_002711	PPP1R3A	protein phosphatase 1, regulatory (inhibitor) subunit 3A (glycogen and sarcoplasmic reticulum binding subunit, skeletal muscle)	1.25	1.25793	0	0	0	0	1.24	1.24106	0	0
NM_006351	TIMM44	translocase of inner mitochondrial membrane 44 homolog (yeast)	0	0	-1.49254	-1.48581	0	0	1.26	1.26822	0	0
NM_003810	TNFSF10	tumor necrosis factor (ligand) superfamily, member 10	0	0	0	0	0	0	1.27	1.27676	0	0
NM_145803	TRAF6	TNF receptor-associated factor 6	1.23	1.23661	0	0	0	0	1.28	1.28717	0	0
NM_000657	BCL2	B-cell CLL/lymphoma 2	1.22	1.33812	0	0	0	0	1.28	1.28037	0	0
NM_147187	TNFRSF10B	tumor necrosis factor receptor superfamily, member 10b	1.335	1.33854	0	1.48235	0	0	1.285	1.29145	0	0
NM_006165	NFRKB	nuclear factor related to kappaB binding protein	1.31	1.31867	0	1.23728	0	0	1.29	1.29529	0	0
NM_024997	ATF7IP2	activating transcription factor 7 interacting protein 2	1.25	1.25223	0	0	0	0	1.29	1.29994	0	0
NM_144781	PDCD2	programmed cell death 2	1.27	1.27689	0	1.23803	0	0	1.29	1.29024	0	0
NM_006247	PPP5C	protein phosphatase 5, catalytic subunit	1.3	1.3075	0	0	0	0	1.29	1.29859	0	0
NM_018188	ATAD3A	ATPase family, AAA domain containing 3A	1.22	1.22959	0	0	0	0	1.29	1.29777	0	0
NM_052819	CARD14	caspase recruitment domain family, member 14	1.35	1.35285	0	1.29978	0	0	1.4	1.40993	0	0
NM_052819	CARD14	caspase recruitment domain family, member 14	1.35	1.35285	0	1.29978	0	0	1.4	1.40993	0	0
NM_139049	MAPK8	mitogen-activated protein kinase 8	1.335	1.34001	0	0	0	0	1.43	1.42154	0	0

## Sheet: PCD both
BaseGenBank	Gene.Symbol	Gene.Title	allN_allPD	allN_allPD_p0_05	fN_fPD	fN_fPD_p0_05	fN_mN	fN_mN_p0_05	mN_mPD	mN_mPD_p0_05	mPD_fPD	mPD_fPD_p0_05
NM_014905	GLS	glutaminase	-6.66667	-6.29606	0	-8.82495	0	0	0	-4.91022	0	0
NM_004546	NDUFB2	NADH dehydrogenase (ubiquinone) 1 beta subcomplex, 2, 8kDa	-3.38983	-3.35101	-2.22222	-2.1794	0	0	-3.7037	-3.68945	0	0
NM_001867	COX7C	cytochrome c oxidase subunit VIIc	-2.89855	-2.87334	-2.5641	-1.22383	0	0	-3.63636	-3.57726	0	0
NM_005004	NDUFB8	NADH dehydrogenase (ubiquinone) 1 beta subcomplex, 8, 19kDa	-7.14286	-2.67264	0	-10.9643	0	0	-5.55556	-2.99516	0	0
NM_004553	NDUFS6	NADH dehydrogenase (ubiquinone) Fe-S protein 6, 13kDa (NADH-coenzyme Q reductase)	-2.77778	-2.70558	0	-2.08789	0	0	0	-2.98893	0	0
NM_001689	ATP5G3	ATP synthase, H+ transporting, mitochondrial F0 complex, subunit C3 (subunit 9)	-2.24719	-2.21154	-2.17391	-2.15166	0	0	-2.94118	-2.87596	0	0
NM_207578	PRKACB	protein kinase, cAMP-dependent, catalytic, beta	-2.43902	-2.40878	1.35	1.35151	0	0	-2.7027	-2.64913	0	0
NM_006004	UQCRH	ubiquinol-cytochrome c reductase hinge protein	-2.94118	-2.88188	-3.44828	-3.3658	0	0	-2.63158	-2.61886	0	0
NM_002491	NDUFB3	NADH dehydrogenase (ubiquinone) 1 beta subcomplex, 3, 12kDa	-2.5	-2.47921	0	-2.80015	0	0	0	-2.35391	0	0
NM_001685	ATP5J	ATP synthase, H+ transporting, mitochondrial F0 complex, subunit F6	-2.43902	-2.41639	0	-2.68984	0	0	-2.32558	-2.28009	0	0
NM_002490	NDUFA6	NADH dehydrogenase (ubiquinone) 1 alpha subcomplex, 6, 14kDa	-1.8018	-1.79815	-1.5625	-2.07799	0	0	0	-2.19939	0	0
NM_004718	COX7A2L	cytochrome c oxidase subunit VIIa polypeptide 2 like	-2.08333	-2.06908	0	-1.90628	0	0	-2.17391	-2.1448	0	0
NM_178191	ATPIF1	ATPase inhibitory factor 1	-2.17391	-2.15294	0	-2.42213	0	0	0	-2.07901	0	0
NM_003217	TEGT	testis enhanced gene transcript (BAX inhibitor 1)	-2.12766	-2.09517	0	-2.40946	0	0	-1.92308	-1.89793	0	0
NM_003001	SDHC	succinate dehydrogenase complex, subunit C, integral membrane protein, 15kDa	-1.92308	-1.91564	0	-2.05078	0	0	-1.85185	-1.84283	0	0
NM_182810	ATF4	activating transcription factor 4 (tax-responsive enhancer element B67)	-2	-1.97148	0	-2.13302	0	0	-1.85185	-1.82611	0	0
NM_133259	LRPPRC	leucine-rich PPR-motif containing	-1.50376	-1.49808	0	-1.60652	0	0	0	-1.70852	0	0
NM_002539	ODC1	ornithine decarboxylase 1	-1.5873	-1.57818	0	-1.47782	0	0	-1.63934	-1.62398	0	0
NM_002737	PRKCA	protein kinase C, alpha	-1.5625	-1.55545	0	1.25447	0	0	-1.5625	-1.54331	0	0
NM_002737	PRKCA	protein kinase C, alpha	-1.5625	-1.55545	0	1.25447	0	0	-1.5625	-1.54331	0	0
NM_004074	COX8A	cytochrome c oxidase subunit 8A (ubiquitous)	-1.72414	-1.69623	0	-2.00045	0	0	0	-1.49258	0	0
NM_006476	ATP5L	ATP synthase, H+ transporting, mitochondrial F0 complex, subunit G	-1.47059	-1.45828	0	-1.31949	0	0	-1.47059	-1.48775	0	0
NM_006356	ATP5H	ATP synthase, H+ transporting, mitochondrial F0 complex, subunit d	-1.6129	-1.59695	0	-1.85411	0	0	-1.44928	-1.43904	0	0
NM_014175	MRPL15	mitochondrial ribosomal protein L15	-1.36986	-1.36443	0	-1.32123	0	0	-1.38889	-1.38693	0	0
NM_002157	HSPE1	heat shock 10kDa protein 1 (chaperonin 10)	-1.42857	-1.41599	0	-1.48641	0	0	-1.38889	-1.37096	0	0
NM_004551	NDUFS3	NADH dehydrogenase (ubiquinone) Fe-S protein 3, 30kDa (NADH-coenzyme Q reductase)	-1.38889	-1.37624	0	-1.39807	0	0	0	-1.36468	0	0
NM_006936	SUMO3	SMT3 suppressor of mif two 3 homolog 3 (S. cerevisiae)	-1.16959	-1.1655	0	-2.48589	0	0	-2.94118	-1.24392	0	0
NM_012306	FAIM2	Fas apoptotic inhibitory molecule 2	0	-1.61454	0	-1.64624	0	0	0	1.21139	0	0
NM_152854	CD40	CD40 molecule, TNF receptor superfamily member 5	1.25	1.25518	1.2	1.20649	0	0	0	1.23678	0	0
NM_174958	ATP2A3	ATPase, Ca++ transporting, ubiquitous	-1.06952	-1.06339	0	-1.9082	0	0	0	1.25114	0	0
NM_203391	GK	glycerol kinase	1.28	1.285	0	1.0416	0	0	0	1.26241	0	0
NM_006351	TIMM44	translocase of inner mitochondrial membrane 44 homolog (yeast)	0	0	-1.49254	-1.48581	0	0	1.26	1.26822	0	0
NM_144781	PDCD2	programmed cell death 2	1.27	1.27689	0	1.23803	0	0	1.29	1.29024	0	0
NM_147187	TNFRSF10B	tumor necrosis factor receptor superfamily, member 10b	1.335	1.33854	0	1.48235	0	0	1.285	1.29145	0	0
NM_006165	NFRKB	nuclear factor related to kappaB binding protein	1.31	1.31867	0	1.23728	0	0	1.29	1.29529	0	0
NM_052819	CARD14	caspase recruitment domain family, member 14	1.35	1.35285	0	1.29978	0	0	1.4	1.40993	0	0
NM_052819	CARD14	caspase recruitment domain family, member 14	1.35	1.35285	0	1.29978	0	0	1.4	1.40993	0	0
NM_002751	MAPK11	mitogen-activated protein kinase 11	0	1.38778	0	1.21739	0	0	0	1.49907	0	0

## Sheet: PCD
BaseGenBank	Gene.Symbol	Gene.Title	allN_allPD	allN_allPD_p0_05	fN_fPD	fN_fPD_p0_05	fN_mN	fN_mN_p0_05	mN_mPD	mN_mPD_p0_05	mPD_fPD	mPD_fPD_p0_05
NM_014550	CARD10	caspase recruitment domain family, member 10	0	0	0	0	0	0	0	1.59086	0	0
NM_052819	CARD14	caspase recruitment domain family, member 14	1.35	1.35285	0	1.29978	0	0	1.4	1.40993	0	0
NM_052819	CARD14	caspase recruitment domain family, member 14	1.35	1.35285	0	1.29978	0	0	1.4	1.40993	0	0
NM_052813	CARD9	caspase recruitment domain family, member 9	0	0	0	1.28109	0	0	0	0	0	0
NM_033295	CASP1	caspase 1, apoptosis-related cysteine peptidase (interleukin 1, beta, convertase)	0	1.24296	0	0	0	0	0	1.28645	0	0
NM_032983	CASP2	caspase 2, apoptosis-related cysteine peptidase (neural precursor cell expressed, developmentally down-regulated 2)	0	0	0	1.21362	0	0	0	0	0	0
NM_032992	CASP6	caspase 6, apoptosis-related cysteine peptidase	0	1.27436	0	0	0	0	0	0	0	0
NM_033358	CASP8	caspase 8, apoptosis-related cysteine peptidase	0	0	0	1.35682	0	0	0	0	0	0
NM_032996	CASP9	caspase 9, apoptosis-related cysteine peptidase	0	-1.21828	0	0	0	0	0	0	0	0
NM_003879	CFLAR	CASP8 and FADD-like apoptosis regulator	0	1.4531	0	1.38941	0	0	0	0	0	0
NM_131917	FAF1	Fas (TNFRSF6) associated factor 1	0	0	0	-1.45316	0	0	0	0	0	0
NM_012306	FAIM2	Fas apoptotic inhibitory molecule 2	0	-1.61454	0	-1.64624	0	0	0	1.21139	0	0
NM_152877	FAS	Fas (TNF receptor superfamily, member 6)	1.21	1.21199	0	1.32047	0	0	0	0	0	0
NM_000639	FASLG	Fas ligand (TNF superfamily, member 6)	1.27	1.27098	1.25	1.25562	0	0	0	0	0	0
NM_033015	FASTK	Fas-activated serine/threonine kinase	0	0	-1.88679	-1.57494	0	0	0	0	0	0
NM_170708	LMNA	lamin A/C	0	0	0	1.22423	0	0	0	0	0	0
NM_170708	LMNA	lamin A/C	0	0	0	1.22423	0	0	0	0	0	0
NM_006165	NFRKB	nuclear factor related to kappaB binding protein	1.31	1.31867	0	1.23728	0	0	1.29	1.29529	0	0
NM_006290	TNFAIP3	tumor necrosis factor, alpha-induced protein 3	0	1.2687	0	0	0	0	0	0	0	0
NM_007115	TNFAIP6	tumor necrosis factor, alpha-induced protein 6	0	0	0	1.29035	0	0	0	0	0	0
NM_014350	TNFAIP8	tumor necrosis factor, alpha-induced protein 8	0	0	0	1.28445	0	0	0	0	0	0
NM_147187	TNFRSF10B	tumor necrosis factor receptor superfamily, member 10b	1.335	1.33854	0	1.48235	0	0	1.285	1.29145	0	0
NM_012452	TNFRSF13B	tumor necrosis factor receptor superfamily, member 13B	1.22	1.22888	0	0	0	0	0	0	0	0
NM_001065	TNFRSF1A	tumor necrosis factor receptor superfamily, member 1A	0	0	1.25	1.25882	0	0	0	0	0	0
NM_014452	TNFRSF21	tumor necrosis factor receptor superfamily, member 21	0	-1.82606	-3.84615	-1.33598	0	0	0	0	0	0
NM_003810	TNFSF10	tumor necrosis factor (ligand) superfamily, member 10	0	0	0	0	0	0	1.27	1.27676	0	0
NM_033012	TNFSF11	tumor necrosis factor (ligand) superfamily, member 11	0	0	1.3	1.3038	0	0	0	0	0	0
NM_172088	TNFSF12-TNFSF13 /// TNFSF13	tumor necrosis factor (ligand) superfamily, member 13	0	0	0	0	0	0	0	1.33816	0	0
NM_005118	TNFSF15	tumor necrosis factor (ligand) superfamily, member 15	0	0	1.38	1.38154	0	0	0	0	0	0
NM_024309	TNIP2	TNFAIP3 interacting protein 2	0	1.34083	0	1.63199	0	-1.61795	0	0	0	0
NM_153425	TRADD	TNFRSF1A-associated via death domain	1.24	1.26388	0	1.51477	0	0	0	0	0	0
NM_005658	TRAF1	TNF receptor-associated factor 1	0	0	0	1.30844	0	0	0	0	0	0
NM_145803	TRAF6	TNF receptor-associated factor 6	1.23	1.23661	0	0	0	0	1.28	1.28717	0	0
NM_016292	TRAP1	TNF receptor-associated protein 1	-1.5873	-1.58259	0	0	0	0	0	-1.72728	0	0
NM_198594	C1QTNF1	C1q and tumor necrosis factor related protein 1	1.26	1.26998	0	0	0	0	0	0	0	0
NM_181435	C1QTNF3	C1q and tumor necrosis factor related protein 3	1.21	1.21236	1.31	1.31629	0	0	0	0	0	0
NM_152854	CD40	CD40 molecule, TNF receptor superfamily member 5	1.25	1.25518	1.2	1.20649	0	0	0	1.23678	0	0
NM_153425	TRADD	TNFRSF1A-associated via death domain	1.24	1.26388	0	1.51477	0	0	0	0	0	0
NM_001880	ATF2	activating transcription factor 2	-1.66667	-1.65312	0	0	0	0	0	0	0	0
NM_004024	ATF3	activating transcription factor 3	0	1.24404	0	0	0	0	0	0	0	0
NM_182810	ATF4	activating transcription factor 4 (tax-responsive enhancer element B67)	-2	-1.97148	0	-2.13302	0	0	-1.85185	-1.82611	0	0
NM_012068	ATF5	activating transcription factor 5	1.27	1.27426	0	0	0	0	0	1.23758	0	0
NM_018179	ATF7IP	activating transcription factor 7 interacting protein	0	1.26059	0	0	0	0	0	0	0	0
NM_024997	ATF7IP2	activating transcription factor 7 interacting protein 2	1.25	1.25223	0	0	0	0	1.29	1.29994	0	0
NM_007313	ABL1	v-abl Abelson murine leukemia viral oncogene homolog 1	0	-1.44119	-1.92308	-1.89047	0	0	0	0	0	0
NM_138578	BCL2L1	BCL2-like 1	-1.44928	-1.44204	0	0	0	0	0	-1.37583	0	0
NM_003921	BCL10	B-cell CLL/lymphoma 10	0	-1.32123	0	0	0	0	0	-1.47619	0	0
NM_138559	BCL11A	B-cell CLL/lymphoma 11A (zinc finger protein)	1.24	1.00086	0	0	0	0	0	1.23548	0	0
NM_000657	BCL2	B-cell CLL/lymphoma 2	1.22	1.33812	0	0	0	0	1.28	1.28037	0	0
NM_138578	BCL2L1	BCL2-like 1	-1.44928	-1.44204	0	0	0	0	0	-1.37583	0	0
XM_001131774	BCL7C	B-cell CLL/lymphoma 7C	0	0	0	0	0	0	1.23	1.2362	0	0
NM_004326	BCL9	B-cell CLL/lymphoma 9	0	0	0	-1.59832	0	0	0	0	0	0
NM_014739	BCLAF1	BCL2-associated transcription factor 1	-1.31579	-1.30086	0	-1.68285	0	0	0	0	0	0
NM_153675	FOXA2	forkhead box A2	0	0	0	1.27313	0	0	0	0	0	0
NM_005251	FOXC2	forkhead box C2 (MFH-1, mesenchyme forkhead 1)	1.24	1.24474	0	0	0	0	0	1.31025	0	0
NM_004474	FOXD2	forkhead box D2	0	0	0	1.29958	0	0	0	0	0	0
NM_207305	FOXD4 /// FOXD4L1	forkhead box D4	1.35	1.35653	0	0	0	0	0	1.36653	0	0
NM_207305	FOXD4 /// FOXD4L1	forkhead box D4	1.35	1.35653	0	0	0	0	0	1.36653	0	0
NM_005249	FOXG1 /// FOXG1B	forkhead box G1	1.28	1.28467	0	0	0	0	0	1.2807	0	0
NM_005249	FOXG1 /// FOXG1B	forkhead box G1	1.28	1.28467	0	0	0	0	0	1.2807	0	0
NM_005249	FOXG1 /// FOXG1B	forkhead box G1	1.28	1.28467	0	0	0	0	0	1.2807	0	0
NM_005249	FOXG1 /// FOXG1B	forkhead box G1	1.28	1.28467	0	0	0	0	0	1.2807	0	0
NM_014947	FOXJ3	forkhead box J3	0	0	0	0	0	0	0	-1.58227	0	0
XM_001131060	FOXL2	forkhead box L2	0	0	0	0	0	0	1.22	1.22006	0	0
NM_201559	FOXO3	forkhead box O3	0	0	-3.44828	-3.41907	2.93	2.93247	0	0	0	0
NM_014009	FOXP3	forkhead box P3	0	1.22914	0	0	0	0	0	0	0	0
NM_145740	GSTA1	glutathione S-transferase A1	0	0	0	1.23061	0	0	0	0	0	0
NM_001512	GSTA4	glutathione S-transferase A4	-1.38889	-1.38322	0	0	0	0	-1.38889	-1.38888	0	0
NM_015917	GSTK1	glutathione S-transferase kappa 1	-1.49254	-1.49126	0	-1.64798	0	0	0	0	0	0
NM_004832	GSTO1	glutathione S-transferase omega 1	0	-1.51897	0	0	0	0	0	0	0	0
NM_000853	GSTT1	glutathione S-transferase theta 1	0	0	-1.6129	-1.59858	1.61	1.61718	0	0	0	0
NM_000853	GSTT1	glutathione S-transferase theta 1	0	0	-1.6129	-1.59858	1.61	1.61718	0	0	0	0
NM_145871	GSTZ1	glutathione transferase zeta 1 (maleylacetoacetate isomerase)	0	1.2045	0	0	0	0	0	0	0	0
NM_133259	LRPPRC	leucine-rich PPR-motif containing	-1.50376	-1.49808	0	-1.60652	0	0	0	-1.70852	0	0
NM_014665	LRRC14	leucine rich repeat containing 14	0	0	0	-1.33383	0	0	0	0	0	0
NM_017640	LRRC16	leucine rich repeat containing 16	0	1.40234	0	0	0	0	0	1.61982	0	0
NM_017640	LRRC16	leucine rich repeat containing 16	0	1.40234	0	0	0	0	0	1.61982	0	0
NM_001006607	LRRC37A2	leucine rich repeat containing 37, member A2	0	0	0	1.28559	0	0	0	0	0	0
NM_001006607	LRRC37A2	leucine rich repeat containing 37, member A2	0	0	0	1.28559	0	0	0	0	0	0
NM_017768	LRRC40	leucine rich repeat containing 40	1.48	1.48713	0	1.9047	0	0	0	0	0	0
NM_052940	LRRC42	leucine rich repeat containing 42	0	0	0	0	0	0	0	1.24007	0	0
NM_020710	LRRC47	leucine rich repeat containing 47	0	-1.41543	0	0	0	0	0	0	0	0
NM_017691	LRRC49	leucine rich repeat containing 49	0	0	-1.38889	-1.37381	0	0	0	0	0	0
NM_023942	LRRC61	leucine rich repeat containing 61	0	1.2285	0	0	0	0	0	0	0	0
NM_018103	LRRC8D	leucine rich repeat containing 8 family, member D	0	-1.51235	0	0	0	0	0	0	0	0
NM_004735	LRRFIP1	leucine rich repeat (in FLII) interacting protein 1	0	1.76509	0	1.20731	0	0	0	0	0	0
NM_017724	LRRFIP2	leucine rich repeat (in FLII) interacting protein 2	0	0	0	1.3062	0	0	0	0	0	0
NM_024548	LRRIQ2	leucine-rich repeats and IQ motif containing 2	1.29	1.29264	0	1.46266	0	0	0	0	0	0
NM_024652	LRRK1	leucine-rich repeat kinase 1	0	0	0	0	0	0	0	1.22695	0	0
NM_201630	LRRN2	leucine rich repeat neuronal 2	1.29	1.29512	0	0	0	0	0	1.32183	0	0
NM_024993	LRRTM4	leucine rich repeat transmembrane neuronal 4	0	0	0	0	0	0	1.23	1.23867	0	0
NM_138957	MAPK1	mitogen-activated protein kinase 1	0	-1.27923	0	0	0	0	0	0	0	0
NM_002751	MAPK11	mitogen-activated protein kinase 11	0	1.38778	0	1.21739	0	0	0	1.49907	0	0
NM_002969	MAPK12	mitogen-activated protein kinase 12	0	1.23831	0	0	0	0	0	0	0	0
NM_139014	MAPK14	mitogen-activated protein kinase 14	0	0	0	1.24791	0	0	0	0	0	0
NM_139014	MAPK14	mitogen-activated protein kinase 14	0	0	0	1.24791	0	0	0	0	0	0
NM_002748	MAPK6	mitogen-activated protein kinase 6	0	-1.65578	-2.5641	-2.55594	2.38	2.38151	0	0	0	0
NM_139049	MAPK8	mitogen-activated protein kinase 8	1.335	1.34001	0	0	0	0	1.43	1.42154	0	0
NM_005456	MAPK8IP1	mitogen-activated protein kinase 8 interacting protein 1	0	0	0	0	0	0	0	1.23624	0	0
NM_015133	MAPK8IP3	mitogen-activated protein kinase 8 interacting protein 3	0	-2.03266	0	-4.27691	0	0	0	0	0	0
NM_139070	MAPK9	mitogen-activated protein kinase 9	0	-1.65661	0	0	0	0	0	0	0	0
NM_005018	PDCD1	programmed cell death 1	0	0	0	0	0	0	1.21	1.21788	0	0
NM_144781	PDCD2	programmed cell death 2	1.27	1.27689	0	1.23803	0	0	1.29	1.29024	0	0
NM_013232	PDCD6	programmed cell death 6	-1.21951	-1.20692	-1.31579	-1.30468	0	0	0	0	0	0
NM_006239	PPEF2	protein phosphatase, EF-hand calcium binding domain 2	0	0	1.24	1.2417	0	0	0	0	0	0
NM_177952	PPM1A	protein phosphatase 1A (formerly 2C), magnesium-dependent, alpha isoform	0	0	0	0	0	0	0	-1.26924	0	0
NM_177969	PPM1B	protein phosphatase 1B (formerly 2C), magnesium-dependent, beta isoform	0	-1.28689	0	0	0	0	0	0	0	0
NM_014634	PPM1F	protein phosphatase 1F (PP2C domain containing)	-1.38889	-1.37828	0	-1.51351	0	0	0	0	0	0
NM_016147	PPME1	protein phosphatase methylesterase 1	0	0	0	-1.777	0	0	0	0	0	0
NM_206877	PPP1CB	protein phosphatase 1, catalytic subunit, beta isoform	-1.36986	-1.36924	0	0	0	0	0	-1.4322	0	0
NM_206877	PPP1CB	protein phosphatase 1, catalytic subunit, beta isoform	-1.36986	-1.36924	0	0	0	0	0	-1.4322	0	0
NM_021959	PPP1R11	protein phosphatase 1, regulatory (inhibitor) subunit 11	0	-1.47768	0	-1.72847	0	0	0	0	0	0
NM_002480	PPP1R12A	protein phosphatase 1, regulatory (inhibitor) subunit 12A	0	0	0	1.21956	0	0	0	0	0	0
NM_006663	PPP1R13L	protein phosphatase 1, regulatory (inhibitor) subunit 13 like	1.29	1.29805	0	0	0	0	0	0	0	0
NM_017726	PPP1R14D	protein phosphatase 1, regulatory (inhibitor) subunit 14D	0	0	0	1.35572	0	0	0	0	0	0
NM_014330	PPP1R15A	protein phosphatase 1, regulatory (inhibitor) subunit 15A	-1.31579	-1.31224	-1.40845	-1.40153	0	0	0	0	0	0
NM_015568	PPP1R16B	protein phosphatase 1, regulatory (inhibitor) subunit 16B	0	0	-1.36986	-1.30068	0	0	0	0	0	0
NM_006741	PPP1R1A	protein phosphatase 1, regulatory (inhibitor) subunit 1A	-1.23457	-1.22838	0	0	0	0	0	0	0	0
NM_006241	PPP1R2	protein phosphatase 1, regulatory (inhibitor) subunit 2	0	0	0	1.22159	0	0	0	0	0	0
NM_006241	PPP1R2	protein phosphatase 1, regulatory (inhibitor) subunit 2	0	0	0	1.22159	0	0	0	0	0	0
NM_002711	PPP1R3A	protein phosphatase 1, regulatory (inhibitor) subunit 3A (glycogen and sarcoplasmic reticulum binding subunit, skeletal muscle)	1.25	1.25793	0	0	0	0	1.24	1.24106	0	0
NM_002712	PPP1R7	protein phosphatase 1, regulatory (inhibitor) subunit 7	-1.42857	-1.42357	0	-1.39548	0	0	0	0	0	0
NM_138558	PPP1R8	protein phosphatase 1, regulatory (inhibitor) subunit 8	-1.40845	-1.39743	0	-1.39161	0	0	0	0	0	0
NM_002715	PPP2CA	protein phosphatase 2 (formerly 2A), catalytic subunit, alpha isoform	-1.69492	-1.68158	-2.63158	-2.5801	0	0	0	0	0	0
NM_004156	PPP2CB	protein phosphatase 2 (formerly 2A), catalytic subunit, beta isoform	-1.96078	-1.9324	0	0	0	0	-1.78571	-1.75562	0	0
NM_181678	PPP2R2B	protein phosphatase 2 (formerly 2A), regulatory subunit B, beta isoform	0	-1.79308	0	-2.68459	0	0	0	0	0	0
NM_006244	PPP2R5B	protein phosphatase 2, regulatory subunit B', beta isoform	0	-1.36642	0	-1.90696	0	0	0	0	0	0
NM_178588	PPP2R5C	protein phosphatase 2, regulatory subunit B', gamma isoform	0	-1.57031	0	-2.13911	0	0	0	0	0	0
NM_180977	PPP2R5D	protein phosphatase 2, regulatory subunit B', delta isoform	0	1.25597	0	0	0	0	0	1.29239	0	0
NM_006246	PPP2R5E	protein phosphatase 2, regulatory subunit B', epsilon isoform	0	0	0	0	1.4	1.40715	0	0	0	0
NM_000944	PPP3CA	protein phosphatase 3 (formerly 2B), catalytic subunit, alpha isoform	-2.5641	-2.53719	0	0	0	0	-3.0303	-2.9482	0	0
NM_021132	PPP3CB	protein phosphatase 3 (formerly 2B), catalytic subunit, beta isoform	-1.53846	-1.52627	0	0	0	0	0	-1.62404	0	0
NM_000945	PPP3R1	protein phosphatase 3 (formerly 2B), regulatory subunit B, alpha isoform	0	1.2555	0	0	0	0	0	0	0	0
NM_002720	PPP4C	protein phosphatase 4 (formerly X), catalytic subunit	0	0	-1.35135	-1.33887	0	0	0	0	0	0
NM_006247	PPP5C	protein phosphatase 5, catalytic subunit	1.3	1.3075	0	0	0	0	1.29	1.29859	0	0
NM_002721	PPP6C	protein phosphatase 6, catalytic subunit	0	-1.84032	1.23	1.23526	0	0	0	0	0	0
NM_207578	PRKACB	protein kinase, cAMP-dependent, catalytic, beta	-2.43902	-2.40878	1.35	1.35151	0	0	-2.7027	-2.64913	0	0
NM_002732	PRKACG	protein kinase, cAMP-dependent, catalytic, gamma	1.27	1.27198	1.45	1.45955	0	0	0	0	0	0
NM_024429	PRKAG2	protein kinase, AMP-activated, gamma 2 non-catalytic subunit	0	0	0	1.4188	0	0	0	0	0	0
NM_212472	PRKAR1A	protein kinase, cAMP-dependent, regulatory, type I, alpha (tissue specific extinguisher 1)	0	-1.50638	-1.42857	-1.42535	0	0	0	0	0	0
NM_212472	PRKAR1A	protein kinase, cAMP-dependent, regulatory, type I, alpha (tissue specific extinguisher 1)	0	-1.50638	-1.42857	-1.42535	0	0	0	0	0	0
NM_004157	PRKAR2A	protein kinase, cAMP-dependent, regulatory, type II, alpha	0	1.33912	0	1.87946	0	0	0	0	0	0
NM_002737	PRKCA	protein kinase C, alpha	-1.5625	-1.55545	0	1.25447	0	0	-1.5625	-1.54331	0	0
NM_002737	PRKCA	protein kinase C, alpha	-1.5625	-1.55545	0	1.25447	0	0	-1.5625	-1.54331	0	0
NM_002739	PRKCG	protein kinase C, gamma	0	0	0	1.22485	0	0	0	0	0	0
NM_002740	PRKCI	protein kinase C, iota	0	1.25528	0	0	0	0	0	0	0	0
NM_006257	PRKCQ	protein kinase C, theta	0	0	1.38	1.38489	0	0	0	0	0	0
NM_002744	PRKCZ	protein kinase C, zeta	0	-1.64987	-2.77778	-2.73714	0	0	0	0	0	0
NM_006259	PRKG2	protein kinase, cGMP-dependent, type II	0	0	0	1.34799	0	0	0	0	0	0
NM_000454	SOD1	superoxide dismutase 1, soluble (amyotrophic lateral sclerosis 1 (adult))	-3.44828	-3.38083	0	0	0	0	-3.44828	-3.43789	0	0
NM_020126	SPHK2	sphingosine kinase 2	-1.72414	-1.70624	0	-1.99769	0	0	0	0	0	0
NM_003217	TEGT	testis enhanced gene transcript (BAX inhibitor 1)	-2.12766	-2.09517	0	-2.40946	0	0	-1.92308	-1.89793	0	0
NM_212533	ABCA2	ATP-binding cassette, sub-family A (ABC1), member 2	0	0	0	-1.3189	0	0	0	0	0	0
NM_001089	ABCA3	ATP-binding cassette, sub-family A (ABC1), member 3	0	0	-1.47059	-1.46665	0	0	0	0	0	0
NM_080284	ABCA6	ATP-binding cassette, sub-family A (ABC1), member 6	0	0	0	1.20476	0	0	0	0	0	0
NM_033308	ABCA7	ATP-binding cassette, sub-family A (ABC1), member 7	0	0	0	-1.34118	0	0	0	0	0	0
NM_018850	ABCB4	ATP-binding cassette, sub-family B (MDR/TAP), member 4	0	0	0	1.25581	0	0	0	0	0	0
NM_007188	ABCB8	ATP-binding cassette, sub-family B (MDR/TAP), member 8	1.22	1.22694	0	0	0	0	0	1.23449	0	0
NM_033450	ABCC10	ATP-binding cassette, sub-family C (CFTR/MRP), member 10	0	0	-2.12766	-2.09843	1.96	1.96708	0	0	0	0
NM_005688	ABCC5	ATP-binding cassette, sub-family C (CFTR/MRP), member 5	-2.08333	-2.08169	0	-3.10434	0	0	0	0	0	0
NM_000352	ABCC8	ATP-binding cassette, sub-family C (CFTR/MRP), member 8	1.23	1.23989	0	0	0	0	0	0	0	0
NM_018358	ABCF3	ATP-binding cassette, sub-family F (GCN20), member 3	1.2	1.20705	1.31	1.31123	0	0	0	0	0	0
XM_938907	ATAD2B	ATPase family, AAA domain containing 2B	0	0	1.21	1.21404	0	0	0	0	0	0
NM_018188	ATAD3A	ATPase family, AAA domain containing 3A	1.22	1.22959	0	0	0	0	1.29	1.29777	0	0
NM_024320	ATAD4	ATPase family, AAA domain containing 4	1.22	1.22471	0	0	0	0	0	1.27599	0	0
NM_022089	ATP13A2	ATPase type 13A2	0	-1.33517	0	-1.64298	0	0	0	0	0	0
NM_001001586	ATP1A1	ATPase, Na+/K+ transporting, alpha 1 polypeptide	0	-1.44136	0	0	0	0	0	0	0	0
NM_000702	ATP1A2	ATPase, Na+/K+ transporting, alpha 2 (+) polypeptide	0	0	0	0	0	0	0	-1.74769	1.73	1.73845
NM_001677	ATP1B1	ATPase, Na+/K+ transporting, beta 1 polypeptide	-5.88235	-5.22534	0	0	0	0	-5.26316	-5.04531	0	0
NM_001677	ATP1B1	ATPase, Na+/K+ transporting, beta 1 polypeptide	-5.88235	-5.22534	0	0	0	0	-5.26316	-5.04531	0	0
NM_170665	ATP2A2	ATPase, Ca++ transporting, cardiac muscle, slow twitch 2	-1.8018	-1.7933	0	0	0	0	0	0	0	0
NM_174958	ATP2A3	ATPase, Ca++ transporting, ubiquitous	-1.06952	-1.06339	0	-1.9082	0	0	0	1.25114	0	0
NM_001682	ATP2B1	ATPase, Ca++ transporting, plasma membrane 1	0	0	0	0	0	0	-1.23457	-1.2234	0	0
NM_001683	ATP2B2	ATPase, Ca++ transporting, plasma membrane 2	-1.5625	-1.54702	0	0	0	0	0	-1.4031	0	0
NM_001684	ATP2B4	ATPase, Ca++ transporting, plasma membrane 4	0	-1.51311	0	0	0	0	0	-1.82549	0	0
NM_014382	ATP2C1	ATPase, Ca++ transporting, type 2C, member 1	-1.2987	-1.28921	0	0	0	0	-1.20482	-1.20038	0	0
NM_014861	ATP2C2	ATPase, Ca++ transporting, type 2C, member 2	0	1.23302	1.33	1.33463	0	0	0	0	0	0
NM_004046	ATP5A1	ATP synthase, H+ transporting, mitochondrial F1 complex, alpha subunit 1, cardiac muscle	-2.43902	-2.39341	0	0	0	0	-2.77778	-2.73174	0	0
NM_005174	ATP5C1	ATP synthase, H+ transporting, mitochondrial F1 complex, gamma polypeptide 1	-1.49254	-1.48568	0	0	0	0	0	-1.83368	0	0
NM_006886	ATP5E	ATP synthase, H+ transporting, mitochondrial F1 complex, epsilon subunit	-1.49254	-1.48973	0	0	0	0	0	0	0	0
NM_001688	ATP5F1	ATP synthase, H+ transporting, mitochondrial F0 complex, subunit B1	-1.78571	-1.77783	0	0	0	0	-2.04082	-2.01766	0	0
NM_001689	ATP5G3	ATP synthase, H+ transporting, mitochondrial F0 complex, subunit C3 (subunit 9)	-2.24719	-2.21154	-2.17391	-2.15166	0	0	-2.94118	-2.87596	0	0
NM_006356	ATP5H	ATP synthase, H+ transporting, mitochondrial F0 complex, subunit d	-1.6129	-1.59695	0	-1.85411	0	0	-1.44928	-1.43904	0	0
NM_007100	ATP5I	ATP synthase, H+ transporting, mitochondrial F0 complex, subunit E	-2.63158	-2.6276	0	0	0	0	0	0	0	0
XM_001127310	ATP5I /// MFSD7	major facilitator superfamily domain containing 7	0	-1.48116	0	-1.1413	0	0	0	0	0	0
NM_001685	ATP5J	ATP synthase, H+ transporting, mitochondrial F0 complex, subunit F6	-2.43902	-2.41639	0	-2.68984	0	0	-2.32558	-2.28009	0	0
NM_004889	ATP5J2	ATP synthase, H+ transporting, mitochondrial F0 complex, subunit F2	0	-1.87648	0	0	0	0	0	0	0	0
NM_004889	ATP5J2	ATP synthase, H+ transporting, mitochondrial F0 complex, subunit F2	0	-1.87648	0	0	0	0	0	0	0	0
NM_006476	ATP5L	ATP synthase, H+ transporting, mitochondrial F0 complex, subunit G	-1.47059	-1.45828	0	-1.31949	0	0	-1.47059	-1.48775	0	0
NM_001697	ATP5O	ATP synthase, H+ transporting, mitochondrial F1 complex, O subunit (oligomycin sensitivity conferring protein)	0	-1.64062	-2.32558	-2.29055	0	0	0	0	0	0
NM_005603	ATP8B1	ATPase, class I, type 8B, member 1	0	1.61859	0	0	0	0	0	0	0	0
NM_006045	ATP9A	ATPase, class II, type 9A	-2.17391	-2.14181	0	0	0	0	0	-2.02338	0	0
NM_178191	ATPIF1	ATPase inhibitory factor 1	-2.17391	-2.15294	0	-2.42213	0	0	0	-2.07901	0	0
NM_001303	COX10	COX10 homolog, cytochrome c oxidase assembly protein, heme A: farnesyltransferase (yeast)	0	0	1.23	1.23015	0	0	0	0	0	0
NM_004375	COX11	COX11 homolog, cytochrome c oxidase assembly protein (yeast)	0	-1.20888	0	-1.3958	0	0	0	0	0	0
NM_005694	COX17	COX17 cytochrome c oxidase assembly homolog (S. cerevisiae)	-1.51515	-1.49907	0	0	0	0	-1.63934	-1.62682	0	0
NM_001861	COX4I1	cytochrome c oxidase subunit IV isoform 1	-2.15054	-2.13179	0	0	0	0	-2.63158	-2.33005	0	0
NM_004255	COX5A	cytochrome c oxidase subunit Va	-1.81818	-1.81561	0	0	0	0	0	-2.08799	0	0
NM_001862	COX5B	cytochrome c oxidase subunit Vb	-1.92308	-1.90049	0	0	0	0	-1.96078	-1.93765	0	0
NM_004373	COX6A1	cytochrome c oxidase subunit VIa polypeptide 1	0	-1.61248	0	-2.05094	0	0	0	0	0	0
NM_001863	COX6B1	cytochrome c oxidase subunit Vib polypeptide 1 (ubiquitous)	-1.69492	-1.6685	0	-1.68569	0	0	0	0	0	0
NM_004374	COX6C	cytochrome c oxidase subunit VIc	-2.08333	-2.0551	0	0	0	0	0	-2.07522	0	0
NM_004718	COX7A2L	cytochrome c oxidase subunit VIIa polypeptide 2 like	-2.08333	-2.06908	0	-1.90628	0	0	-2.17391	-2.1448	0	0
NM_001866	COX7B	cytochrome c oxidase subunit VIIb	0	-1.73915	0	-1.9144	0	0	0	0	0	0
NM_001867	COX7C	cytochrome c oxidase subunit VIIc	-2.89855	-2.87334	-2.5641	-1.22383	0	0	-3.63636	-3.57726	0	0
NM_004074	COX8A	cytochrome c oxidase subunit 8A (ubiquitous)	-1.72414	-1.69623	0	-2.00045	0	0	0	-1.49258	0	0
NM_000143	FH	fumarate hydratase	-1.43885	-1.42292	0	-1.60152	0	0	0	0	0	0
X78711	GK3P	glycerol kinase 3 pseudogene	0	0	0	1.23401	0	0	0	0	0	0
NM_203391	GK	glycerol kinase	1.28	1.285	0	1.0416	0	0	0	1.26241	0	0
NM_014905	GLS	glutaminase	-6.66667	-6.29606	0	-8.82495	0	0	0	-4.91022	0	0
NM_015141	GPD1L	glycerol-3-phosphate dehydrogenase 1-like	0	0	0	-1.40434	0	0	0	0	0	0
NM_001083112	GPD2	glycerol-3-phosphate dehydrogenase 2 (mitochondrial)	0	0	1.38	1.3834	0	0	0	0	0	0
NM_005348	HSP90AA1	heat shock protein 90kDa alpha (cytosolic), class A member 1	-2.7027	-2.70503	0	0	0	0	-3.33333	-3.46528	0	0
NM_005348	HSP90AA1	heat shock protein 90kDa alpha (cytosolic), class A member 1	-2.7027	-2.70503	0	0	0	0	-3.33333	-3.46528	0	0
NM_007355	HSP90AB1	heat shock protein 90kDa alpha (cytosolic), class B member 1	-1.44928	-1.44441	0	0	0	0	-1.31579	-1.31196	0	0
NM_007355	HSP90AB1	heat shock protein 90kDa alpha (cytosolic), class B member 1	-1.44928	-1.44441	0	0	0	0	-1.31579	-1.31196	0	0
NM_003299	HSP90B1	heat shock protein 90kDa beta (Grp94), member 1	0	0	0	-1.5938	0	0	0	0	0	0
XM_945467	HSPA12A	heat shock 70kDa protein 12A	1.23	1.23079	0	0	0	0	1.23	1.23891	0	0
NM_005346	HSPA1A /// HSPA1B	heat shock 70kDa protein 1B	-2.85714	-2.66513	0	0	0	0	0	-3.72535	0	0
NM_005346	HSPA1B	heat shock 70kDa protein 1B	-2.85714	-2.66513	0	0	0	0	0	-3.72535	0	0
NM_198431	HSPA4	heat shock 70kDa protein 4	0	0	0	0	0	0	0	-1.22125	0	0
NM_153201	HSPA8	heat shock 70kDa protein 8	-2.77778	-1.26815	0	0	0	0	-3.7037	-1.35018	0	0
NM_004134	HSPA9	heat shock 70kDa protein 9 (mortalin)	0	-1.31709	0	-1.38776	0	0	0	0	0	0
NM_006308	HSPB3	heat shock 27kDa protein 3	0	0	1.22	1.22487	0	0	0	0	0	0
NM_199440	HSPD1	heat shock 60kDa protein 1 (chaperonin)	-2.27273	-2.22628	0	0	0	0	-3.125	-3.10613	0	0
NM_199440	HSPD1	heat shock 60kDa protein 1 (chaperonin)	-2.27273	-2.22628	0	0	0	0	-3.125	-3.10613	0	0
NM_002157	HSPE1	heat shock 10kDa protein 1 (chaperonin 10)	-1.42857	-1.41599	0	-1.48641	0	0	-1.38889	-1.37096	0	0
NM_006644	HSPH1	heat shock 105kDa/110kDa protein 1	-1.5873	-1.5728	0	0	0	0	0	-1.47175	0	0
NM_006839	IMMT	inner membrane protein, mitochondrial (mitofilin)	-2.08333	-2.06615	-2.94118	-2.90416	0	0	0	0	0	0
NM_020117	LARS	leucyl-tRNA synthetase	1.43	1.43236	1.76	1.76573	0	0	0	0	0	0
NM_015340	LARS2	leucyl-tRNA synthetase 2, mitochondrial	0	0	0	-1.58782	0	1.98887	0	0	0	0
NM_014341	MTCH1	mitochondrial carrier homolog 1 (C. elegans)	-2.43902	-2.43697	0	0	0	0	0	-2.18983	0	0
NM_024026	MRP63	mitochondrial ribosomal protein 63	0	-1.29297	0	-1.78378	0	0	0	0	0	0
NM_014175	MRPL15	mitochondrial ribosomal protein L15	-1.36986	-1.36443	0	-1.32123	0	0	-1.38889	-1.38693	0	0
XM_930809	MRPL20	mitochondrial ribosomal protein L20	0	0	-3.44828	-3.33348	0	0	0	0	0	0
NM_006428	MRPL28	mitochondrial ribosomal protein L28	0	0	0	1.99103	0	0	0	0	0	0
NM_007208	MRPL3	mitochondrial ribosomal protein L3	-1.96078	-1.95732	0	0	0	0	-1.66667	-1.66618	0	0
NM_023937	MRPL34	mitochondrial ribosomal protein L34	-1.31579	-1.30037	0	0	0	0	0	0	0	0
NM_003776	MRPL40	mitochondrial ribosomal protein L40	0	-1.20412	0	-1.54786	0	0	0	0	0	0
NM_004927	MRPL49	mitochondrial ribosomal protein L49	0	0	-1.5873	-1.56375	0	0	0	0	0	0
NM_181307	MRPL52	mitochondrial ribosomal protein L52	0	0	1.45	1.45357	0	0	0	0	0	0
NM_031420	MRPL9	mitochondrial ribosomal protein L9	1.22	1.22427	0	1.38185	0	0	0	0	0	0
NM_033363	MRPS12	mitochondrial ribosomal protein S12	0	0	0	0	0	0	1.22	1.22159	0	0
NM_022100	MRPS14	mitochondrial ribosomal protein S14	0	0	1.37	1.37698	0	0	0	0	0	0
NM_021821	MRPS35	mitochondrial ribosomal protein S35	0	0	-2.17391	-2.15662	0	0	0	0	0	0
NM_021821	MRPS35	mitochondrial ribosomal protein S35	0	0	-2.17391	-2.15662	0	0	0	0	0	0
NM_004541	NDUFA1	NADH dehydrogenase (ubiquinone) 1 alpha subcomplex, 1, 7.5kDa	-2	-1.97895	0	-3.01353	0	0	0	0	0	0
NM_002488	NDUFA2	NADH dehydrogenase (ubiquinone) 1 alpha subcomplex, 2, 8kDa	0	0	0	-1.39193	0	0	0	0	0	0
NM_004542	NDUFA3	NADH dehydrogenase (ubiquinone) 1 alpha subcomplex, 3, 9kDa	-2.63158	-2.59985	0	0	0	0	0	-2.58584	0	0
NM_002489	NDUFA4	NADH dehydrogenase (ubiquinone) 1 alpha subcomplex, 4, 9kDa	-1.66667	-1.65952	0	0	0	0	-1.69492	-1.68671	0	0
NM_020142	NDUFA4L2	NADH dehydrogenase (ubiquinone) 1 alpha subcomplex, 4-like 2	1.2	1.20438	0	0	0	0	0	0	0	0
NM_005000	NDUFA5	NADH dehydrogenase (ubiquinone) 1 alpha subcomplex, 5, 13kDa	-1.31579	-1.30118	0	0	0	0	0	-1.34458	0	0
NM_002490	NDUFA6	NADH dehydrogenase (ubiquinone) 1 alpha subcomplex, 6, 14kDa	-1.8018	-1.79815	-1.5625	-2.07799	0	0	0	-2.19939	0	0
NM_014222	NDUFA8	NADH dehydrogenase (ubiquinone) 1 alpha subcomplex, 8, 19kDa	0	-1.64689	0	0	0	0	0	-2.16717	0	0
NM_005003	NDUFAB1	NADH dehydrogenase (ubiquinone) 1, alpha/beta subcomplex, 1, 8kDa	-2.32558	-2.3196	0	0	0	0	-2.43902	-2.43408	0	0
NM_004545	NDUFB1	NADH dehydrogenase (ubiquinone) 1 beta subcomplex, 1, 7kDa	-2.63158	-2.60765	0	0	0	0	-3.22581	-3.14321	0	0
NM_019056	NDUFB11	NADH dehydrogenase (ubiquinone) 1 beta subcomplex, 11, 17.3kDa	-1.42857	-1.42563	-1.63934	-1.63653	0	0	0	0	0	0
NM_004546	NDUFB2	NADH dehydrogenase (ubiquinone) 1 beta subcomplex, 2, 8kDa	-3.38983	-3.35101	-2.22222	-2.1794	0	0	-3.7037	-3.68945	0	0
NM_002491	NDUFB3	NADH dehydrogenase (ubiquinone) 1 beta subcomplex, 3, 12kDa	-2.5	-2.47921	0	-2.80015	0	0	0	-2.35391	0	0
NM_002492	NDUFB5	NADH dehydrogenase (ubiquinone) 1 beta subcomplex, 5, 16kDa	-1.23457	-1.22346	0	0	0	0	0	0	0	0
NM_182739	NDUFB6	NADH dehydrogenase (ubiquinone) 1 beta subcomplex, 6, 17kDa	-1.53846	-1.53696	0	0	0	0	-1.63934	-1.63749	0	0
NM_005004	NDUFB8	NADH dehydrogenase (ubiquinone) 1 beta subcomplex, 8, 19kDa	-7.14286	-2.67264	0	-10.9643	0	0	-5.55556	-2.99516	0	0
NM_002494	NDUFC1	NADH dehydrogenase (ubiquinone) 1, subcomplex unknown, 1, 6kDa	-1.72414	-1.72016	-2.5641	-2.5232	1.88	1.88691	0	0	0	0
NM_004549	NDUFC2	NADH dehydrogenase (ubiquinone) 1, subcomplex unknown, 2, 14.5kDa	-2.08333	-2.07996	0	0	0	0	-2.7027	-2.646	0	0
NM_004550	NDUFS2	NADH dehydrogenase (ubiquinone) Fe-S protein 2, 49kDa (NADH-coenzyme Q reductase)	0	-1.23254	0	-1.47108	0	0	0	0	0	0
NM_004551	NDUFS3	NADH dehydrogenase (ubiquinone) Fe-S protein 3, 30kDa (NADH-coenzyme Q reductase)	-1.38889	-1.37624	0	-1.39807	0	0	0	-1.36468	0	0
NM_004552	NDUFS5	NADH dehydrogenase (ubiquinone) Fe-S protein 5, 15kDa (NADH-coenzyme Q reductase)	-2.77778	-2.77392	0	0	0	0	0	-2.48619	0	0
NM_004553	NDUFS6	NADH dehydrogenase (ubiquinone) Fe-S protein 6, 13kDa (NADH-coenzyme Q reductase)	-2.77778	-2.70558	0	-2.08789	0	0	0	-2.98893	0	0
NM_024407	NDUFS7	NADH dehydrogenase (ubiquinone) Fe-S protein 7, 20kDa (NADH-coenzyme Q reductase)	0	0	0	-1.44005	0	0	0	0	0	0
NM_007103	NDUFV1	NADH dehydrogenase (ubiquinone) flavoprotein 1, 51kDa	-1.5873	-1.56586	0	0	0	0	0	-1.50103	0	0
NM_000274	OAT	ornithine aminotransferase (gyrate atrophy)	-1.85185	-1.82861	0	0	0	0	-2	-1.98596	0	0
NM_004152	OAZ1	ornithine decarboxylase antizyme 1	0	-2.16069	0	-3.33009	0	0	0	0	0	0
NM_002539	ODC1	ornithine decarboxylase 1	-1.5873	-1.57818	0	-1.47782	0	0	-1.63934	-1.62398	0	0
NM_003001	SDHC	succinate dehydrogenase complex, subunit C, integral membrane protein, 15kDa	-1.92308	-1.91564	0	-2.05078	0	0	-1.85185	-1.84283	0	0
NM_030971	SFXN3	sideroflexin 3	-1.6129	-1.61135	-2.5641	-2.52589	0	0	0	0	0	0
NM_006936	SUMO3	SMT3 suppressor of mif two 3 homolog 3 (S. cerevisiae)	-1.16959	-1.1655	0	-2.48589	0	0	-2.94118	-1.24392	0	0
NM_012458	TIMM13	translocase of inner mitochondrial membrane 13 homolog (yeast)	-2.04082	-2.01166	-2.38095	-2.33737	0	0	0	0	0	0
NM_006335	TIMM17A	translocase of inner mitochondrial membrane 17 homolog A (yeast)	-2.85714	-2.78379	0	0	0	0	0	0	0	0
NM_006351	TIMM44	translocase of inner mitochondrial membrane 44 homolog (yeast)	0	0	-1.49254	-1.48581	0	0	1.26	1.26822	0	0
NM_004085	TIMM8A	translocase of inner mitochondrial membrane 8 homolog A (yeast)	0	1.43173	0	0	0	0	0	0	0	0
NM_012459	TIMM8B	translocase of inner mitochondrial membrane 8 homolog B (yeast)	-1.72414	-1.71009	0	0	0	0	-2.27273	-2.25179	0	0
NM_014765	TOMM20	translocase of outer mitochondrial membrane 20 homolog (yeast)	0	-1.29836	0	-1.62671	0	0	0	0	0	0
NM_006809	TOMM34	translocase of outer mitochondrial membrane 34	0	0	-1.23457	-1.23332	0	0	0	0	0	0
NM_006114	TOMM40	translocase of outer mitochondrial membrane 40 homolog (yeast)	0	0	0	1.23985	0	0	0	0	0	0
NM_014820	TOMM70A	translocase of outer mitochondrial membrane 70 homolog A (S. cerevisiae)	0	-1.80835	0	0	0	0	0	0	0	0
NM_006294	UQCRB	ubiquinol-cytochrome c reductase binding protein	-2.12766	-2.08526	0	0	0	0	-1.68067	-2.23475	0	0
NM_003366	UQCRC2	ubiquinol-cytochrome c reductase core protein II	-1.33333	-1.3282	0	0	0	0	0	0	0	0
NM_006004	UQCRH	ubiquinol-cytochrome c reductase hinge protein	-2.94118	-2.88188	-3.44828	-3.3658	0	0	-2.63158	-2.61886	0	0
NM_014402	UQCRQ	ubiquinol-cytochrome c reductase, complex III subunit VII, 9.5kDa	-1.69492	-1.67967	0	0	0	0	0	-1.67282	0	0

## Sheet: protein fPD-05
BaseGenBank	Gene.Symbol	Gene.Title	allN_allPD	allN_allPD_p0_05	fN_fPD	fN_fPD_p0_05	fN_mN	fN_mN_p0_05	mN_mPD	mN_mPD_p0_05	mPD_fPD	mPD_fPD_p0_05
NM_018955	UBB	ubiquitin B	-5.26316	-5.07039	0	-8.99745	0	0	0	0	0	0
NM_015994	ATP6V1D	ATPase, H+ transporting, lysosomal 34kDa, V1 subunit D	-4.7619	-4.63302	0	-6.49424	0	0	0	0	0	0
NM_001696	ATP6V1E1	ATPase, H+ transporting, lysosomal 31kDa, V1 subunit E1	-3.57143	-3.54476	-4.7619	-4.73143	0	0	-3.22581	-3.14217	0	0
NM_012486	PSEN2	presenilin 2 (Alzheimer disease 4)	-2.38095	-2.37198	0	-4.11871	0	0	0	0	0	0
NM_145230	ATP6V0E2	ATPase, H+ transporting V0 subunit e2	0	-2.24684	0	-4.1071	0	0	0	0	0	0
NM_017944	USP47	ubiquitin specific peptidase 47	-2.27273	-2.22992	0	-3.58095	0	0	0	0	0	0
NM_020765	ZUBR1	ubiquitin protein ligase E3 component n-recognin 4	0	-1.14875	0	-2.9688	0	0	0	0	0	0
NM_020765	ZUBR1	ubiquitin protein ligase E3 component n-recognin 4	0	-1.14875	0	-2.9688	0	0	0	0	0	0
NM_175932	PSMD13	proteasome (prosome, macropain) 26S subunit, non-ATPase, 13	0	-1.76683	-2.94118	-2.93023	0	0	0	0	0	0
NM_003315	DNAJC7	DnaJ (Hsp40) homolog, subfamily C, member 7	-1.66667	-1.64217	-2.7027	-2.6466	1.77	1.77773	0	0	0	0
NM_153822	PSMD4	proteasome (prosome, macropain) 26S subunit, non-ATPase, 4	-2.22222	-1.11638	0	-2.46788	0	0	-2.12766	-2.09008	0	0
NM_182666	UBE2E1	ubiquitin-conjugating enzyme E2E 1 (UBC4/5 homolog, yeast)	-2	-1.9651	-2.5	-2.46282	0	0	0	-1.75176	0	0
NM_198197	UBE1C	ubiquitin-activating enzyme E1C (UBA3 homolog, yeast)	-1.81818	-1.79197	-2.5	-2.44416	0	0	0	0	0	0
NM_004788	UBE4A	ubiquitination factor E4A (UFD2 homolog, yeast)	-1.72414	-1.69842	-2.43902	-2.41205	0	0	0	0	0	0
NM_004788	UBE4A	ubiquitination factor E4A (UFD2 homolog, yeast)	-1.72414	-1.69842	-2.43902	-2.41205	0	0	0	0	0	0
NM_006803	AP3M2	adaptor-related protein complex 3, mu 2 subunit	0	-1.77638	0	-2.40596	0	0	0	0	0	0
NM_016404	HSPC152	hypothetical protein HSPC152	-1.88679	-1.88105	0	-2.40313	0	0	0	-1.60437	0	0
NM_003337	UBE2B	ubiquitin-conjugating enzyme E2B (RAD6 homolog)	0	0	0	-2.33213	0	0	0	0	0	0
NM_003337	UBE2B	ubiquitin-conjugating enzyme E2B (RAD6 homolog)	0	0	0	-2.33213	0	0	0	0	0	0
NM_003938	AP3D1	adaptor-related protein complex 3, delta 1 subunit	-1.63934	-1.62006	0	-2.29526	0	0	0	0	0	0
NM_014766	SCRN1	secernin 1	-2.12766	-2.09929	0	-2.20342	0	0	0	-2.05691	0	0
NM_005765	ATP6AP2	ATPase, H+ transporting, lysosomal accessory protein 2	0	0	0	-2.14996	0	0	0	0	0	0
NM_002789	PSMA4	proteasome (prosome, macropain) subunit, alpha type, 4	0	-2.06885	-2.17391	-2.14807	0	0	0	0	0	0
XM_001130742	ATP6V0C	ATPase, H+ transporting, lysosomal 16kDa, V0 subunit c	-1.69492	-1.69216	-1.88679	-2.14774	0	0	0	0	0	0
XM_001127807	HSF1	heat shock transcription factor 1	0	-1.43173	0	-2.06116	0	0	0	0	0	0
XM_001127807	HSF1	heat shock transcription factor 1	0	-1.43173	0	-2.06116	0	0	0	0	0	0
NM_007308	SNCA	synuclein, alpha (non A4 component of amyloid precursor)	-1.88679	-1.85843	0	-1.84593	0	0	-2.12766	-1.1279	0	0
NM_014671	UBE3C	ubiquitin protein ligase E3C	0	0	0	-1.79493	0	0	0	0	0	0
NM_002792	PSMA7	proteasome (prosome, macropain) subunit, alpha type, 7	-1.72414	-1.7176	-1.78571	-1.77003	0	0	0	0	0	0
NM_005500	SAE1	SUMO1 activating enzyme subunit 1	-1.42857	-1.41979	-1.69492	-1.68017	0	0	0	0	0	0
NM_002796	PSMB4	proteasome (prosome, macropain) subunit, beta type, 4	-3.125	-3.08118	0	-1.63504	0	0	-4.16667	-4.00506	0	0
NM_001183	ATP6AP1	ATPase, H+ transporting, lysosomal accessory protein 1	0	-1.3594	0	-1.62999	0	0	0	0	0	0
NM_003350	UBE2V2	ubiquitin-conjugating enzyme E2 variant 2	0	-1.46766	0	-1.6032	0	0	0	0	0	0
NM_003299	HSP90B1	heat shock protein 90kDa beta (Grp94), member 1	0	0	0	-1.5938	0	0	0	0	0	0
NM_006048	UBE4B	ubiquitination factor E4B (UFD2 homolog, yeast)	-1.33333	-1.32858	-1.5625	-1.54452	0	0	0	0	0	0
NM_002157	HSPE1	heat shock 10kDa protein 1 (chaperonin 10)	-1.42857	-1.41599	0	-1.48641	0	0	-1.38889	-1.37096	0	0
NM_176863	PSME3	proteasome (prosome, macropain) activator subunit 3 (PA28 gamma; Ki)	-1.43885	-1.38793	0	-1.47342	0	0	0	-1.48663	0	0
NM_002799	PSMB7	proteasome (prosome, macropain) subunit, beta type, 7	0	0	0	-1.4352	0	0	0	0	0	0
NM_004134	HSPA9	heat shock 70kDa protein 9 (mortalin)	0	-1.31709	0	-1.38776	0	0	0	0	0	0
NM_004068	AP2M1	adaptor-related protein complex 2, mu 1 subunit	-1.26582	-1.25001	0	-1.36304	0	0	0	0	0	0
NM_004651	USP11	ubiquitin specific peptidase 11	0	0	0	-1.36286	0	0	0	0	0	0
NM_001282	AP2B1	adaptor-related protein complex 2, beta 1 subunit	-1.21951	-1.2102	0	-1.33549	0	0	-1.21951	-1.21023	0	0
NM_004506	HSF2	heat shock transcription factor 2	0	0	-1.35135	-1.33403	0	0	0	0	0	0
XM_945855	USP22	ubiquitin specific peptidase 22	0	0	0	-1.32067	0	0	0	0	0	0
XM_001134459	USP6	ubiquitin specific peptidase 6 (Tre-2 oncogene)	0	0	-1.28205	-1.27977	0	0	0	0	0	0
NM_003368	USP1	ubiquitin specific peptidase 1	0	0	0	-1.26088	0	0	0	0	0	0
XM_939750	USP32	ubiquitin specific peptidase 32	0	0	0	-1.24049	0	0	0	0	0	0
NM_005177	ATP6V0A1	ATPase, H+ transporting, lysosomal V0 subunit a1	-1.05263	-1.04398	0	-1.20953	0	0	0	0	0	0
NM_014709	USP34	ubiquitin specific peptidase 34	1.03	1.03526	-1.16959	-1.16918	0	0	0	0	0	0
NM_001539	DNAJA1	DnaJ (Hsp40) homolog, subfamily A, member 1	-1.78571	-1.7554	0	0	0	0	0	-2.14699	0	0
NM_001539	DNAJA1	DnaJ (Hsp40) homolog, subfamily A, member 1	-1.78571	-1.7554	0	0	0	0	0	-2.14699	0	0
NM_012328	DNAJB9	DnaJ (Hsp40) homolog, subfamily B, member 9	0	-1.89529	0	0	0	0	0	-2.37422	0	0
NM_014787	DNAJC6	DnaJ (Hsp40) homolog, subfamily C, member 6	-4.34783	-4.22949	0	0	0	0	0	0	0	0
NM_014280	DNAJC8	DnaJ (Hsp40) homolog, subfamily C, member 8	-1.2987	-1.28424	0	0	0	0	0	0	0	0
X98307	HSHUR7SEQ	UV-B repressed sequence, HUR 7	0	0	0	0	0	0	1.21	1.21372	0	0
NM_005348	HSP90AA1	heat shock protein 90kDa alpha (cytosolic), class A member 1	-2.7027	-2.70503	0	0	0	0	-3.33333	-3.46528	0	0
NM_005348	HSP90AA1	heat shock protein 90kDa alpha (cytosolic), class A member 1	-2.7027	-2.70503	0	0	0	0	-3.33333	-3.46528	0	0
NM_007355	HSP90AB1	heat shock protein 90kDa alpha (cytosolic), class B member 1	-1.44928	-1.44441	0	0	0	0	-1.31579	-1.31196	0	0
NM_007355	HSP90AB1	heat shock protein 90kDa alpha (cytosolic), class B member 1	-1.44928	-1.44441	0	0	0	0	-1.31579	-1.31196	0	0
XM_945467	HSPA12A	heat shock 70kDa protein 12A	1.23	1.23079	0	0	0	0	1.23	1.23891	0	0
NM_005346	HSPA1A /// HSPA1B	heat shock 70kDa protein 1B	-2.85714	-2.66513	0	0	0	0	0	-3.72535	0	0
NM_005346	HSPA1B	heat shock 70kDa protein 1B	-2.85714	-2.66513	0	0	0	0	0	-3.72535	0	0
NM_198431	HSPA4	heat shock 70kDa protein 4	0	0	0	0	0	0	0	-1.22125	0	0
NM_153201	HSPA8	heat shock 70kDa protein 8	-2.77778	-1.26815	0	0	0	0	-3.7037	-1.35018	0	0
NM_199440	HSPD1	heat shock 60kDa protein 1 (chaperonin)	-2.27273	-2.22628	0	0	0	0	-3.125	-3.10613	0	0
NM_199440	HSPD1	heat shock 60kDa protein 1 (chaperonin)	-2.27273	-2.22628	0	0	0	0	-3.125	-3.10613	0	0
NM_006644	HSPH1	heat shock 105kDa/110kDa protein 1	-1.5873	-1.5728	0	0	0	0	0	-1.47175	0	0
NM_199144	Kua-UEV /// UBE2V1	ubiquitin-conjugating enzyme E2 variant 1	0	-1.21194	0	0	0	0	0	0	0	0
NM_199144	Kua-UEV /// UBE2V1	ubiquitin-conjugating enzyme E2 variant 1	0	-1.21194	0	0	0	0	0	0	0	0
XM_001132949	UBC	ubiquitin C	-1.78571	-1.75654	0	0	0	0	0	-2.02734	0	0
NM_006398	UBD	ubiquitin D	0	1.26045	0	0	0	0	0	1.30886	0	0
NM_153280	UBE1	ubiquitin-activating enzyme E1	0	-1.26779	0	0	0	0	0	0	0	0
XM_001133072	UBE2E3	ubiquitin-conjugating enzyme E2E 3 (UBC4/5 homolog, yeast)	0	-1.27235	0	0	0	0	0	-1.38749	0	0
NM_194261	UBE2I	ubiquitin-conjugating enzyme E2I (UBC9 homolog, yeast)	-1.21951	-1.20868	0	0	0	0	-1.26582	-1.26461	0	0
NM_016021	UBE2J1	ubiquitin-conjugating enzyme E2, J1 (UBC6 homolog, yeast)	0	-1.33103	0	0	0	0	0	0	0	0
NM_003348	UBE2N	ubiquitin-conjugating enzyme E2N (UBC13 homolog, yeast)	0	-1.48035	0	0	0	0	0	1.22233	0	0
NM_017582	UBE2Q1	ubiquitin-conjugating enzyme E2Q (putative) 1	0	-1.28015	0	0	0	0	0	0	0	0
NM_019116	UBFD1	ubiquitin family domain containing 1	-1.20482	-1.20279	0	0	0	0	0	-1.2407	0	0
NM_024292	UBL5	ubiquitin-like 5	-1.49254	-1.47352	0	0	0	0	-1.72414	-1.70825	0	0
NM_005151	USP14	ubiquitin specific peptidase 14 (tRNA-guanine transglycosylase)	0	-1.39218	0	0	0	0	0	0	0	0
NM_005151	USP14	ubiquitin specific peptidase 14 (tRNA-guanine transglycosylase)	0	-1.39218	0	0	0	0	0	0	0	0
NM_013396	USP25	ubiquitin specific peptidase 25	0	0	0	0	0	0	0	-1.54102	0	0
NM_201626	USP33	ubiquitin specific peptidase 33	-1.49254	-1.43983	0	0	0	0	0	-1.50585	0	0
NM_199443	USP4	ubiquitin specific peptidase 4 (proto-oncogene)	1.37	1.37053	0	0	0	0	0	1.22657	0	0
NM_032236	USP48	ubiquitin specific peptidase 48	0	1.65271	0	0	0	0	0	1.85348	0	0
NM_003470	USP7	ubiquitin specific peptidase 7 (herpes virus-associated)	0	-1.82373	0	0	0	0	0	0	0	0
NM_001039591	USP9X	ubiquitin specific peptidase 9, X-linked	0	-1.60906	0	0	0	0	0	0	0	0
NM_001873	CPE	carboxypeptidase E	-2.43902	-2.4206	0	0	0	0	0	-2.04122	0	0
NM_198320	CPM	carboxypeptidase M	1.23	1.23257	0	0	0	0	1.25	1.25546	0	0
NM_033274	ADAM19	ADAM metallopeptidase domain 19 (meltrin beta)	1.2	1.20673	0	0	0	0	0	0	0	0
NM_021794	ADAM30	ADAM metallopeptidase domain 30	1.21	1.21414	0	0	0	0	0	0	0	0
NM_175851	ADAMTS20	ADAM metallopeptidase with thrombospondin type 1 motif, 20	0	0	0	0	0	0	1.21	1.21611	0	0
NM_014272	ADAMTS7	ADAM metallopeptidase with thrombospondin type 1 motif, 7	0	1.24909	0	0	0	0	0	1.35749	0	0
NM_025008	ADAMTSL4	ADAMTS-like 4	0	1.23762	0	0	0	0	0	0	0	0
NM_005338	HIP1	huntingtin interacting protein 1	0	0	0	0	0	0	1.2	1.20484	0	0
NM_005338	HIP1	huntingtin interacting protein 1	0	0	0	0	0	0	1.2	1.20484	0	0
XM_001132864	HIP1R /// LOC728014	huntingtin interacting protein 1 related	0	-1.20089	0	0	0	0	0	0	0	0
XM_001132864	HIP1R /// LOC728014	huntingtin interacting protein 1 related	0	-1.20089	0	0	0	0	0	0	0	0
NM_005339	HIP2	huntingtin interacting protein 2	-1.21951	-1.21478	0	0	0	0	0	0	0	0
NM_002791	PSMA6	proteasome (prosome, macropain) subunit, alpha type, 6	-1.49254	-1.47647	0	0	0	0	0	-1.40247	0	0
NM_002793	PSMB1	proteasome (prosome, macropain) subunit, beta type, 1	0	-3.13535	0	0	0	0	0	0	0	0
NM_002797	PSMB5	proteasome (prosome, macropain) subunit, beta type, 5	-1.75439	-1.73614	0	0	0	0	-2.04082	-2.00865	0	0
NM_002798	PSMB6	proteasome (prosome, macropain) subunit, beta type, 6	-1.35135	-1.33944	0	0	0	0	0	0	0	0
NM_002803	PSMC2	proteasome (prosome, macropain) 26S subunit, ATPase, 2	-1.63934	-1.62076	0	0	0	0	0	-1.75433	0	0
NM_002805	PSMC5	proteasome (prosome, macropain) 26S subunit, ATPase, 5	-1.85185	-1.83486	0	0	0	0	0	-1.74076	0	0
NM_002807	PSMD1	proteasome (prosome, macropain) 26S subunit, non-ATPase, 1	0	-1.71658	0	0	0	0	0	0	0	0
NM_002808	PSMD2	proteasome (prosome, macropain) 26S subunit, non-ATPase, 2	0	-1.50646	0	0	0	0	0	0	0	0
NM_014814	PSMD6	proteasome (prosome, macropain) 26S subunit, non-ATPase, 6	-1.26582	-1.26322	0	0	0	0	0	-1.27795	0	0
NM_002813	PSMD9	proteasome (prosome, macropain) 26S subunit, non-ATPase, 9	0	-1.24033	0	0	0	0	0	0	0	0
NM_005499	SAE2	SUMO1 activating enzyme subunit 2	0	-1.32236	0	0	0	0	0	0	0	0
NM_003664	AP3B1	adaptor-related protein complex 3, beta 1 subunit	0	1.21201	0	0	0	0	0	1.23311	0	0
NM_001284	AP3S1	adaptor-related protein complex 3, sigma 1 subunit	0	-1.80929	0	0	0	0	0	0	0	0
NM_012463	ATP6V0A2	ATPase, H+ transporting, lysosomal V0 subunit a2	1.31	1.31583	0	0	0	0	0	1.26491	0	0
NM_001690	ATP6V1A	ATPase, H+ transporting, lysosomal 70kDa, V1 subunit A	-3.33333	-3.2682	0	0	0	0	-3.7037	-3.66985	0	0
NM_001695	ATP6V1C1	ATPase, H+ transporting, lysosomal 42kDa, V1 subunit C1	1.35	1.35971	0	0	0	0	1.39	1.39305	0	0
NM_004231	ATP6V1F	ATPase, H+ transporting, lysosomal 14kDa, V1 subunit F	0	-1.33828	0	0	0	0	0	0	0	0
NM_002794	PSMB2	proteasome (prosome, macropain) subunit, beta type, 2	0	0	1.23	1.00171	0	0	0	0	0	0
NM_012100	DNPEP	aspartyl aminopeptidase	0	0	0	1.20388	0	0	0	0	0	0
XM_047550	LOC148198 /// LOC730110 /// LOC731584 /// ZNF492	zinc finger protein 492	0	0	1.21	1.21434	0	0	0	0	0	0
XM_047550	LOC148198 /// LOC730110 /// LOC731584 /// ZNF492	zinc finger protein 492	0	0	1.21	1.21434	0	0	0	0	0	0
NM_018299	UBE2W	ubiquitin-conjugating enzyme E2W (putative)	0	0	0	1.21802	0	0	0	0	0	0
NM_021641	ADAM12	ADAM metallopeptidase domain 12 (meltrin alpha)	0	1.22482	0	1.22005	0	0	0	1.306	0	0
NM_006308	HSPB3	heat shock 27kDa protein 3	0	0	1.22	1.22487	0	0	0	0	0	0
NM_014479	ADAMDEC1	ADAM-like, decysin 1	0	0	1.22	1.22678	0	0	0	0	0	0
NM_006260	DNAJC3	DnaJ (Hsp40) homolog, subfamily C, member 3	0	0	0	1.23027	0	0	0	0	0	0
NM_006313	USP15	ubiquitin specific peptidase 15	1.23	1.23209	0	1.24052	0	0	0	1.22136	0	0
NM_002390	ADAM11	ADAM metallopeptidase domain 11	0	0	0	1.25528	0	0	0	0	0	0
NM_003338	UBE2D1	ubiquitin-conjugating enzyme E2D 1 (UBC4/5 homolog, yeast)	0	0	0	1.25668	0	0	0	0	0	0
NM_004644	AP3B2	adaptor-related protein complex 3, beta 2 subunit	1.23	1.23915	0	1.26868	0	0	1.22	1.22636	0	0
NM_003945	ATP6V0E1	ATPase, H+ transporting, lysosomal 9kDa, V0 subunit e1	0	0	0	1.27166	0	0	0	-1.95395	0	0
NM_012305	AP2A2	adaptor-related protein complex 2, alpha 2 subunit	0	-1.62533	0	1.27533	0	0	0	-1.73816	0	0
NM_005498	AP1M2	adaptor-related protein complex 1, mu 2 subunit	0	1.3749	0	1.27591	0	0	0	0	0	0
NM_006145	DNAJB1	DnaJ (Hsp40) homolog, subfamily B, member 1	-1.53846	-1.52958	0	1.28124	0	0	0	-1.44881	0	0
NM_183415	UBE3B	ubiquitin protein ligase E3B	0	0	0	1.29162	0	0	0	0	0	0
NM_014847	UBAP2L	ubiquitin associated protein 2-like	1.23	1.23808	1.3	1.30695	0	0	0	1.27501	0	0
NM_130839	UBE3A	ubiquitin protein ligase E3A (human papilloma virus E6-associated protein, Angelman syndrome)	0	0	0	1.31068	0	0	0	0	0	0
NM_021575	AP2S1	adaptor-related protein complex 2, sigma 1 subunit	0	0	0	1.31631	0	0	0	0	0	0
NM_005153	USP10	ubiquitin specific peptidase 10	1.28	1.28804	0	1.33268	0	0	1.27	1.27006	0	0
NM_018602	DNAJA4	DnaJ (Hsp40) homolog, subfamily A, member 4	0	0	0	1.3343	0	0	0	0	0	0
NM_014269	ADAM29	ADAM metallopeptidase domain 29	0	0	0	1.33788	0	0	0	0	0	0
NM_014614	PSME4	proteasome (prosome, macropain) activator subunit 4	0	0	0	1.33838	0	0	0	0	0	0
NM_171997	USP2	ubiquitin specific peptidase 2	0	0	0	1.34366	0	0	0	0	0	0
NM_007031	HSF2BP	heat shock transcription factor 2 binding protein	0	0	1.38	1.38158	0	0	0	0	0	0
NM_003183	ADAM17	ADAM metallopeptidase domain 17 (tumor necrosis factor, alpha, converting enzyme)	0	0	0	1.416	0	0	0	0	0	0
NM_021723	ADAM22	ADAM metallopeptidase domain 22	1.22	1.22256	0	1.41839	0	0	0	0	0	0
NM_016315	GULP1	GULP, engulfment adaptor PTB domain containing 1	1.36	1.36297	0	1.42456	0	0	0	0	0	0
NM_016315	GULP1	GULP, engulfment adaptor PTB domain containing 1	1.36	1.36297	0	1.42456	0	0	0	0	0	0
NM_007077	AP4S1	adaptor-related protein complex 4, sigma 1 subunit	1.26	1.26807	0	1.44653	0	0	0	0	0	0
NM_003940	USP13	ubiquitin specific peptidase 13 (isopeptidase T-3)	0	0	0	1.74107	0	0	0	0	0	0
NM_021599	ADAMTS2	ADAM metallopeptidase with thrombospondin type 1 motif, 2	1.41	1.41901	1.91	1.91383	0	0	0	0	0	0
NM_030972	LOC731901 /// ZNF611	zinc finger protein 611	2.04	2.04422	0	3.94975	0	0	0	0	0	0
NM_030972	LOC731901 /// ZNF611	zinc finger protein 611	2.04	2.04422	0	3.94975	0	0	0	0	0	0

## Sheet: protein mPD-05
BaseGenBank	Gene.Symbol	Gene.Title	allN_allPD	allN_allPD_p0_05	fN_fPD	fN_fPD_p0_05	fN_mN	fN_mN_p0_05	mN_mPD	mN_mPD_p0_05	mPD_fPD	mPD_fPD_p0_05
NM_002796	PSMB4	proteasome (prosome, macropain) subunit, beta type, 4	-3.125	-3.08118	0	-1.63504	0	0	-4.16667	-4.00506	0	0
NM_005346	HSPA1A /// HSPA1B	heat shock 70kDa protein 1B	-2.85714	-2.66513	0	0	0	0	0	-3.72535	0	0
NM_005346	HSPA1B	heat shock 70kDa protein 1B	-2.85714	-2.66513	0	0	0	0	0	-3.72535	0	0
NM_001690	ATP6V1A	ATPase, H+ transporting, lysosomal 70kDa, V1 subunit A	-3.33333	-3.2682	0	0	0	0	-3.7037	-3.66985	0	0
NM_005348	HSP90AA1	heat shock protein 90kDa alpha (cytosolic), class A member 1	-2.7027	-2.70503	0	0	0	0	-3.33333	-3.46528	0	0
NM_005348	HSP90AA1	heat shock protein 90kDa alpha (cytosolic), class A member 1	-2.7027	-2.70503	0	0	0	0	-3.33333	-3.46528	0	0
NM_001696	ATP6V1E1	ATPase, H+ transporting, lysosomal 31kDa, V1 subunit E1	-3.57143	-3.54476	-4.7619	-4.73143	0	0	-3.22581	-3.14217	0	0
NM_199440	HSPD1	heat shock 60kDa protein 1 (chaperonin)	-2.27273	-2.22628	0	0	0	0	-3.125	-3.10613	0	0
NM_199440	HSPD1	heat shock 60kDa protein 1 (chaperonin)	-2.27273	-2.22628	0	0	0	0	-3.125	-3.10613	0	0
NM_012328	DNAJB9	DnaJ (Hsp40) homolog, subfamily B, member 9	0	-1.89529	0	0	0	0	0	-2.37422	0	0
NM_001539	DNAJA1	DnaJ (Hsp40) homolog, subfamily A, member 1	-1.78571	-1.7554	0	0	0	0	0	-2.14699	0	0
NM_001539	DNAJA1	DnaJ (Hsp40) homolog, subfamily A, member 1	-1.78571	-1.7554	0	0	0	0	0	-2.14699	0	0
NM_153822	PSMD4	proteasome (prosome, macropain) 26S subunit, non-ATPase, 4	-2.22222	-1.11638	0	-2.46788	0	0	-2.12766	-2.09008	0	0
NM_014766	SCRN1	secernin 1	-2.12766	-2.09929	0	-2.20342	0	0	0	-2.05691	0	0
NM_001873	CPE	carboxypeptidase E	-2.43902	-2.4206	0	0	0	0	0	-2.04122	0	0
XM_001132949	UBC	ubiquitin C	-1.78571	-1.75654	0	0	0	0	0	-2.02734	0	0
NM_002797	PSMB5	proteasome (prosome, macropain) subunit, beta type, 5	-1.75439	-1.73614	0	0	0	0	-2.04082	-2.00865	0	0
NM_003945	ATP6V0E1	ATPase, H+ transporting, lysosomal 9kDa, V0 subunit e1	0	0	0	1.27166	0	0	0	-1.95395	0	0
NM_002803	PSMC2	proteasome (prosome, macropain) 26S subunit, ATPase, 2	-1.63934	-1.62076	0	0	0	0	0	-1.75433	0	0
NM_182666	UBE2E1	ubiquitin-conjugating enzyme E2E 1 (UBC4/5 homolog, yeast)	-2	-1.9651	-2.5	-2.46282	0	0	0	-1.75176	0	0
NM_002805	PSMC5	proteasome (prosome, macropain) 26S subunit, ATPase, 5	-1.85185	-1.83486	0	0	0	0	0	-1.74076	0	0
NM_012305	AP2A2	adaptor-related protein complex 2, alpha 2 subunit	0	-1.62533	0	1.27533	0	0	0	-1.73816	0	0
NM_024292	UBL5	ubiquitin-like 5	-1.49254	-1.47352	0	0	0	0	-1.72414	-1.70825	0	0
NM_016404	HSPC152	hypothetical protein HSPC152	-1.88679	-1.88105	0	-2.40313	0	0	0	-1.60437	0	0
NM_013396	USP25	ubiquitin specific peptidase 25	0	0	0	0	0	0	0	-1.54102	0	0
NM_201626	USP33	ubiquitin specific peptidase 33	-1.49254	-1.43983	0	0	0	0	0	-1.50585	0	0
NM_176863	PSME3	proteasome (prosome, macropain) activator subunit 3 (PA28 gamma; Ki)	-1.43885	-1.38793	0	-1.47342	0	0	0	-1.48663	0	0
NM_006644	HSPH1	heat shock 105kDa/110kDa protein 1	-1.5873	-1.5728	0	0	0	0	0	-1.47175	0	0
NM_006145	DNAJB1	DnaJ (Hsp40) homolog, subfamily B, member 1	-1.53846	-1.52958	0	1.28124	0	0	0	-1.44881	0	0
NM_002791	PSMA6	proteasome (prosome, macropain) subunit, alpha type, 6	-1.49254	-1.47647	0	0	0	0	0	-1.40247	0	0
XM_001133072	UBE2E3	ubiquitin-conjugating enzyme E2E 3 (UBC4/5 homolog, yeast)	0	-1.27235	0	0	0	0	0	-1.38749	0	0
NM_002157	HSPE1	heat shock 10kDa protein 1 (chaperonin 10)	-1.42857	-1.41599	0	-1.48641	0	0	-1.38889	-1.37096	0	0
NM_153201	HSPA8	heat shock 70kDa protein 8	-2.77778	-1.26815	0	0	0	0	-3.7037	-1.35018	0	0
NM_007355	HSP90AB1	heat shock protein 90kDa alpha (cytosolic), class B member 1	-1.44928	-1.44441	0	0	0	0	-1.31579	-1.31196	0	0
NM_007355	HSP90AB1	heat shock protein 90kDa alpha (cytosolic), class B member 1	-1.44928	-1.44441	0	0	0	0	-1.31579	-1.31196	0	0
NM_014814	PSMD6	proteasome (prosome, macropain) 26S subunit, non-ATPase, 6	-1.26582	-1.26322	0	0	0	0	0	-1.27795	0	0
NM_194261	UBE2I	ubiquitin-conjugating enzyme E2I (UBC9 homolog, yeast)	-1.21951	-1.20868	0	0	0	0	-1.26582	-1.26461	0	0
NM_019116	UBFD1	ubiquitin family domain containing 1	-1.20482	-1.20279	0	0	0	0	0	-1.2407	0	0
NM_198431	HSPA4	heat shock 70kDa protein 4	0	0	0	0	0	0	0	-1.22125	0	0
NM_001282	AP2B1	adaptor-related protein complex 2, beta 1 subunit	-1.21951	-1.2102	0	-1.33549	0	0	-1.21951	-1.21023	0	0
NM_007308	SNCA	synuclein, alpha (non A4 component of amyloid precursor)	-1.88679	-1.85843	0	-1.84593	0	0	-2.12766	-1.1279	0	0
NM_018602	DNAJA4	DnaJ (Hsp40) homolog, subfamily A, member 4	0	0	0	1.3343	0	0	0	0	0	0
NM_006260	DNAJC3	DnaJ (Hsp40) homolog, subfamily C, member 3	0	0	0	1.23027	0	0	0	0	0	0
NM_014787	DNAJC6	DnaJ (Hsp40) homolog, subfamily C, member 6	-4.34783	-4.22949	0	0	0	0	0	0	0	0
NM_003315	DNAJC7	DnaJ (Hsp40) homolog, subfamily C, member 7	-1.66667	-1.64217	-2.7027	-2.6466	1.77	1.77773	0	0	0	0
NM_014280	DNAJC8	DnaJ (Hsp40) homolog, subfamily C, member 8	-1.2987	-1.28424	0	0	0	0	0	0	0	0
XM_001127807	HSF1	heat shock transcription factor 1	0	-1.43173	0	-2.06116	0	0	0	0	0	0
XM_001127807	HSF1	heat shock transcription factor 1	0	-1.43173	0	-2.06116	0	0	0	0	0	0
NM_004506	HSF2	heat shock transcription factor 2	0	0	-1.35135	-1.33403	0	0	0	0	0	0
NM_007031	HSF2BP	heat shock transcription factor 2 binding protein	0	0	1.38	1.38158	0	0	0	0	0	0
NM_003299	HSP90B1	heat shock protein 90kDa beta (Grp94), member 1	0	0	0	-1.5938	0	0	0	0	0	0
NM_004134	HSPA9	heat shock 70kDa protein 9 (mortalin)	0	-1.31709	0	-1.38776	0	0	0	0	0	0
NM_006308	HSPB3	heat shock 27kDa protein 3	0	0	1.22	1.22487	0	0	0	0	0	0
NM_199144	Kua-UEV /// UBE2V1	ubiquitin-conjugating enzyme E2 variant 1	0	-1.21194	0	0	0	0	0	0	0	0
NM_199144	Kua-UEV /// UBE2V1	ubiquitin-conjugating enzyme E2 variant 1	0	-1.21194	0	0	0	0	0	0	0	0
NM_018955	UBB	ubiquitin B	-5.26316	-5.07039	0	-8.99745	0	0	0	0	0	0
NM_153280	UBE1	ubiquitin-activating enzyme E1	0	-1.26779	0	0	0	0	0	0	0	0
NM_198197	UBE1C	ubiquitin-activating enzyme E1C (UBA3 homolog, yeast)	-1.81818	-1.79197	-2.5	-2.44416	0	0	0	0	0	0
NM_003337	UBE2B	ubiquitin-conjugating enzyme E2B (RAD6 homolog)	0	0	0	-2.33213	0	0	0	0	0	0
NM_003337	UBE2B	ubiquitin-conjugating enzyme E2B (RAD6 homolog)	0	0	0	-2.33213	0	0	0	0	0	0
NM_003338	UBE2D1	ubiquitin-conjugating enzyme E2D 1 (UBC4/5 homolog, yeast)	0	0	0	1.25668	0	0	0	0	0	0
NM_016021	UBE2J1	ubiquitin-conjugating enzyme E2, J1 (UBC6 homolog, yeast)	0	-1.33103	0	0	0	0	0	0	0	0
NM_017582	UBE2Q1	ubiquitin-conjugating enzyme E2Q (putative) 1	0	-1.28015	0	0	0	0	0	0	0	0
NM_003350	UBE2V2	ubiquitin-conjugating enzyme E2 variant 2	0	-1.46766	0	-1.6032	0	0	0	0	0	0
NM_018299	UBE2W	ubiquitin-conjugating enzyme E2W (putative)	0	0	0	1.21802	0	0	0	0	0	0
NM_130839	UBE3A	ubiquitin protein ligase E3A (human papilloma virus E6-associated protein, Angelman syndrome)	0	0	0	1.31068	0	0	0	0	0	0
NM_183415	UBE3B	ubiquitin protein ligase E3B	0	0	0	1.29162	0	0	0	0	0	0
NM_014671	UBE3C	ubiquitin protein ligase E3C	0	0	0	-1.79493	0	0	0	0	0	0
NM_004788	UBE4A	ubiquitination factor E4A (UFD2 homolog, yeast)	-1.72414	-1.69842	-2.43902	-2.41205	0	0	0	0	0	0
NM_004788	UBE4A	ubiquitination factor E4A (UFD2 homolog, yeast)	-1.72414	-1.69842	-2.43902	-2.41205	0	0	0	0	0	0
NM_006048	UBE4B	ubiquitination factor E4B (UFD2 homolog, yeast)	-1.33333	-1.32858	-1.5625	-1.54452	0	0	0	0	0	0
NM_003368	USP1	ubiquitin specific peptidase 1	0	0	0	-1.26088	0	0	0	0	0	0
NM_004651	USP11	ubiquitin specific peptidase 11	0	0	0	-1.36286	0	0	0	0	0	0
NM_003940	USP13	ubiquitin specific peptidase 13 (isopeptidase T-3)	0	0	0	1.74107	0	0	0	0	0	0
NM_005151	USP14	ubiquitin specific peptidase 14 (tRNA-guanine transglycosylase)	0	-1.39218	0	0	0	0	0	0	0	0
NM_005151	USP14	ubiquitin specific peptidase 14 (tRNA-guanine transglycosylase)	0	-1.39218	0	0	0	0	0	0	0	0
NM_171997	USP2	ubiquitin specific peptidase 2	0	0	0	1.34366	0	0	0	0	0	0
XM_945855	USP22	ubiquitin specific peptidase 22	0	0	0	-1.32067	0	0	0	0	0	0
XM_939750	USP32	ubiquitin specific peptidase 32	0	0	0	-1.24049	0	0	0	0	0	0
NM_014709	USP34	ubiquitin specific peptidase 34	1.03	1.03526	-1.16959	-1.16918	0	0	0	0	0	0
NM_017944	USP47	ubiquitin specific peptidase 47	-2.27273	-2.22992	0	-3.58095	0	0	0	0	0	0
XM_001134459	USP6	ubiquitin specific peptidase 6 (Tre-2 oncogene)	0	0	-1.28205	-1.27977	0	0	0	0	0	0
NM_003470	USP7	ubiquitin specific peptidase 7 (herpes virus-associated)	0	-1.82373	0	0	0	0	0	0	0	0
NM_001039591	USP9X	ubiquitin specific peptidase 9, X-linked	0	-1.60906	0	0	0	0	0	0	0	0
NM_020765	ZUBR1	ubiquitin protein ligase E3 component n-recognin 4	0	-1.14875	0	-2.9688	0	0	0	0	0	0
NM_020765	ZUBR1	ubiquitin protein ligase E3 component n-recognin 4	0	-1.14875	0	-2.9688	0	0	0	0	0	0
NM_012100	DNPEP	aspartyl aminopeptidase	0	0	0	1.20388	0	0	0	0	0	0
NM_002390	ADAM11	ADAM metallopeptidase domain 11	0	0	0	1.25528	0	0	0	0	0	0
NM_003183	ADAM17	ADAM metallopeptidase domain 17 (tumor necrosis factor, alpha, converting enzyme)	0	0	0	1.416	0	0	0	0	0	0
NM_033274	ADAM19	ADAM metallopeptidase domain 19 (meltrin beta)	1.2	1.20673	0	0	0	0	0	0	0	0
NM_021723	ADAM22	ADAM metallopeptidase domain 22	1.22	1.22256	0	1.41839	0	0	0	0	0	0
NM_014269	ADAM29	ADAM metallopeptidase domain 29	0	0	0	1.33788	0	0	0	0	0	0
NM_021794	ADAM30	ADAM metallopeptidase domain 30	1.21	1.21414	0	0	0	0	0	0	0	0
NM_014479	ADAMDEC1	ADAM-like, decysin 1	0	0	1.22	1.22678	0	0	0	0	0	0
NM_021599	ADAMTS2	ADAM metallopeptidase with thrombospondin type 1 motif, 2	1.41	1.41901	1.91	1.91383	0	0	0	0	0	0
NM_025008	ADAMTSL4	ADAMTS-like 4	0	1.23762	0	0	0	0	0	0	0	0
NM_012486	PSEN2	presenilin 2 (Alzheimer disease 4)	-2.38095	-2.37198	0	-4.11871	0	0	0	0	0	0
XM_001132864	HIP1R /// LOC728014	huntingtin interacting protein 1 related	0	-1.20089	0	0	0	0	0	0	0	0
XM_001132864	HIP1R /// LOC728014	huntingtin interacting protein 1 related	0	-1.20089	0	0	0	0	0	0	0	0
NM_005339	HIP2	huntingtin interacting protein 2	-1.21951	-1.21478	0	0	0	0	0	0	0	0
NM_002789	PSMA4	proteasome (prosome, macropain) subunit, alpha type, 4	0	-2.06885	-2.17391	-2.14807	0	0	0	0	0	0
NM_002792	PSMA7	proteasome (prosome, macropain) subunit, alpha type, 7	-1.72414	-1.7176	-1.78571	-1.77003	0	0	0	0	0	0
NM_002793	PSMB1	proteasome (prosome, macropain) subunit, beta type, 1	0	-3.13535	0	0	0	0	0	0	0	0
NM_002794	PSMB2	proteasome (prosome, macropain) subunit, beta type, 2	0	0	1.23	1.00171	0	0	0	0	0	0
NM_002798	PSMB6	proteasome (prosome, macropain) subunit, beta type, 6	-1.35135	-1.33944	0	0	0	0	0	0	0	0
NM_002799	PSMB7	proteasome (prosome, macropain) subunit, beta type, 7	0	0	0	-1.4352	0	0	0	0	0	0
NM_002807	PSMD1	proteasome (prosome, macropain) 26S subunit, non-ATPase, 1	0	-1.71658	0	0	0	0	0	0	0	0
NM_175932	PSMD13	proteasome (prosome, macropain) 26S subunit, non-ATPase, 13	0	-1.76683	-2.94118	-2.93023	0	0	0	0	0	0
NM_002808	PSMD2	proteasome (prosome, macropain) 26S subunit, non-ATPase, 2	0	-1.50646	0	0	0	0	0	0	0	0
NM_002813	PSMD9	proteasome (prosome, macropain) 26S subunit, non-ATPase, 9	0	-1.24033	0	0	0	0	0	0	0	0
NM_014614	PSME4	proteasome (prosome, macropain) activator subunit 4	0	0	0	1.33838	0	0	0	0	0	0
NM_005500	SAE1	SUMO1 activating enzyme subunit 1	-1.42857	-1.41979	-1.69492	-1.68017	0	0	0	0	0	0
NM_005499	SAE2	SUMO1 activating enzyme subunit 2	0	-1.32236	0	0	0	0	0	0	0	0
NM_005498	AP1M2	adaptor-related protein complex 1, mu 2 subunit	0	1.3749	0	1.27591	0	0	0	0	0	0
NM_004068	AP2M1	adaptor-related protein complex 2, mu 1 subunit	-1.26582	-1.25001	0	-1.36304	0	0	0	0	0	0
NM_021575	AP2S1	adaptor-related protein complex 2, sigma 1 subunit	0	0	0	1.31631	0	0	0	0	0	0
NM_003938	AP3D1	adaptor-related protein complex 3, delta 1 subunit	-1.63934	-1.62006	0	-2.29526	0	0	0	0	0	0
NM_006803	AP3M2	adaptor-related protein complex 3, mu 2 subunit	0	-1.77638	0	-2.40596	0	0	0	0	0	0
NM_001284	AP3S1	adaptor-related protein complex 3, sigma 1 subunit	0	-1.80929	0	0	0	0	0	0	0	0
NM_007077	AP4S1	adaptor-related protein complex 4, sigma 1 subunit	1.26	1.26807	0	1.44653	0	0	0	0	0	0
NM_016315	GULP1	GULP, engulfment adaptor PTB domain containing 1	1.36	1.36297	0	1.42456	0	0	0	0	0	0
NM_016315	GULP1	GULP, engulfment adaptor PTB domain containing 1	1.36	1.36297	0	1.42456	0	0	0	0	0	0
XM_047550	LOC148198 /// LOC730110 /// LOC731584 /// ZNF492	zinc finger protein 492	0	0	1.21	1.21434	0	0	0	0	0	0
XM_047550	LOC148198 /// LOC730110 /// LOC731584 /// ZNF492	zinc finger protein 492	0	0	1.21	1.21434	0	0	0	0	0	0
NM_030972	LOC731901 /// ZNF611	zinc finger protein 611	2.04	2.04422	0	3.94975	0	0	0	0	0	0
NM_030972	LOC731901 /// ZNF611	zinc finger protein 611	2.04	2.04422	0	3.94975	0	0	0	0	0	0
NM_001183	ATP6AP1	ATPase, H+ transporting, lysosomal accessory protein 1	0	-1.3594	0	-1.62999	0	0	0	0	0	0
NM_005765	ATP6AP2	ATPase, H+ transporting, lysosomal accessory protein 2	0	0	0	-2.14996	0	0	0	0	0	0
NM_005177	ATP6V0A1	ATPase, H+ transporting, lysosomal V0 subunit a1	-1.05263	-1.04398	0	-1.20953	0	0	0	0	0	0
XM_001130742	ATP6V0C	ATPase, H+ transporting, lysosomal 16kDa, V0 subunit c	-1.69492	-1.69216	-1.88679	-2.14774	0	0	0	0	0	0
NM_145230	ATP6V0E2	ATPase, H+ transporting V0 subunit e2	0	-2.24684	0	-4.1071	0	0	0	0	0	0
NM_015994	ATP6V1D	ATPase, H+ transporting, lysosomal 34kDa, V1 subunit D	-4.7619	-4.63302	0	-6.49424	0	0	0	0	0	0
NM_004231	ATP6V1F	ATPase, H+ transporting, lysosomal 14kDa, V1 subunit F	0	-1.33828	0	0	0	0	0	0	0	0
NM_005338	HIP1	huntingtin interacting protein 1	0	0	0	0	0	0	1.2	1.20484	0	0
NM_005338	HIP1	huntingtin interacting protein 1	0	0	0	0	0	0	1.2	1.20484	0	0
X98307	HSHUR7SEQ	UV-B repressed sequence, HUR 7	0	0	0	0	0	0	1.21	1.21372	0	0
NM_175851	ADAMTS20	ADAM metallopeptidase with thrombospondin type 1 motif, 20	0	0	0	0	0	0	1.21	1.21611	0	0
NM_006313	USP15	ubiquitin specific peptidase 15	1.23	1.23209	0	1.24052	0	0	0	1.22136	0	0
NM_003348	UBE2N	ubiquitin-conjugating enzyme E2N (UBC13 homolog, yeast)	0	-1.48035	0	0	0	0	0	1.22233	0	0
NM_004644	AP3B2	adaptor-related protein complex 3, beta 2 subunit	1.23	1.23915	0	1.26868	0	0	1.22	1.22636	0	0
NM_199443	USP4	ubiquitin specific peptidase 4 (proto-oncogene)	1.37	1.37053	0	0	0	0	0	1.22657	0	0
NM_003664	AP3B1	adaptor-related protein complex 3, beta 1 subunit	0	1.21201	0	0	0	0	0	1.23311	0	0
XM_945467	HSPA12A	heat shock 70kDa protein 12A	1.23	1.23079	0	0	0	0	1.23	1.23891	0	0
NM_198320	CPM	carboxypeptidase M	1.23	1.23257	0	0	0	0	1.25	1.25546	0	0
NM_012463	ATP6V0A2	ATPase, H+ transporting, lysosomal V0 subunit a2	1.31	1.31583	0	0	0	0	0	1.26491	0	0
NM_005153	USP10	ubiquitin specific peptidase 10	1.28	1.28804	0	1.33268	0	0	1.27	1.27006	0	0
NM_014847	UBAP2L	ubiquitin associated protein 2-like	1.23	1.23808	1.3	1.30695	0	0	0	1.27501	0	0
NM_021641	ADAM12	ADAM metallopeptidase domain 12 (meltrin alpha)	0	1.22482	0	1.22005	0	0	0	1.306	0	0
NM_006398	UBD	ubiquitin D	0	1.26045	0	0	0	0	0	1.30886	0	0
NM_014272	ADAMTS7	ADAM metallopeptidase with thrombospondin type 1 motif, 7	0	1.24909	0	0	0	0	0	1.35749	0	0
NM_001695	ATP6V1C1	ATPase, H+ transporting, lysosomal 42kDa, V1 subunit C1	1.35	1.35971	0	0	0	0	1.39	1.39305	0	0
NM_032236	USP48	ubiquitin specific peptidase 48	0	1.65271	0	0	0	0	0	1.85348	0	0

## Sheet: protein both
BaseGenBank	Gene.Symbol	Gene.Title	allN_allPD	allN_allPD_p0_05	fN_fPD	fN_fPD_p0_05	fN_mN	fN_mN_p0_05	mN_mPD	mN_mPD_p0_05	mPD_fPD	mPD_fPD_p0_05
NM_002796	PSMB4	proteasome (prosome, macropain) subunit, beta type, 4	-3.125	-3.08118	0	-1.63504	0	0	-4.16667	-4.00506	0	0
NM_001696	ATP6V1E1	ATPase, H+ transporting, lysosomal 31kDa, V1 subunit E1	-3.57143	-3.54476	-4.7619	-4.73143	0	0	-3.22581	-3.14217	0	0
NM_153822	PSMD4	proteasome (prosome, macropain) 26S subunit, non-ATPase, 4	-2.22222	-1.11638	0	-2.46788	0	0	-2.12766	-2.09008	0	0
NM_014766	SCRN1	secernin 1	-2.12766	-2.09929	0	-2.20342	0	0	0	-2.05691	0	0
NM_003945	ATP6V0E1	ATPase, H+ transporting, lysosomal 9kDa, V0 subunit e1	0	0	0	1.27166	0	0	0	-1.95395	0	0
NM_182666	UBE2E1	ubiquitin-conjugating enzyme E2E 1 (UBC4/5 homolog, yeast)	-2	-1.9651	-2.5	-2.46282	0	0	0	-1.75176	0	0
NM_012305	AP2A2	adaptor-related protein complex 2, alpha 2 subunit	0	-1.62533	0	1.27533	0	0	0	-1.73816	0	0
NM_016404	HSPC152	hypothetical protein HSPC152	-1.88679	-1.88105	0	-2.40313	0	0	0	-1.60437	0	0
NM_176863	PSME3	proteasome (prosome, macropain) activator subunit 3 (PA28 gamma; Ki)	-1.43885	-1.38793	0	-1.47342	0	0	0	-1.48663	0	0
NM_006145	DNAJB1	DnaJ (Hsp40) homolog, subfamily B, member 1	-1.53846	-1.52958	0	1.28124	0	0	0	-1.44881	0	0
NM_002157	HSPE1	heat shock 10kDa protein 1 (chaperonin 10)	-1.42857	-1.41599	0	-1.48641	0	0	-1.38889	-1.37096	0	0
NM_001282	AP2B1	adaptor-related protein complex 2, beta 1 subunit	-1.21951	-1.2102	0	-1.33549	0	0	-1.21951	-1.21023	0	0
NM_007308	SNCA	synuclein, alpha (non A4 component of amyloid precursor)	-1.88679	-1.85843	0	-1.84593	0	0	-2.12766	-1.1279	0	0
NM_006313	USP15	ubiquitin specific peptidase 15	1.23	1.23209	0	1.24052	0	0	0	1.22136	0	0
NM_004644	AP3B2	adaptor-related protein complex 3, beta 2 subunit	1.23	1.23915	0	1.26868	0	0	1.22	1.22636	0	0
NM_005153	USP10	ubiquitin specific peptidase 10	1.28	1.28804	0	1.33268	0	0	1.27	1.27006	0	0
NM_014847	UBAP2L	ubiquitin associated protein 2-like	1.23	1.23808	1.3	1.30695	0	0	0	1.27501	0	0
NM_021641	ADAM12	ADAM metallopeptidase domain 12 (meltrin alpha)	0	1.22482	0	1.22005	0	0	0	1.306	0	0

## Sheet: protein
BaseGenBank	Gene.Symbol	Gene.Title	allN_allPD	allN_allPD_p0_05	fN_fPD	fN_fPD_p0_05	fN_mN	fN_mN_p0_05	mN_mPD	mN_mPD_p0_05	mPD_fPD	mPD_fPD_p0_05
NM_007308	SNCA	synuclein, alpha (non A4 component of amyloid precursor)	-1.88679	-1.85843	0	-1.84593	0	0	-2.12766	-1.1279	0	0
NM_001539	DNAJA1	DnaJ (Hsp40) homolog, subfamily A, member 1	-1.78571	-1.7554	0	0	0	0	0	-2.14699	0	0
NM_001539	DNAJA1	DnaJ (Hsp40) homolog, subfamily A, member 1	-1.78571	-1.7554	0	0	0	0	0	-2.14699	0	0
NM_018602	DNAJA4	DnaJ (Hsp40) homolog, subfamily A, member 4	0	0	0	1.3343	0	0	0	0	0	0
NM_006145	DNAJB1	DnaJ (Hsp40) homolog, subfamily B, member 1	-1.53846	-1.52958	0	1.28124	0	0	0	-1.44881	0	0
NM_012328	DNAJB9	DnaJ (Hsp40) homolog, subfamily B, member 9	0	-1.89529	0	0	0	0	0	-2.37422	0	0
NM_006260	DNAJC3	DnaJ (Hsp40) homolog, subfamily C, member 3	0	0	0	1.23027	0	0	0	0	0	0
NM_014787	DNAJC6	DnaJ (Hsp40) homolog, subfamily C, member 6	-4.34783	-4.22949	0	0	0	0	0	0	0	0
NM_003315	DNAJC7	DnaJ (Hsp40) homolog, subfamily C, member 7	-1.66667	-1.64217	-2.7027	-2.6466	1.77	1.77773	0	0	0	0
NM_014280	DNAJC8	DnaJ (Hsp40) homolog, subfamily C, member 8	-1.2987	-1.28424	0	0	0	0	0	0	0	0
XM_001127807	HSF1	heat shock transcription factor 1	0	-1.43173	0	-2.06116	0	0	0	0	0	0
XM_001127807	HSF1	heat shock transcription factor 1	0	-1.43173	0	-2.06116	0	0	0	0	0	0
NM_004506	HSF2	heat shock transcription factor 2	0	0	-1.35135	-1.33403	0	0	0	0	0	0
NM_007031	HSF2BP	heat shock transcription factor 2 binding protein	0	0	1.38	1.38158	0	0	0	0	0	0
X98307	HSHUR7SEQ	UV-B repressed sequence, HUR 7	0	0	0	0	0	0	1.21	1.21372	0	0
NM_005348	HSP90AA1	heat shock protein 90kDa alpha (cytosolic), class A member 1	-2.7027	-2.70503	0	0	0	0	-3.33333	-3.46528	0	0
NM_005348	HSP90AA1	heat shock protein 90kDa alpha (cytosolic), class A member 1	-2.7027	-2.70503	0	0	0	0	-3.33333	-3.46528	0	0
NM_007355	HSP90AB1	heat shock protein 90kDa alpha (cytosolic), class B member 1	-1.44928	-1.44441	0	0	0	0	-1.31579	-1.31196	0	0
NM_007355	HSP90AB1	heat shock protein 90kDa alpha (cytosolic), class B member 1	-1.44928	-1.44441	0	0	0	0	-1.31579	-1.31196	0	0
NM_003299	HSP90B1	heat shock protein 90kDa beta (Grp94), member 1	0	0	0	-1.5938	0	0	0	0	0	0
XM_945467	HSPA12A	heat shock 70kDa protein 12A	1.23	1.23079	0	0	0	0	1.23	1.23891	0	0
NM_005346	HSPA1A /// HSPA1B	heat shock 70kDa protein 1B	-2.85714	-2.66513	0	0	0	0	0	-3.72535	0	0
NM_005346	HSPA1B	heat shock 70kDa protein 1B	-2.85714	-2.66513	0	0	0	0	0	-3.72535	0	0
NM_198431	HSPA4	heat shock 70kDa protein 4	0	0	0	0	0	0	0	-1.22125	0	0
NM_153201	HSPA8	heat shock 70kDa protein 8	-2.77778	-1.26815	0	0	0	0	-3.7037	-1.35018	0	0
NM_004134	HSPA9	heat shock 70kDa protein 9 (mortalin)	0	-1.31709	0	-1.38776	0	0	0	0	0	0
NM_006308	HSPB3	heat shock 27kDa protein 3	0	0	1.22	1.22487	0	0	0	0	0	0
NM_016404	HSPC152	hypothetical protein HSPC152	-1.88679	-1.88105	0	-2.40313	0	0	0	-1.60437	0	0
NM_199440	HSPD1	heat shock 60kDa protein 1 (chaperonin)	-2.27273	-2.22628	0	0	0	0	-3.125	-3.10613	0	0
NM_199440	HSPD1	heat shock 60kDa protein 1 (chaperonin)	-2.27273	-2.22628	0	0	0	0	-3.125	-3.10613	0	0
NM_002157	HSPE1	heat shock 10kDa protein 1 (chaperonin 10)	-1.42857	-1.41599	0	-1.48641	0	0	-1.38889	-1.37096	0	0
NM_006644	HSPH1	heat shock 105kDa/110kDa protein 1	-1.5873	-1.5728	0	0	0	0	0	-1.47175	0	0
NM_199144	Kua-UEV /// UBE2V1	ubiquitin-conjugating enzyme E2 variant 1	0	-1.21194	0	0	0	0	0	0	0	0
NM_199144	Kua-UEV /// UBE2V1	ubiquitin-conjugating enzyme E2 variant 1	0	-1.21194	0	0	0	0	0	0	0	0
NM_014847	UBAP2L	ubiquitin associated protein 2-like	1.23	1.23808	1.3	1.30695	0	0	0	1.27501	0	0
NM_018955	UBB	ubiquitin B	-5.26316	-5.07039	0	-8.99745	0	0	0	0	0	0
XM_001132949	UBC	ubiquitin C	-1.78571	-1.75654	0	0	0	0	0	-2.02734	0	0
NM_006398	UBD	ubiquitin D	0	1.26045	0	0	0	0	0	1.30886	0	0
NM_153280	UBE1	ubiquitin-activating enzyme E1	0	-1.26779	0	0	0	0	0	0	0	0
NM_198197	UBE1C	ubiquitin-activating enzyme E1C (UBA3 homolog, yeast)	-1.81818	-1.79197	-2.5	-2.44416	0	0	0	0	0	0
NM_003337	UBE2B	ubiquitin-conjugating enzyme E2B (RAD6 homolog)	0	0	0	-2.33213	0	0	0	0	0	0
NM_003337	UBE2B	ubiquitin-conjugating enzyme E2B (RAD6 homolog)	0	0	0	-2.33213	0	0	0	0	0	0
NM_003338	UBE2D1	ubiquitin-conjugating enzyme E2D 1 (UBC4/5 homolog, yeast)	0	0	0	1.25668	0	0	0	0	0	0
NM_182666	UBE2E1	ubiquitin-conjugating enzyme E2E 1 (UBC4/5 homolog, yeast)	-2	-1.9651	-2.5	-2.46282	0	0	0	-1.75176	0	0
XM_001133072	UBE2E3	ubiquitin-conjugating enzyme E2E 3 (UBC4/5 homolog, yeast)	0	-1.27235	0	0	0	0	0	-1.38749	0	0
NM_194261	UBE2I	ubiquitin-conjugating enzyme E2I (UBC9 homolog, yeast)	-1.21951	-1.20868	0	0	0	0	-1.26582	-1.26461	0	0
NM_016021	UBE2J1	ubiquitin-conjugating enzyme E2, J1 (UBC6 homolog, yeast)	0	-1.33103	0	0	0	0	0	0	0	0
NM_003348	UBE2N	ubiquitin-conjugating enzyme E2N (UBC13 homolog, yeast)	0	-1.48035	0	0	0	0	0	1.22233	0	0
NM_017582	UBE2Q1	ubiquitin-conjugating enzyme E2Q (putative) 1	0	-1.28015	0	0	0	0	0	0	0	0
NM_003350	UBE2V2	ubiquitin-conjugating enzyme E2 variant 2	0	-1.46766	0	-1.6032	0	0	0	0	0	0
NM_018299	UBE2W	ubiquitin-conjugating enzyme E2W (putative)	0	0	0	1.21802	0	0	0	0	0	0
NM_130839	UBE3A	ubiquitin protein ligase E3A (human papilloma virus E6-associated protein, Angelman syndrome)	0	0	0	1.31068	0	0	0	0	0	0
NM_183415	UBE3B	ubiquitin protein ligase E3B	0	0	0	1.29162	0	0	0	0	0	0
NM_014671	UBE3C	ubiquitin protein ligase E3C	0	0	0	-1.79493	0	0	0	0	0	0
NM_004788	UBE4A	ubiquitination factor E4A (UFD2 homolog, yeast)	-1.72414	-1.69842	-2.43902	-2.41205	0	0	0	0	0	0
NM_004788	UBE4A	ubiquitination factor E4A (UFD2 homolog, yeast)	-1.72414	-1.69842	-2.43902	-2.41205	0	0	0	0	0	0
NM_006048	UBE4B	ubiquitination factor E4B (UFD2 homolog, yeast)	-1.33333	-1.32858	-1.5625	-1.54452	0	0	0	0	0	0
NM_019116	UBFD1	ubiquitin family domain containing 1	-1.20482	-1.20279	0	0	0	0	0	-1.2407	0	0
NM_024292	UBL5	ubiquitin-like 5	-1.49254	-1.47352	0	0	0	0	-1.72414	-1.70825	0	0
NM_003368	USP1	ubiquitin specific peptidase 1	0	0	0	-1.26088	0	0	0	0	0	0
NM_005153	USP10	ubiquitin specific peptidase 10	1.28	1.28804	0	1.33268	0	0	1.27	1.27006	0	0
NM_004651	USP11	ubiquitin specific peptidase 11	0	0	0	-1.36286	0	0	0	0	0	0
NM_003940	USP13	ubiquitin specific peptidase 13 (isopeptidase T-3)	0	0	0	1.74107	0	0	0	0	0	0
NM_005151	USP14	ubiquitin specific peptidase 14 (tRNA-guanine transglycosylase)	0	-1.39218	0	0	0	0	0	0	0	0
NM_005151	USP14	ubiquitin specific peptidase 14 (tRNA-guanine transglycosylase)	0	-1.39218	0	0	0	0	0	0	0	0
NM_006313	USP15	ubiquitin specific peptidase 15	1.23	1.23209	0	1.24052	0	0	0	1.22136	0	0
NM_171997	USP2	ubiquitin specific peptidase 2	0	0	0	1.34366	0	0	0	0	0	0
XM_945855	USP22	ubiquitin specific peptidase 22	0	0	0	-1.32067	0	0	0	0	0	0
NM_013396	USP25	ubiquitin specific peptidase 25	0	0	0	0	0	0	0	-1.54102	0	0
XM_939750	USP32	ubiquitin specific peptidase 32	0	0	0	-1.24049	0	0	0	0	0	0
NM_201626	USP33	ubiquitin specific peptidase 33	-1.49254	-1.43983	0	0	0	0	0	-1.50585	0	0
NM_014709	USP34	ubiquitin specific peptidase 34	1.03	1.03526	-1.16959	-1.16918	0	0	0	0	0	0
NM_199443	USP4	ubiquitin specific peptidase 4 (proto-oncogene)	1.37	1.37053	0	0	0	0	0	1.22657	0	0
NM_017944	USP47	ubiquitin specific peptidase 47	-2.27273	-2.22992	0	-3.58095	0	0	0	0	0	0
NM_032236	USP48	ubiquitin specific peptidase 48	0	1.65271	0	0	0	0	0	1.85348	0	0
XM_001134459	USP6	ubiquitin specific peptidase 6 (Tre-2 oncogene)	0	0	-1.28205	-1.27977	0	0	0	0	0	0
NM_003470	USP7	ubiquitin specific peptidase 7 (herpes virus-associated)	0	-1.82373	0	0	0	0	0	0	0	0
NM_001039591	USP9X	ubiquitin specific peptidase 9, X-linked	0	-1.60906	0	0	0	0	0	0	0	0
NM_020765	ZUBR1	ubiquitin protein ligase E3 component n-recognin 4	0	-1.14875	0	-2.9688	0	0	0	0	0	0
NM_020765	ZUBR1	ubiquitin protein ligase E3 component n-recognin 4	0	-1.14875	0	-2.9688	0	0	0	0	0	0
NM_014766	SCRN1	secernin 1	-2.12766	-2.09929	0	-2.20342	0	0	0	-2.05691	0	0
NM_001873	CPE	carboxypeptidase E	-2.43902	-2.4206	0	0	0	0	0	-2.04122	0	0
NM_198320	CPM	carboxypeptidase M	1.23	1.23257	0	0	0	0	1.25	1.25546	0	0
NM_012100	DNPEP	aspartyl aminopeptidase	0	0	0	1.20388	0	0	0	0	0	0
NM_002390	ADAM11	ADAM metallopeptidase domain 11	0	0	0	1.25528	0	0	0	0	0	0
NM_021641	ADAM12	ADAM metallopeptidase domain 12 (meltrin alpha)	0	1.22482	0	1.22005	0	0	0	1.306	0	0
NM_003183	ADAM17	ADAM metallopeptidase domain 17 (tumor necrosis factor, alpha, converting enzyme)	0	0	0	1.416	0	0	0	0	0	0
NM_033274	ADAM19	ADAM metallopeptidase domain 19 (meltrin beta)	1.2	1.20673	0	0	0	0	0	0	0	0
NM_021723	ADAM22	ADAM metallopeptidase domain 22	1.22	1.22256	0	1.41839	0	0	0	0	0	0
NM_014269	ADAM29	ADAM metallopeptidase domain 29	0	0	0	1.33788	0	0	0	0	0	0
NM_021794	ADAM30	ADAM metallopeptidase domain 30	1.21	1.21414	0	0	0	0	0	0	0	0
NM_014479	ADAMDEC1	ADAM-like, decysin 1	0	0	1.22	1.22678	0	0	0	0	0	0
NM_021599	ADAMTS2	ADAM metallopeptidase with thrombospondin type 1 motif, 2	1.41	1.41901	1.91	1.91383	0	0	0	0	0	0
NM_175851	ADAMTS20	ADAM metallopeptidase with thrombospondin type 1 motif, 20	0	0	0	0	0	0	1.21	1.21611	0	0
NM_014272	ADAMTS7	ADAM metallopeptidase with thrombospondin type 1 motif, 7	0	1.24909	0	0	0	0	0	1.35749	0	0
NM_025008	ADAMTSL4	ADAMTS-like 4	0	1.23762	0	0	0	0	0	0	0	0
NM_012486	PSEN2	presenilin 2 (Alzheimer disease 4)	-2.38095	-2.37198	0	-4.11871	0	0	0	0	0	0
NM_005338	HIP1	huntingtin interacting protein 1	0	0	0	0	0	0	1.2	1.20484	0	0
NM_005338	HIP1	huntingtin interacting protein 1	0	0	0	0	0	0	1.2	1.20484	0	0
XM_001132864	HIP1R /// LOC728014	huntingtin interacting protein 1 related	0	-1.20089	0	0	0	0	0	0	0	0
XM_001132864	HIP1R /// LOC728014	huntingtin interacting protein 1 related	0	-1.20089	0	0	0	0	0	0	0	0
NM_005339	HIP2	huntingtin interacting protein 2	-1.21951	-1.21478	0	0	0	0	0	0	0	0
NM_002789	PSMA4	proteasome (prosome, macropain) subunit, alpha type, 4	0	-2.06885	-2.17391	-2.14807	0	0	0	0	0	0
NM_002791	PSMA6	proteasome (prosome, macropain) subunit, alpha type, 6	-1.49254	-1.47647	0	0	0	0	0	-1.40247	0	0
NM_002792	PSMA7	proteasome (prosome, macropain) subunit, alpha type, 7	-1.72414	-1.7176	-1.78571	-1.77003	0	0	0	0	0	0
NM_002793	PSMB1	proteasome (prosome, macropain) subunit, beta type, 1	0	-3.13535	0	0	0	0	0	0	0	0
NM_002794	PSMB2	proteasome (prosome, macropain) subunit, beta type, 2	0	0	1.23	1.00171	0	0	0	0	0	0
NM_002796	PSMB4	proteasome (prosome, macropain) subunit, beta type, 4	-3.125	-3.08118	0	-1.63504	0	0	-4.16667	-4.00506	0	0
NM_002797	PSMB5	proteasome (prosome, macropain) subunit, beta type, 5	-1.75439	-1.73614	0	0	0	0	-2.04082	-2.00865	0	0
NM_002798	PSMB6	proteasome (prosome, macropain) subunit, beta type, 6	-1.35135	-1.33944	0	0	0	0	0	0	0	0
NM_002799	PSMB7	proteasome (prosome, macropain) subunit, beta type, 7	0	0	0	-1.4352	0	0	0	0	0	0
NM_002803	PSMC2	proteasome (prosome, macropain) 26S subunit, ATPase, 2	-1.63934	-1.62076	0	0	0	0	0	-1.75433	0	0
NM_002805	PSMC5	proteasome (prosome, macropain) 26S subunit, ATPase, 5	-1.85185	-1.83486	0	0	0	0	0	-1.74076	0	0
NM_002807	PSMD1	proteasome (prosome, macropain) 26S subunit, non-ATPase, 1	0	-1.71658	0	0	0	0	0	0	0	0
NM_175932	PSMD13	proteasome (prosome, macropain) 26S subunit, non-ATPase, 13	0	-1.76683	-2.94118	-2.93023	0	0	0	0	0	0
NM_002808	PSMD2	proteasome (prosome, macropain) 26S subunit, non-ATPase, 2	0	-1.50646	0	0	0	0	0	0	0	0
NM_153822	PSMD4	proteasome (prosome, macropain) 26S subunit, non-ATPase, 4	-2.22222	-1.11638	0	-2.46788	0	0	-2.12766	-2.09008	0	0
NM_014814	PSMD6	proteasome (prosome, macropain) 26S subunit, non-ATPase, 6	-1.26582	-1.26322	0	0	0	0	0	-1.27795	0	0
NM_002813	PSMD9	proteasome (prosome, macropain) 26S subunit, non-ATPase, 9	0	-1.24033	0	0	0	0	0	0	0	0
NM_176863	PSME3	proteasome (prosome, macropain) activator subunit 3 (PA28 gamma; Ki)	-1.43885	-1.38793	0	-1.47342	0	0	0	-1.48663	0	0
NM_014614	PSME4	proteasome (prosome, macropain) activator subunit 4	0	0	0	1.33838	0	0	0	0	0	0
NM_005500	SAE1	SUMO1 activating enzyme subunit 1	-1.42857	-1.41979	-1.69492	-1.68017	0	0	0	0	0	0
NM_005499	SAE2	SUMO1 activating enzyme subunit 2	0	-1.32236	0	0	0	0	0	0	0	0
NM_005498	AP1M2	adaptor-related protein complex 1, mu 2 subunit	0	1.3749	0	1.27591	0	0	0	0	0	0
NM_012305	AP2A2	adaptor-related protein complex 2, alpha 2 subunit	0	-1.62533	0	1.27533	0	0	0	-1.73816	0	0
NM_001282	AP2B1	adaptor-related protein complex 2, beta 1 subunit	-1.21951	-1.2102	0	-1.33549	0	0	-1.21951	-1.21023	0	0
NM_004068	AP2M1	adaptor-related protein complex 2, mu 1 subunit	-1.26582	-1.25001	0	-1.36304	0	0	0	0	0	0
NM_021575	AP2S1	adaptor-related protein complex 2, sigma 1 subunit	0	0	0	1.31631	0	0	0	0	0	0
NM_003664	AP3B1	adaptor-related protein complex 3, beta 1 subunit	0	1.21201	0	0	0	0	0	1.23311	0	0
NM_004644	AP3B2	adaptor-related protein complex 3, beta 2 subunit	1.23	1.23915	0	1.26868	0	0	1.22	1.22636	0	0
NM_003938	AP3D1	adaptor-related protein complex 3, delta 1 subunit	-1.63934	-1.62006	0	-2.29526	0	0	0	0	0	0
NM_006803	AP3M2	adaptor-related protein complex 3, mu 2 subunit	0	-1.77638	0	-2.40596	0	0	0	0	0	0
NM_001284	AP3S1	adaptor-related protein complex 3, sigma 1 subunit	0	-1.80929	0	0	0	0	0	0	0	0
NM_007077	AP4S1	adaptor-related protein complex 4, sigma 1 subunit	1.26	1.26807	0	1.44653	0	0	0	0	0	0
NM_016315	GULP1	GULP, engulfment adaptor PTB domain containing 1	1.36	1.36297	0	1.42456	0	0	0	0	0	0
NM_016315	GULP1	GULP, engulfment adaptor PTB domain containing 1	1.36	1.36297	0	1.42456	0	0	0	0	0	0
XM_047550	LOC148198 /// LOC730110 /// LOC731584 /// ZNF492	zinc finger protein 492	0	0	1.21	1.21434	0	0	0	0	0	0
XM_047550	LOC148198 /// LOC730110 /// LOC731584 /// ZNF492	zinc finger protein 492	0	0	1.21	1.21434	0	0	0	0	0	0
NM_030972	LOC731901 /// ZNF611	zinc finger protein 611	2.04	2.04422	0	3.94975	0	0	0	0	0	0
NM_030972	LOC731901 /// ZNF611	zinc finger protein 611	2.04	2.04422	0	3.94975	0	0	0	0	0	0
NM_001183	ATP6AP1	ATPase, H+ transporting, lysosomal accessory protein 1	0	-1.3594	0	-1.62999	0	0	0	0	0	0
NM_005765	ATP6AP2	ATPase, H+ transporting, lysosomal accessory protein 2	0	0	0	-2.14996	0	0	0	0	0	0
NM_005177	ATP6V0A1	ATPase, H+ transporting, lysosomal V0 subunit a1	-1.05263	-1.04398	0	-1.20953	0	0	0	0	0	0
NM_012463	ATP6V0A2	ATPase, H+ transporting, lysosomal V0 subunit a2	1.31	1.31583	0	0	0	0	0	1.26491	0	0
XM_001130742	ATP6V0C	ATPase, H+ transporting, lysosomal 16kDa, V0 subunit c	-1.69492	-1.69216	-1.88679	-2.14774	0	0	0	0	0	0
NM_003945	ATP6V0E1	ATPase, H+ transporting, lysosomal 9kDa, V0 subunit e1	0	0	0	1.27166	0	0	0	-1.95395	0	0
NM_145230	ATP6V0E2	ATPase, H+ transporting V0 subunit e2	0	-2.24684	0	-4.1071	0	0	0	0	0	0
NM_001690	ATP6V1A	ATPase, H+ transporting, lysosomal 70kDa, V1 subunit A	-3.33333	-3.2682	0	0	0	0	-3.7037	-3.66985	0	0
NM_001695	ATP6V1C1	ATPase, H+ transporting, lysosomal 42kDa, V1 subunit C1	1.35	1.35971	0	0	0	0	1.39	1.39305	0	0
NM_015994	ATP6V1D	ATPase, H+ transporting, lysosomal 34kDa, V1 subunit D	-4.7619	-4.63302	0	-6.49424	0	0	0	0	0	0
NM_001696	ATP6V1E1	ATPase, H+ transporting, lysosomal 31kDa, V1 subunit E1	-3.57143	-3.54476	-4.7619	-4.73143	0	0	-3.22581	-3.14217	0	0
NM_004231	ATP6V1F	ATPase, H+ transporting, lysosomal 14kDa, V1 subunit F	0	-1.33828	0	0	0	0	0	0	0	0

[truncated: 4 more sheets: GF et al fPD-05, GF et al mPD-05, GF et al both, GF et al]
